# Supplementary material for: CNV discovery for milk composition traits in dairy cattle using whole genome resequencing
Source: BMC Genomics. 2017 Mar 29;18:265. doi: 10.1186/s12864-017-3636-3 (PMC5371188; doi:10.1186/s12864-017-3636-3)
Supplement: Supplementary file 1 — Summary of identified CNVs and CNVRs in the 8 bulls’ genomes. (XLSX 1044 kb) [file 12864_2017_3636_MOESM1_ESM.xlsx]

## Sheet: CNV number
Table S1. Number of CNVs in each individual
Type	sample 1	sample 2	sample 3	sample 4	sample 5	sample 6	sample 7	sample 8	average
duplication	743	708	705	777	756	687	706	705
deletion	1091	1295	1620	1210	1348	1397	1373	1410
total	1834	2003	2325	1987	2104	2084	2079	2115	2066.38

## Sheet: sample1
CNV Type	Chr.	Start (bp)	End (bp)	CNV size (bp)	Copy Number
duplication	1	4001	16400	12400	3.80776
duplication	1	26201	32200	6000	3.65924
duplication	1	44801	53600	8800	3.66156
duplication	1	56001	62600	6600	4.7063
deletion	1	107401	111600	4200	1.24042
duplication	1	4545401	4565400	20000	3.81102
duplication	1	4682801	4687800	5000	5.17474
duplication	1	6720801	6754200	33400	4.1643
deletion	1	12453201	12464600	11400	1.00616
deletion	1	12913001	12939400	26400	0.951044
deletion	1	13156601	13158600	2000	0.131339
deletion	1	13195001	13205000	10000	1.37249
deletion	1	13489001	13495600	6600	1.4361
deletion	1	13742001	13753200	11200	1.21371
deletion	1	14293001	14304400	11400	1.25002
deletion	1	14653801	14660000	6200	0.321286
deletion	1	14962201	14970600	8400	0.964192
deletion	1	15060401	15068400	8000	0.16691
deletion	1	15579201	15591600	12400	0.97798
deletion	1	18444801	18451400	6600	0.99499
duplication	1	22961201	22966200	5000	4.251
deletion	1	23464201	23466600	2400	0.337468
deletion	1	23768201	23770600	2400	0.23714
deletion	1	24075401	24079600	4200	0.156356
deletion	1	24795801	24800600	4800	0.36483
deletion	1	28141601	28143800	2200	0.119399
deletion	1	28820401	28825600	5200	1.04818
duplication	1	30417801	30420600	2800	5.34736
deletion	1	31042801	31045600	2800	0.437796
deletion	1	31246401	31252000	5600	1.05149
deletion	1	31571401	31575400	4000	1.14921
deletion	1	32017401	32020400	3000	0
deletion	1	38577601	38581800	4200	1.21436
deletion	1	39580201	39584200	4000	0.049252
deletion	1	40962801	40973400	10600	0.0433666
duplication	1	41837001	41845000	8000	2.60214
deletion	1	42168001	42172600	4600	0.204622
deletion	1	42251601	42253400	1800	0.097288
deletion	1	44507601	44510200	2600	0.555664
duplication	1	44998401	45043600	45200	3.1687
duplication	1	45048001	45127400	79400	2.79522
deletion	1	49566601	49573400	6800	0.469986
deletion	1	52118801	52124600	5800	1.08317
deletion	1	56677401	56684200	6800	0.923878
deletion	1	57906001	57908000	2000	0.142284
deletion	1	58380401	58382400	2000	0.0875592
deletion	1	60812201	60831600	19400	1.15203
deletion	1	62760201	62768400	8200	0.926312
deletion	1	64486001	64493000	7000	1.38218
deletion	1	70412401	70425000	12600	1.32555
deletion	1	76050801	76058600	7800	1.26568
deletion	1	83215401	83238600	23200	0.793504
deletion	1	85759001	85766400	7400	1.3193
deletion	1	88322601	88337800	15200	1.11753
duplication	1	94104001	94108200	4200	3.27304
deletion	1	97520001	97542200	22200	1.03434
deletion	1	98481001	98488000	7000	0.947516
duplication	1	99321801	99325200	3400	2.80704
deletion	1	101904201	101908800	4600	0.6329
deletion	1	102031001	102032400	1400	0.0156356
deletion	1	104108801	104118600	9800	0.576282
deletion	1	106900201	106907800	7600	0.97064
deletion	1	115547001	115550600	3600	0.267542
deletion	1	119191201	119195000	3800	0.754622
deletion	1	124111001	124129000	18000	0.938828
deletion	1	125726801	125730800	4000	0.503466
deletion	1	126345201	126350400	5200	0.109449
deletion	1	130505401	130510200	4800	1.18114
deletion	1	132317201	132338800	21600	1.38331
duplication	1	136397001	136417000	20000	4.32652
duplication	1	136418601	136422400	3800	4.15906
deletion	1	140597401	140605200	7800	0.69879
deletion	1	142463801	142472000	8200	0.744786
deletion	1	146095601	146099800	4200	0.156356
deletion	1	146105401	146109600	4200	0.260592
deletion	1	149879401	149896800	17400	1.34861
duplication	1	150808201	150812600	4400	3.179
deletion	1	151625201	151631600	6400	1.34759
deletion	1	153219201	153228200	9000	0.904778
deletion	1	155326801	155329400	2600	0.370442
deletion	1	156952401	156955000	2600	0.463054
deletion	1	157339801	157344000	4200	0.437796
deletion	1	157863601	157866200	2600	0.143126
deletion	1	158123801	158125800	2000	0.207952
duplication	2	108001	112200	4200	3.81508
deletion	2	113201	144200	31000	0.927138
deletion	2	1547401	1549200	1800	0.170254
deletion	2	5969001	5973200	4200	0.693176
deletion	2	6749201	6759400	10200	1.05801
deletion	2	13117401	13130800	13400	1.19904
duplication	2	13274601	13282600	8000	2.50364
deletion	2	17783601	17789200	5600	0.965496
duplication	2	19476001	19480400	4400	5.12918
deletion	2	27671401	27681000	9600	1.02608
deletion	2	29608001	29613600	5600	0.304894
deletion	2	30832801	30836600	3800	0.195856
duplication	2	34727801	34736000	8200	2.5627
duplication	2	37340601	37346800	6200	2.65148
deletion	2	38374001	38381600	7600	1.07721
duplication	2	44660401	44674200	13800	3.76568
deletion	2	46852001	46854400	2400	0.629332
deletion	2	46924601	46927800	3200	0.129971
duplication	2	54094001	54124400	30400	8.8452
duplication	2	57747001	57751600	4600	3.97348
deletion	2	60405001	60407800	2800	0.695782
deletion	2	61064201	61067600	3400	0.534368
deletion	2	68405001	68417000	12000	0.111273
deletion	2	68452001	68460400	8400	0.218898
deletion	2	68894601	68897000	2400	0.072966
duplication	2	77884001	77893800	9800	3.15838
deletion	2	78247601	78254400	6800	0.91422
deletion	2	78949201	78955400	6200	0.723776
deletion	2	79759001	79770800	11800	1.07594
deletion	2	98499801	98506400	6600	1.06132
deletion	2	100252001	100254800	2800	0.406524
deletion	2	101586401	101595200	8800	1.4502
deletion	2	101943201	101950800	7600	1.20682
deletion	2	104874801	104887800	13000	1.25109
deletion	2	104967801	105002200	34400	1.25103
deletion	2	117214801	117216200	1400	0
deletion	2	120930601	120935400	4800	1.03064
deletion	2	129315801	129317200	1400	0.0625422
duplication	2	133284401	133295800	11400	6.4498
deletion	2	135967201	135978600	11400	1.25578
duplication	2	136726401	136737000	10600	3.364
duplication	2	136950601	136953000	2400	9.00218
deletion	2	136972001	137000200	28200	0.79952
deletion	3	47001	48600	1600	0
duplication	3	134201	141000	6800	3.34784
duplication	3	143801	160400	16600	3.54588
deletion	3	2212601	2217000	4400	0.61192
deletion	3	5595601	5599800	4200	0.854744
deletion	3	8603401	8679800	76400	0.600536
deletion	3	8734201	8752400	18200	0.116665
deletion	3	11777001	11788600	11600	0.824642
duplication	3	11989601	12014200	24600	2.8608
duplication	3	12071601	12075800	4200	4.21118
duplication	3	12082401	12092800	10400	3.45606
deletion	3	13289001	13319600	30600	1.21109
duplication	3	17454201	17467000	12800	6.94316
deletion	3	17511601	17515400	3800	0.633652
duplication	3	17549201	17561000	11800	3.83256
duplication	3	21020001	21025400	5400	3.89152
duplication	3	21201601	21209800	8200	4.0069
duplication	3	21278801	21284400	5600	3.75254
duplication	3	21407001	21410000	3000	4.83034
duplication	3	21430201	21443200	13000	3.57982
duplication	3	21450601	21455200	4600	3.75458
deletion	3	22651201	22658600	7400	0.95546
duplication	3	22764401	22825600	61200	4.90266
duplication	3	22869801	22882200	12400	4.25262
duplication	3	22888001	22901400	13400	8.89804
duplication	3	23091001	23116200	25200	3.77338
duplication	3	28179001	28183200	4200	4.9721
deletion	3	28508601	28514000	5400	1.1634
deletion	3	29577201	29581800	4600	0.770902
deletion	3	30004801	30012800	8000	1.12732
deletion	3	35000601	35007000	6400	1.41258
deletion	3	36474601	36483200	8600	1.16321
deletion	3	39347201	39349000	1800	0.024322
deletion	3	40159401	40163200	3800	0.35715
duplication	3	54594401	54626200	31800	2.72728
deletion	3	54766401	54800400	34000	0.23628
duplication	3	58482601	58488600	6000	3.73586
deletion	3	60328001	60330000	2000	0.240788
deletion	3	60969801	60975200	5400	1.25664
deletion	3	63380201	63382400	2200	0.0198998
deletion	3	70456801	70467400	10600	1.41871
deletion	3	71818601	71826400	7800	0.836302
deletion	3	76184201	76187600	3400	0.547244
deletion	3	78569201	78572600	3400	0.547244
duplication	3	84903401	84915000	11600	2.57394
deletion	3	85550401	85554600	4200	0.781778
deletion	3	105710401	105725600	15200	1.06425
deletion	3	111626001	111632400	6400	0.837968
duplication	3	113887601	113901400	13800	3.6356
deletion	3	115870401	115875800	5400	1.00936
deletion	3	116438801	116443200	4400	0.746242
deletion	3	118326201	118333400	7200	0.994162
duplication	3	118678401	118681600	3200	4.84312
duplication	3	118786201	118796400	10200	4.95954
deletion	3	118808401	118811200	2800	0.570698
deletion	3	118814801	118821200	6400	0.837968
deletion	3	118856001	118862000	6000	1.07625
deletion	3	120025601	120035200	9600	0.953118
duplication	3	120077401	120082000	4600	3.5452
deletion	3	120960001	120962800	2800	0.789596
duplication	4	181201	192000	10800	2.85784
deletion	4	1015201	1021000	5800	0.96617
deletion	4	2539601	2543400	3800	0.708538
deletion	4	4090801	4098600	7800	1.06362
deletion	4	5037001	5047200	10200	1.14814
deletion	4	6588601	6595600	7000	0.819304
deletion	4	7006001	7014200	8200	1.14521
deletion	4	8214801	8221200	6400	1.10133
deletion	4	9034201	9043200	9000	1.00936
deletion	4	9070401	9073400	3000	0.474278
duplication	4	11505001	11509400	4400	35.357
duplication	4	12610601	12619200	8600	15.1676
deletion	4	14873201	14880200	7000	0.575388
deletion	4	15395001	15397800	2800	0.570698
deletion	4	20381001	20382200	1200	0.036483
deletion	4	20766201	20770800	4600	1.17539
deletion	4	20905401	20911400	6000	0.839108
deletion	4	25538601	25546600	8000	1.07534
deletion	4	28239801	28254200	14400	0.228018
deletion	4	31088201	31092600	4400	0.53232
duplication	4	32617401	32628400	11000	3.80684
duplication	4	32868801	32873200	4400	4.38294
duplication	4	33240001	33243600	3600	8.17826
deletion	4	36962001	36966400	4400	0.497496
deletion	4	39428601	39433600	5000	1.01131
deletion	4	39475601	39487000	11400	1.1905
deletion	4	41926401	41933000	6600	1.13097
deletion	4	44925401	44927600	2200	0.726342
deletion	4	47706601	47708800	2200	0.0696494
deletion	4	50372601	50388000	15400	1.1087
deletion	4	50618601	50625000	6400	1.04661
deletion	4	52598001	52600000	2000	0.0109449
deletion	4	55459201	55461800	2600	0.168383
deletion	4	59075401	59077400	2000	0.317402
deletion	4	73580201	73582000	1800	0.25538
deletion	4	73978001	73997000	19000	1.2362
deletion	4	75846401	75857200	10800	0.966798
duplication	4	76756401	76768000	11600	2.88718
duplication	4	80236601	80243000	6400	2.67808
deletion	4	80806401	80814200	7800	0.987846
duplication	4	83336001	83344400	8400	4.5265
duplication	4	83413401	83418200	4800	2.9688
deletion	4	83421601	83426000	4400	0.781068
deletion	4	83763801	83778000	14200	1.31647
deletion	4	86733601	86753200	19600	1.0219
duplication	4	89110601	89114400	3800	4.67174
deletion	4	90199601	90202200	2600	0.40412
deletion	4	90630001	90642200	12200	0.848678
deletion	4	91979401	91984600	5200	0.770352
deletion	4	99659601	99668200	8600	1.49665
duplication	4	99787601	99803200	15600	2.82744
duplication	4	99906401	99912400	6000	4.66618
deletion	4	103116601	103119200	2600	0.639856
deletion	4	106010001	106016400	6400	1.15947
duplication	4	106412601	106419000	6400	3.90938
deletion	4	106426601	106441000	14400	1.24194
duplication	4	106458201	106488000	29800	3.72568
duplication	4	106495001	106514000	19000	3.48854
duplication	4	106521601	106538800	17200	3.19692
deletion	4	106646201	106655600	9400	1.22024
duplication	4	106743601	106751000	7400	2.89892
deletion	4	106759601	106779400	19800	1.29902
deletion	4	106794201	106798000	3800	0.97352
duplication	4	106859801	106864600	4800	3.65286
duplication	4	107245401	107254000	8600	3.67544
duplication	4	109079601	109099000	19400	2.94948
deletion	4	109698601	109701800	3200	0.410434
deletion	4	109783001	109785400	2400	0.86647
deletion	4	113918201	113941000	22800	1.05129
duplication	4	114003001	114006400	3400	3.61182
deletion	4	114504001	114518800	14800	1.47164
deletion	4	116165601	116174400	8800	0.910416
deletion	4	118258801	118273600	14800	1.09597
duplication	4	120676401	120689600	13200	5.49068
duplication	4	120742401	120749200	6800	7.34918
duplication	4	120796201	120799600	3400	4.66124
deletion	5	602801	610200	7400	1.00575
deletion	5	4118001	4129200	11200	0.922498
deletion	5	9115601	9117800	2200	0.0596994
deletion	5	9274601	9294600	20000	1.0726
deletion	5	9968401	9980000	11600	1.12468
deletion	5	10283001	10297600	14600	1.03602
deletion	5	11111401	11112600	1200	0.0182415
deletion	5	11568801	11574400	5600	0.95377
deletion	5	11623001	11627000	4000	0.508938
deletion	5	13081401	13084200	2800	0.328346
deletion	5	13272001	13278000	6000	0.860998
deletion	5	15637601	15648600	11000	1.1323
deletion	5	16765601	16776400	10800	0.97896
deletion	5	16875401	16891200	15800	1.3882
deletion	5	17151001	17152200	1200	0.0182415
deletion	5	17582201	17585000	2800	0.156356
duplication	5	18734001	18744000	10000	4.95584
deletion	5	22511801	22588800	77000	0.805658
duplication	5	27578201	27592800	14600	4.47542
deletion	5	33866201	33871800	5600	0.977222
deletion	5	36337601	36347400	9800	1.16373
deletion	5	37159201	37170200	11000	1.15618
deletion	5	37350801	37363800	13000	1.41778
deletion	5	40417001	40423600	6600	1.24705
deletion	5	40439801	40446200	6400	0.872172
deletion	5	40594801	40604200	9400	0.379578
deletion	5	40728601	40736600	8000	1.34896
deletion	5	41930201	41934000	3800	0.172814
deletion	5	44414401	44430200	15800	0.834028
duplication	5	44445201	44454000	8800	3.34566
deletion	5	44521601	44545800	24200	0.578904
deletion	5	51339001	51345000	6000	0.700474
deletion	5	53065801	53070200	4400	0.0795992
deletion	5	55306001	55309200	3200	0.410434
duplication	5	57367401	57370400	3000	4.17366
deletion	5	58843601	58849000	5400	0.948558
duplication	5	60128401	60132400	4000	4.5476
duplication	5	62205601	62210000	4400	2.87054
deletion	5	73268201	73276200	8000	0
deletion	5	74602401	74608800	6400	0.875592
duplication	5	74639401	74664000	24600	3.71948
deletion	5	74666401	74671400	5000	0.805544
deletion	5	74776001	74780200	4200	0.693176
deletion	5	76348601	76358400	9800	0.859956
deletion	5	77235601	77242600	7000	1.38531
deletion	5	80081001	80089000	8000	0.856438
deletion	5	81710001	81726600	16600	1.42679
deletion	5	85463401	85468800	5400	0.21079
deletion	5	87796801	87814400	17600	1.35692
duplication	5	99750401	99759000	8600	3.18166
deletion	5	99759001	99763200	4200	0.792202
deletion	5	99766801	99775200	8400	1.26387
deletion	5	99808401	99827400	19000	1.29956
deletion	5	100044601	100075600	31000	1.40377
duplication	5	102391001	102416200	25200	3.75428
duplication	5	102426801	102444800	18000	3.58628
duplication	5	102445401	102452000	6600	3.55544
duplication	5	102458201	102472400	14200	3.93708
duplication	5	102567401	102580800	13400	5.80732
duplication	5	102592601	102614400	21800	4.93826
duplication	5	102617401	102632000	14600	5.01066
duplication	5	103122001	103155600	33600	3.59488
duplication	5	103166601	103180800	14200	3.65498
duplication	5	103227201	103238600	11400	4.15522
duplication	5	103244001	103248800	4800	3.6483
duplication	5	103254401	103327000	72600	3.40226
duplication	5	103344201	103356600	12400	4.94638
deletion	5	103356601	103377000	20400	0.374488
deletion	5	104789401	104800200	10800	0.93437
deletion	5	110261201	110280800	19600	1.40832
deletion	5	111198601	111201800	3200	0.793504
deletion	5	115178601	115216000	37400	1.18345
duplication	5	120169401	120182000	12600	2.72058
duplication	5	120205401	120214400	9000	3.19104
duplication	5	120219401	120290600	71200	3.25518
deletion	6	2666801	2679000	12200	0.340906
deletion	6	3228401	3230400	2000	0.47063
duplication	6	7170801	7184600	13800	3.28506
deletion	6	7870801	7876000	5200	1.08607
deletion	6	8198201	8216400	18200	1.30136
deletion	6	8703001	8708400	5400	0.749928
deletion	6	9092601	9109800	17200	1.10849
deletion	6	10213401	10217600	4200	0.578516
deletion	6	13804001	13806800	2800	0.383072
duplication	6	16234801	16241800	7000	3.32724
deletion	6	17098801	17112200	13400	1.39507
deletion	6	23130401	23141600	11200	0.187627
deletion	6	27927201	27940200	13000	1.18036
deletion	6	28108001	28112600	4600	0.751866
deletion	6	28985001	28998000	13000	1.3016
deletion	6	32172601	32176200	3600	0.820868
deletion	6	33963801	33968600	4800	1.21762
deletion	6	40114801	40117400	2600	0.227318
deletion	6	48477601	48480000	2400	0.11857
deletion	6	48781601	48784200	2600	0.126287
duplication	6	49400401	49405800	5400	2.76054
deletion	6	49574001	49587600	13600	0.931926
deletion	6	50489001	50491800	2800	0.789596
deletion	6	51014201	51019000	4800	1.26322
deletion	6	52310801	52318200	7400	0.81643
deletion	6	53448801	53466000	17200	0.880682
deletion	6	58171401	58183600	12200	1.31698
deletion	6	65936601	65964000	27400	1.03457
deletion	6	79481201	79483600	2400	0.0456038
deletion	6	80680401	80689800	9400	1.14572
deletion	6	80735601	80757200	21600	0.92829
deletion	6	80915201	80917200	2000	0.164173
deletion	6	80980801	80985000	4200	0.203262
deletion	6	81672601	81674400	1800	0
deletion	6	85761401	85777800	16400	1.00239
duplication	6	86088201	86098800	10600	3.67376
deletion	6	86132001	86152200	20200	0.92544
deletion	6	87061801	87068000	6200	1.04153
deletion	6	87380601	87393600	13000	1.29487
duplication	6	88681801	88697200	15400	6.69344
deletion	6	89732601	89736200	3600	0.747902
deletion	6	92322801	92330200	7400	1.34888
deletion	6	92724001	92729600	5600	0.199353
deletion	6	93099201	93102000	2800	0.383072
deletion	6	97492801	97500000	7200	1.08233
deletion	6	99347801	99351400	3600	0.62021
deletion	6	101743401	101748200	4800	0.85279
deletion	6	105329401	105332800	3400	0.515054
deletion	6	107176201	107181400	5200	1.27971
deletion	6	107620001	107622800	2800	0.039089
duplication	6	108521201	108528600	7400	3.72126
duplication	6	108533601	108544200	10600	3.35988
duplication	6	108550401	108556400	6000	3.62276
deletion	6	108707001	108722200	15200	1.43436
duplication	6	108737001	108751400	14400	2.54772
deletion	6	111596001	111602200	6200	1.17922
deletion	6	114575201	114577800	2600	0.29467
deletion	6	117100401	117109800	9400	1.01298
deletion	6	117415801	117423200	7400	0.840094
deletion	6	117713801	117721600	7800	1.04959
duplication	6	117789601	117809200	19600	2.79764
duplication	7	132401	136200	3800	3.16826
deletion	7	662401	677400	15000	0.691718
duplication	7	6708401	6720000	11600	2.6532
deletion	7	9465201	9500800	35600	1.18057
duplication	7	9580801	9614600	33800	2.72004
duplication	7	9713001	9718600	5600	3.5141
duplication	7	9720001	9752200	32200	3.96804
duplication	7	9772801	9790000	17200	3.412
duplication	7	9793201	9811400	18200	3.07178
duplication	7	9827001	9835000	8000	3.37924
duplication	7	9875601	9915800	40200	3.16204
duplication	7	9929801	9935400	5600	3.94016
duplication	7	9939401	9945000	5600	2.93558
duplication	7	10131001	10167600	36600	2.88454
deletion	7	10195001	10201000	6000	1.09084
duplication	7	10368801	10469200	100400	2.58382
duplication	7	10633401	10647000	13600	3.12574
duplication	7	10657401	10704000	46600	2.61456
deletion	7	11228201	11247600	19400	1.23328
duplication	7	11578401	11593600	15200	2.70886
duplication	7	11701801	11729600	27800	2.6819
duplication	7	11789201	11812400	23200	2.573
deletion	7	11812401	11823000	10600	0.935478
duplication	7	11942801	11954600	11800	3.90678
duplication	7	11966801	11975000	8200	3.64118
duplication	7	11978001	11982600	4600	3.37864
duplication	7	11988601	11998000	9400	3.55826
deletion	7	12328801	12337000	8200	1.36411
deletion	7	13524601	13533400	8800	1.4104
deletion	7	14512601	14517000	4400	0.626844
deletion	7	15390601	15407000	16400	0.746122
duplication	7	15581801	15584400	2600	6.17124
deletion	7	15622201	15634000	11800	0.879302
duplication	7	15636201	15682400	46200	4.81434
duplication	7	15687801	15703600	15800	5.6096
duplication	7	15705401	15726800	21400	5.6361
duplication	7	16016401	16033200	16800	2.96684
duplication	7	18612801	18623800	11000	3.46854
duplication	7	18635601	18647600	12000	3.29258
duplication	7	18810001	18813800	3800	3.8192
duplication	7	19049601	19054000	4400	3.77102
duplication	7	22358601	22369200	10600	3.39292
deletion	7	24670401	24676400	6000	0.912074
deletion	7	27451201	27452800	1600	0.109449
deletion	7	27783201	27790000	6800	0.544026
deletion	7	28566401	28579000	12600	1.23347
deletion	7	33806001	33812200	6200	1.13333
deletion	7	33863601	33866400	2800	0.265804
deletion	7	34150001	34152800	2800	0.445614
deletion	7	38128001	38134000	6000	1.13097
deletion	7	42605801	42608800	3000	0.197008
deletion	7	42644201	42646600	2400	0.072966
deletion	7	43094001	43097200	3200	0.0684056
deletion	7	43473601	43475600	2000	0.142284
deletion	7	44145001	44146800	1800	0.182415
deletion	7	45268001	45273800	5800	1.37377
deletion	7	46537001	46539400	2400	0.209778
deletion	7	52103001	52113600	10600	1.06971
deletion	7	52605601	52651400	45800	1.08111
deletion	7	61106601	61112200	5600	0.938134
deletion	7	66017601	66029600	12000	0.842756
deletion	7	66284001	66286800	2800	0.42216
deletion	7	67860401	67864200	3800	0
deletion	7	70554201	70562000	7800	1.23761
duplication	7	70835801	70841000	5200	4.63054
deletion	7	74947001	74956000	9000	1.24285
duplication	7	75668401	75676600	8200	2.5814
deletion	7	79125201	79270000	144800	0.8573
deletion	7	80146201	80158200	12000	1.13644
deletion	7	80757401	80772600	15200	1.04409
duplication	7	86082001	86086400	4400	2.62678
deletion	7	87155601	87162400	6800	1.27154
deletion	7	88435201	88446000	10800	1.17759
deletion	7	88461401	88467400	6000	0.87924
deletion	7	88654001	88655800	1800	0.024322
deletion	7	88670001	88686800	16800	1.30818
deletion	7	89219401	89221800	2400	0.0456038
duplication	7	92371201	92382000	10800	2.58016
duplication	7	92852601	92858800	6200	3.86248
deletion	7	94057001	94058200	1200	0.0182415
deletion	7	103320001	103323600	3600	0.462118
deletion	7	106278201	106291200	13000	1.04734
deletion	8	546801	550000	3200	0.513042
deletion	8	4036601	4042400	5800	1.03033
duplication	8	7137601	7143200	5600	4.93692
duplication	8	7149201	7162200	13000	4.01762
duplication	8	8174801	8180200	5400	4.34958
deletion	8	12452601	12498600	46000	1.09068
deletion	8	12983401	13033000	49600	0.937818
deletion	8	13350001	13371000	21000	1.0799
deletion	8	14234801	14249600	14800	0.733604
deletion	8	14571201	14577400	6200	0.120041
deletion	8	16393801	16396600	2800	0.328346
deletion	8	16606201	16612600	6400	0.701158
deletion	8	19957801	19962200	4400	0.96514
deletion	8	20921201	20931200	10000	1.28493
deletion	8	21019401	21029200	9800	1.24638
deletion	8	21589801	21593000	3200	0.526722
duplication	8	22609401	22632400	23000	5.3868
duplication	8	23240401	23251600	11200	3.69194
deletion	8	26916201	26926800	10600	0.055757
deletion	8	31807601	31810800	3200	0.205216
deletion	8	32153401	32157000	3600	0.747902
deletion	8	32959401	32968800	9400	0.940796
deletion	8	33659601	33663000	3400	0.978602
deletion	8	36880201	36882200	2000	0.197008
deletion	8	37654201	37663800	9600	0.35799
deletion	8	37677601	37681600	4000	0.662166
deletion	8	38275601	38279200	3600	0.285784
deletion	8	41117001	41139800	22800	0.955278
duplication	8	44018401	44041600	23200	2.50318
duplication	8	45465201	45472600	7400	13.2492
deletion	8	45826001	45828400	2400	0.0456038
deletion	8	48863401	48866600	3200	0.629332
duplication	8	60552401	60565400	13000	3.04774
deletion	8	65802801	65809400	6600	1.19399
deletion	8	66048601	66054200	5600	0.820868
deletion	8	66233001	66235200	2200	0.129349
deletion	8	69071201	69080400	9200	0.91842
deletion	8	69355201	69361200	6000	1.22583
deletion	8	69540001	69545200	5200	0.753514
duplication	8	70693401	70703600	10200	3.31996
duplication	8	70830201	70839400	9200	8.21342
duplication	8	70999201	71039200	40000	5.94472
duplication	8	71086001	71089400	3400	6.38666
duplication	8	71153201	71178400	25200	6.01014
duplication	8	71181601	71189400	7800	6.40416
duplication	8	71198401	71205200	6800	5.0604
duplication	8	71209201	71214800	5600	5.51936
duplication	8	71232401	71238800	6400	5.24328
deletion	8	71405401	71413800	8400	0.966798
deletion	8	72096401	72106400	10000	0.995986
duplication	8	73030601	73050200	19600	4.1021
duplication	8	73084401	73099200	14800	3.55562
deletion	8	74303401	74317200	13800	0.85497
duplication	8	76337601	76346800	9200	19.489
deletion	8	81509001	81513600	4600	1.01359
deletion	8	83229601	83232600	3000	0.758846
duplication	8	85774601	85782800	8200	3.59312
deletion	8	86202001	86212800	10800	1.46945
deletion	8	89315201	89317000	1800	0.206736
deletion	8	89345601	89347800	2200	0.208948
deletion	8	89390801	89393400	2600	0.244156
deletion	8	89786601	89793000	6400	1.22788
duplication	8	91537201	91545000	7800	5.68292
deletion	8	91971201	91980000	8800	0.0198998
deletion	8	92026001	92033200	7200	0.072966
deletion	8	95772801	95776600	3800	1.12905
deletion	8	104167801	104170400	2600	0.49673
deletion	8	106297601	106307200	9600	1.14237
deletion	8	110996801	111001800	5000	0.976284
deletion	8	111002201	111008800	6600	0.812576
deletion	8	111481801	111484400	2600	0.513568
deletion	8	112083401	112085400	2000	0.131339
deletion	8	113197601	113201200	3600	0.687096
duplication	9	1	8600	8600	17.1249
deletion	9	1637201	1648800	11600	1.03222
deletion	9	2092401	2094400	2000	0.186063
duplication	9	3664601	3679800	15200	2.64118
deletion	9	4730201	4737800	7600	1.18954
deletion	9	5969001	5979000	10000	0.562568
deletion	9	6388801	6391800	3000	0.262678
deletion	9	7192601	7199000	6400	1.09107
deletion	9	8028601	8032600	4000	0.114921
deletion	9	8576401	8578800	2400	0.0638452
deletion	9	11716001	11720400	4400	0.656694
deletion	9	15810201	15816600	6400	1.09791
deletion	9	16748001	16751600	3600	0.0668854
deletion	9	21765401	21768000	2600	0.639856
deletion	9	29246601	29260800	14200	0.792348
deletion	9	31091801	31106600	14800	0.982082
duplication	9	33497801	33503800	6000	5.95038
deletion	9	33505201	33514000	8800	0.84823
duplication	9	34979001	34981600	2600	3.78862
deletion	9	38778401	38783400	5000	0.678584
deletion	9	42029601	42035200	5600	0.730962
duplication	9	46248801	46255000	6200	2.73976
deletion	9	47914201	47922000	7800	0.0420958
deletion	9	49039401	49050000	10600	1.02015
deletion	9	49330201	49332800	2600	0.580922
deletion	9	49821801	49826000	4200	0.656694
deletion	9	49840201	49847800	7600	0.463718
duplication	9	49985801	49993600	7800	18.292
duplication	9	50109601	50116400	6800	2.88752
deletion	9	54440801	54446400	5600	0.609786
deletion	9	54792601	54795400	2800	0.46125
deletion	9	55131801	55137800	6000	0.806274
deletion	9	55269601	55277800	8200	1.42284
deletion	9	56246801	56251800	5000	1.03758
deletion	9	56307401	56321000	13600	1.42284
deletion	9	63587201	63595200	8000	0.22437
deletion	9	64973001	64986400	13400	1.15656
duplication	9	65769001	65778600	9600	2.5903
deletion	9	70552601	70556000	3400	0.66957
deletion	9	73831001	73833000	2000	0.197008
deletion	9	74714801	74716800	2000	0.733308
duplication	9	79023601	79026000	2400	4.69718
deletion	9	79026001	79028000	2000	0.0437796
duplication	9	84713001	84717000	4000	2.80736
deletion	9	85170801	85180400	9600	1.53
deletion	9	86329801	86336600	6800	1.0623
duplication	9	88153001	88156600	3600	5.54542
duplication	9	88209801	88217400	7600	6.8924
duplication	9	88271601	88278400	6800	6.87918
duplication	9	88401801	88408400	6600	5.9832
duplication	9	88420201	88426200	6000	3.80152
deletion	9	88677201	88684400	7200	0.775264
duplication	9	91183201	91190600	7400	19.7541
deletion	9	92607801	92636000	28200	1.09061
deletion	9	93554801	93573400	18600	1.16157
deletion	9	95707801	95714800	7000	1.20081
deletion	9	98095201	98104400	9200	0.237932
deletion	10	6332801	6340000	7200	1.48364
deletion	10	9186401	9194400	8000	0.834548
duplication	10	9976201	9995200	19000	3.44936
duplication	10	10102801	10108400	5600	23.9028
deletion	10	12867001	12868600	1600	0.0410434
deletion	10	13057001	13060400	3400	0.553682
duplication	10	18112001	18130800	18800	3.266
duplication	10	22473401	22494000	20600	3.24202
duplication	10	22505201	22510600	5400	3.31996
duplication	10	22542001	22550400	8400	3.6483
duplication	10	22657201	22677600	20400	2.90468
duplication	10	22937401	22946000	8600	3.23002
deletion	10	22946001	22953000	7000	1.29462
duplication	10	23016601	23039600	23000	3.35484
duplication	10	23093401	23104600	11200	3.76622
deletion	10	23436001	23497800	61800	0.127513
duplication	10	23544201	23582200	38000	2.92228
deletion	10	23666801	23716000	49200	0.145042
deletion	10	23967601	23970400	2800	0.179809
duplication	10	24346401	24360200	13800	2.9567
deletion	10	24927401	25008800	81400	1.00225
deletion	10	25052201	25058600	6400	0.290724
deletion	10	25076601	25090000	13400	0.42146
deletion	10	25185001	25190000	5000	0.932504
duplication	10	26207001	26229800	22800	4.4586
deletion	10	26911001	26914000	3000	0.218898
deletion	10	27058601	27097200	38600	1.04345
deletion	10	27364201	27376400	12200	0.584924
deletion	10	27386401	27393400	7000	0.197008
deletion	10	27434201	27439200	5000	0.971906
deletion	10	27559201	27581600	22400	1.45411
deletion	10	27635401	27660400	25000	1.06122
deletion	10	29760601	29774400	13800	0.943798
deletion	10	38846201	38850800	4600	1.06118
deletion	10	39041001	39058000	17000	1.36618
deletion	10	39651201	39658800	7600	0.98792
duplication	10	39722001	39725400	3400	7.14638
duplication	10	41943001	41947400	4400	5.29334
deletion	10	41947401	41962000	14600	0.8591
deletion	10	42192201	42196000	3800	0.97928
duplication	10	49725201	49737000	11800	2.56556
deletion	10	54137601	54145200	7600	1.01096
deletion	10	54162001	54165800	3800	0.760382
deletion	10	55410601	55419000	8400	1.22218
deletion	10	56179801	56181400	1600	0.0684056
deletion	10	56478001	56479400	1400	0.0469066
duplication	10	58886001	58896600	10600	12.3264
duplication	10	64466401	64475400	9000	17.6845
deletion	10	83176801	83184200	7400	1.41396
deletion	10	84296201	84300000	3800	0.432036
deletion	10	85466601	85481200	14600	1.48881
duplication	10	87207401	87271200	63800	3.00864
deletion	10	89271401	89274400	3000	0.218898
deletion	10	93468601	93474600	6000	0.860998
deletion	10	95662801	95664600	1800	0.231058
deletion	10	98153601	98157600	4000	0.497992
duplication	10	104141601	104305200	163600	3.12974
deletion	11	1007001	1017000	10000	1.29588
deletion	11	14301201	14312000	10800	1.10868
deletion	11	17368201	17390200	22000	0.651718
deletion	11	17624001	17625800	1800	0.25538
deletion	11	18090401	18101400	11000	0.93728
deletion	11	19863201	19877400	14200	1.14998
duplication	11	27069401	27076200	6800	2.63966
deletion	11	27933001	27935400	2400	0.72966
deletion	11	29696801	29700000	3200	0.49252
duplication	11	30632201	30641200	9000	2.64866
deletion	11	36097401	36100400	3000	0.072966
deletion	11	37404401	37406400	2000	0.120394
duplication	11	38483401	38501000	17600	2.52354
deletion	11	39729601	39734400	4800	1.27234
deletion	11	39926201	39930200	4000	0.109449
deletion	11	40527001	40530000	3000	0.189711
deletion	11	46061601	46063600	2000	0.0766142
duplication	11	49062601	49068800	6200	4.48388
duplication	11	49081001	49098400	17400	3.22434
deletion	11	49586801	49591200	4400	0.427846
deletion	11	54451801	54454000	2200	0.0397996
deletion	11	55416801	55420600	3800	0.4954
deletion	11	55790401	55799600	9200	1.16111
deletion	11	57532401	57535400	3000	0.124042
deletion	11	58199201	58206000	6800	1.16853
deletion	11	58514801	58517400	2600	0.10103
deletion	11	61419401	61423800	4400	1.18404
duplication	11	61789001	61803200	14200	21.95
deletion	11	64694201	64697000	2800	0.32053
deletion	11	66855201	66876400	21200	1.4662
deletion	11	66906201	66907800	1600	0.0410434
deletion	11	68621401	68623400	2000	0.0218898
deletion	11	84684001	84688000	4000	1.33528
deletion	11	84725801	84731000	5200	1.43546
duplication	11	93445001	93460800	15800	3.023
duplication	11	93545001	93548800	3800	3.76158
deletion	11	97028801	97032600	3800	0.305304
deletion	11	99642001	99646200	4200	0.849532
deletion	11	103999601	104012200	12600	1.48538
duplication	11	105134601	105138000	3400	8.22154
deletion	11	106151201	106162200	11000	1.47856
duplication	11	106948401	106961400	13000	4.05298
duplication	11	106964201	106967400	3200	4.17274
duplication	11	106971001	106975400	4400	4.09438
duplication	11	107091601	107108000	16400	3.90412
duplication	11	107119601	107126000	6400	3.74862
duplication	11	107284201	107310800	26600	75.1848
deletion	12	737801	739400	1600	0.136811
deletion	12	1360201	1366600	6400	1.08081
deletion	12	1870401	1875600	5200	1.00188
deletion	12	3268601	3277000	8400	1.10491
deletion	12	3829201	3840200	11000	1.2318
deletion	12	3939601	3941800	2200	0.0596994
deletion	12	4034601	4036600	2000	0.164173
deletion	12	4268001	4293200	25200	1.00154
deletion	12	6612001	6619800	7800	0.903656
duplication	12	8503801	8508000	4200	4.41966
duplication	12	8513201	8527200	14000	3.22406
duplication	12	8541801	8552400	10600	4.17352
deletion	12	17905801	17908800	3000	0.0218898
duplication	12	18667801	18675800	8000	3.09194
deletion	12	21913001	21917400	4400	0.910416
deletion	12	29353401	29363600	10200	1.19965
deletion	12	32202801	32207400	4600	0.766142
deletion	12	32218601	32225000	6400	0.824288
deletion	12	41655001	41664000	9000	0.999634
deletion	12	41904401	41914400	10000	1.04195
deletion	12	45213401	45218600	5200	0.947154
deletion	12	46265001	46269800	4800	1.17658
deletion	12	50381001	50382800	1800	0.194576
deletion	12	58447201	58451200	4000	1.37906
deletion	12	58608401	58612000	3600	0.535084
deletion	12	58624001	58631800	7800	1.35268
deletion	12	59247801	59255800	8000	1.1027
deletion	12	59980001	59985000	5000	0.358992
deletion	12	61330201	61335800	5600	0.187627
deletion	12	64640401	64649800	9400	0.563546
deletion	12	65195401	65198200	2800	0.695782
deletion	12	65254201	65290800	36600	1.06758
deletion	12	65317801	65421400	103600	1.05054
deletion	12	66223601	66225000	1400	0.125084
deletion	12	67534601	67579600	45000	1.07844
duplication	12	70798201	70804000	5800	3.05324
deletion	12	71032801	71234600	201800	1.16185
deletion	12	71296601	71387000	90400	0.48356
deletion	12	71422001	71506200	84200	0.450794
duplication	12	71654601	71667600	13000	3.16728
deletion	12	71692401	71715800	23400	0.67821
duplication	12	72075601	72092200	16600	3.53666
deletion	12	72206001	72223000	17000	0.269116
deletion	12	72940001	72948000	8000	0.678584
deletion	12	72953001	72975000	22000	0.788032
deletion	12	73051201	73085600	34400	0.827866
duplication	12	73207801	73230000	22200	3.98058
duplication	12	73420801	73425000	4200	5.04508
duplication	12	73440401	73446200	5800	3.12496
duplication	12	73473601	73484000	10400	4.30428
duplication	12	73727801	73733400	5600	5.21836
duplication	12	73765001	73768600	3600	3.68478
deletion	12	73777001	73846200	69200	1.11726
deletion	12	73847601	74003400	155800	0.724414
deletion	12	74180201	74207200	27000	0.860188
duplication	12	74207201	74227600	20400	3.79316
deletion	12	74251601	74257600	6000	1.15286
duplication	12	74314601	74320800	6200	4.29676
duplication	12	74365601	74370000	4400	4.56204
deletion	12	74380201	74412600	32400	0.341184
deletion	12	74414601	74444200	29600	0.272882
duplication	12	74467801	74530000	62200	3.7202
deletion	12	74534401	74675000	140600	1.04109
deletion	12	74681801	74728400	46600	0.458934
duplication	12	74728401	74747600	19200	4.476
deletion	12	75177201	75201600	24400	0.732052
deletion	12	75273801	75279600	5800	0.841624
deletion	12	75393001	75414200	21200	1.02118
deletion	12	75524601	75532600	8000	0.8838
deletion	12	75700001	75704600	4600	0.95173
duplication	12	75707001	75711400	4400	5.0048
duplication	12	75759001	75764400	5400	3.79018
duplication	12	75766801	75815800	49000	3.08556
deletion	12	75815801	75912000	96200	1.38939
deletion	12	75999401	76002600	3200	0.786664
duplication	12	76052801	76056400	3600	4.70022
deletion	12	76074201	76077600	3400	0.14164
duplication	12	76107201	76120400	13200	4.64992
duplication	12	76123601	76140000	16400	5.77676
deletion	12	76160801	76164200	3400	0.360538
duplication	12	76186001	76216200	30200	3.89014
duplication	12	76225601	76233400	7800	4.7456
deletion	12	76234801	76249400	14600	0.74965
duplication	12	76249401	76272800	23400	4.55944
deletion	12	76272801	76274200	1400	0.0312712
duplication	12	76274201	76280600	6400	4.71314
duplication	12	76284201	76291000	6800	3.63756
duplication	12	76298001	76366600	68600	4.82118
duplication	12	76415201	76440200	25000	4.47428
duplication	12	76450601	76459600	9000	5.02492
deletion	12	76459601	76475600	16000	1.16289
duplication	12	76538801	76548400	9600	3.92876
duplication	12	76555201	76566400	11200	4.11998
duplication	12	76573201	76576600	3400	4.47452
duplication	12	76600801	76626400	25600	3.90168
duplication	12	76639401	76648800	9400	3.65374
duplication	12	76655601	76661000	5400	3.97664
duplication	12	76668601	76741400	72800	4.1807
deletion	12	76875001	76887200	12200	1.02631
deletion	12	82264601	82266200	1600	0.0684056
deletion	12	84215401	84222400	7000	0.028144
deletion	12	90503401	90504800	1400	0.0625422
duplication	12	91116401	91125400	9000	6.0732
deletion	13	245801	303800	58000	1.46964
deletion	13	722001	731400	9400	1.21558
deletion	13	2699601	2704200	4600	0.866074
duplication	13	5335601	5343000	7400	14.5626
deletion	13	5343001	5576200	233200	0.903752
deletion	13	5696001	5700800	4800	0.966798
deletion	13	9226601	9228600	2000	0.339292
deletion	13	10495001	10499400	4400	0.920366
duplication	13	10978401	10996600	18200	3.9967
deletion	13	10996601	11005400	8800	1.3308
duplication	13	11172201	11210800	38600	3.57042
duplication	13	11212001	11291400	79400	2.99896
duplication	13	11293601	11300400	6800	2.88752
duplication	13	11364601	11374400	9800	3.14944
duplication	13	11458801	11467000	8200	4.04428
duplication	13	11545201	11554600	9400	2.80608
duplication	13	14644401	14647600	3200	5.9376
deletion	13	16362001	16370400	8400	1.25866
deletion	13	16983401	16988000	4600	0.118966
duplication	13	17693401	17709600	16200	3.651
duplication	13	17715801	17725200	9400	4.02866
duplication	13	17788601	17806200	17600	3.01856
duplication	13	17806601	17821600	15000	3.65706
duplication	13	17946001	17950800	4800	3.37012
duplication	13	34290801	34297200	6400	2.74648
deletion	13	35393601	35397600	4000	1.05618
deletion	13	41429201	41436000	6800	0.901344
deletion	13	42486801	42497800	11000	1.45667
duplication	13	43118401	43135000	16600	2.51996
deletion	13	43666401	43676400	10000	1.23896
deletion	13	44399001	44405000	6000	0.79168
deletion	13	45165201	45169200	4000	0.76067
deletion	13	53072001	53080200	8200	1.03042
deletion	13	55189001	55193400	4400	0.855692
deletion	13	57922201	57953800	31600	0.894294
deletion	13	61233601	61236200	2600	0.69879
deletion	13	61596601	61598000	1400	0.0469066
duplication	13	64744601	64771600	27000	4.42904
duplication	13	65053401	65058000	4600	3.24064
duplication	13	65063001	65101200	38200	3.69834
deletion	13	67874001	67876400	2400	0.547244
deletion	13	69612601	69631800	19200	0.557506
deletion	13	70138601	70150200	11600	0.881252
deletion	13	71450001	71453400	3400	0.49574
deletion	13	71752401	71758200	5800	1.08317
deletion	13	73159201	73167400	8200	1.21729
deletion	13	74280401	74282400	2000	0.350236
duplication	13	74934401	74945000	10600	3.96082
deletion	13	76778601	76783800	5200	1.38916
deletion	13	79533001	79535600	2600	0.538826
deletion	13	83352601	83360000	7400	0.633028
duplication	14	1	16400	16400	7.7949
duplication	14	72401	91600	19200	13.4816
duplication	14	112601	125200	12600	10.7642
duplication	14	178601	184400	5800	18.5044
deletion	14	338201	342800	4600	0.77566
duplication	14	468801	478000	9200	23.1318
duplication	14	606201	646000	39800	27.0136
duplication	14	668601	677400	8800	14.6761
duplication	14	679601	691000	11400	13.9807
duplication	14	732201	749600	17400	11.9413
duplication	14	839401	847600	8200	26.9832
duplication	14	949201	964800	15600	18.5965
duplication	14	1069601	1082000	12400	23.4186
deletion	14	2169401	2187200	17800	1.46096
duplication	14	4790801	4803200	12400	2.53144
deletion	14	5624801	5630600	5800	0.788788
deletion	14	5947001	5949600	2600	0.49673
deletion	14	6366801	6371600	4800	0.793504
deletion	14	7005601	7017200	11600	1.11525
deletion	14	8464201	8476800	12600	1.47669
duplication	14	11404601	11413600	9000	10.3052
duplication	14	11416801	11433400	16600	8.70184
deletion	14	12286401	12287800	1400	0.0781778
duplication	14	14570401	14572600	2200	6.98484
deletion	14	14641401	14646400	5000	1.27399
duplication	14	14739801	14746400	6600	4.93516
duplication	14	14768001	14775600	7600	7.14586
duplication	14	14907801	14911600	3800	3.23162
duplication	14	15036401	15048800	12400	3.30466
duplication	14	15209801	15212000	2200	7.58182
duplication	14	15253201	15265800	12600	3.62918
duplication	14	15320601	15326200	5600	5.6718
duplication	14	15358201	15369600	11400	3.4678
duplication	14	15408601	15412000	3400	4.59686
deletion	14	19426201	19432600	6400	1.33733
deletion	14	21894801	21906600	11800	1.29298
deletion	14	27981401	27983200	1800	0.12161
deletion	14	32253601	32258400	4800	0.880152
deletion	14	32266201	32293600	27400	1.07372
deletion	14	32536401	32545400	9000	0.0705338
deletion	14	32556401	32558200	1800	0.158093
deletion	14	34390801	34394800	4000	0.73878
deletion	14	34399201	34404200	5000	0.315212
deletion	14	38225601	38228800	3200	0.314666
deletion	14	39163001	39178800	15800	1.28845
deletion	14	51428001	51431400	3400	0.115887
deletion	14	51605401	51622600	17200	1.05376
deletion	14	52904001	52910200	6200	1.43343
deletion	14	53116601	53131000	14400	1.28298
deletion	14	53139801	53143000	3200	1.18342
deletion	14	56483601	56485000	1400	0.0781778
deletion	14	57559201	57562400	3200	0.273622
deletion	14	60869801	60873200	3400	0.341224
deletion	14	63950201	63953600	3400	0.727514
deletion	14	71492001	71495600	3600	0.0304024
deletion	14	74319001	74321600	2600	0.40412
duplication	14	79572601	79582800	10200	2.94654
deletion	14	81452801	81457800	5000	0.00437796
duplication	14	82094201	82099600	5400	6.03996
deletion	14	82699201	82701800	2600	0.378862
duplication	14	83669601	83672400	2800	26.9166
duplication	14	84626201	84643600	17400	3.51494
duplication	15	1	11000	11000	9.94792
duplication	15	17001	21000	4000	4.70084
duplication	15	1852401	1866000	13600	2.64286
deletion	15	4281601	4286200	4600	0.675728
deletion	15	4328201	4334400	6200	1.05918
deletion	15	5040201	5051800	11600	0.988814
duplication	15	6036801	6044000	7200	3.70606
duplication	15	6109201	6132200	23000	2.6382
duplication	15	8211201	8235400	24200	2.50828
duplication	15	8873201	8875800	2600	3.5613
deletion	15	9737401	9749800	12400	1.28514
deletion	15	11267201	11278000	10800	1.04382
deletion	15	17106001	17114400	8400	1.49059
deletion	15	18341601	18344600	3000	0.175118
deletion	15	29633201	29636800	3600	0.61413
duplication	15	35523601	35533400	9800	2.8278
deletion	15	41681801	41687400	5600	1.16876
deletion	15	41694801	41716400	21600	1.21407
deletion	15	41792201	41794000	1800	0.085127
deletion	15	42189801	42195000	5200	0.0168383
deletion	15	43167801	43178000	10200	1.15887
deletion	15	45243801	45247800	4000	0.366654
deletion	15	46520801	46525800	5000	0.976284
duplication	15	46525801	46551200	25400	2.9534
deletion	15	46567601	46571800	4200	0.828684
duplication	15	46594001	46619200	25200	3.7369
duplication	15	46623201	46627200	4000	4.36702
deletion	15	46664801	46667000	2200	0.139299
duplication	15	46675601	46695400	19800	3.35202
deletion	15	46699001	46711000	12000	0.700474
duplication	15	46711001	46724400	13400	3.48112
duplication	15	46727201	46732600	5400	3.82666
deletion	15	46732801	46734800	2000	0.142284
duplication	15	46737001	46740400	3400	4.19126
duplication	15	46748201	46765800	17600	3.82822
duplication	15	46860201	46877400	17200	3.1142
deletion	15	47892801	47902000	9200	1.31339
deletion	15	47912401	47923800	11400	0.766142
deletion	15	47982601	47988200	5600	0.402616
deletion	15	47999201	48045400	46200	0.457222
duplication	15	48295001	48301200	6200	2.941
duplication	15	48426801	48437400	10600	3.54986
duplication	15	49123601	49146000	22400	2.93948
deletion	15	49266401	49293800	27400	1.10647
deletion	15	50009801	50012000	2200	0.228848
deletion	15	50352601	50361400	8800	1.00743
deletion	15	50391001	50400000	9000	0.70777
deletion	15	50618801	50635600	16800	1.05931
duplication	15	50678201	50685400	7200	4.14082
deletion	15	50831801	50853000	21200	0.516268
duplication	15	52248801	52258000	9200	4.32086
duplication	15	52264801	52282200	17400	3.70742
deletion	15	57466001	57480400	14400	1.11425
deletion	15	57766401	57773800	7400	0.621196
deletion	15	61409001	61410600	1600	0
deletion	15	68635601	68639000	3400	1.04298
deletion	15	69289201	69299800	10600	0.921024
deletion	15	69755801	69761000	5200	0.088401
deletion	15	69881401	69885200	3800	0.109449
deletion	15	70873601	70876000	2400	0.775264
deletion	15	70985201	70988200	3000	0.68588
deletion	15	75050201	75053000	2800	0.46125
deletion	15	77717601	77739200	21600	1.43804
deletion	15	78331801	78343400	11600	0.150964
deletion	15	78467601	78470400	2800	0.656694
deletion	15	79081601	79084800	3200	0.0889272
deletion	15	79702801	79705600	2800	0.49252
deletion	15	81119001	81130600	11600	1.33414
duplication	15	81866201	81877400	11200	2.9864
duplication	15	81923401	81928200	4800	4.11802
deletion	15	82818601	82820000	1400	0.0469066
deletion	15	82846201	82850400	4200	0.385678
deletion	15	82858401	82861000	2600	0.38728
duplication	15	83432401	83483600	51200	3.55324
deletion	16	362201	364600	2400	0.401312
deletion	16	421801	427600	5800	0.0603856
deletion	16	469601	476600	7000	0.947516
deletion	16	605001	612200	7200	1.11577
duplication	16	2114001	2121800	7800	3.4771
deletion	16	5559201	5563200	4000	0.892008
deletion	16	5618801	5644400	25600	1.26123
duplication	16	5871001	5887600	16600	3.20962
duplication	16	5903001	5907800	4800	4.23202
duplication	16	6034001	6044200	10200	2.59672
duplication	16	6055401	6095400	40000	2.7904
duplication	16	6111001	6120000	9000	3.34914
duplication	16	6137001	6141600	4600	3.78312
duplication	16	6831601	6849200	17600	7.04578
duplication	16	6852201	6857000	4800	5.43596
duplication	16	6860801	6871600	10800	6.34196
duplication	16	6951201	6967800	16600	4.44652
duplication	16	6991201	7005600	14400	5.0529
duplication	16	7036401	7060200	23800	4.12502
duplication	16	7089001	7129400	40400	4.5871
duplication	16	7154801	7166400	11600	4.3289
duplication	16	7167401	7204600	37200	3.81482
duplication	16	7216801	7221200	4400	4.85058
duplication	16	7249801	7265200	15400	3.03188
duplication	16	7267401	7280600	13200	3.72624
duplication	16	7292001	7302200	10200	3.2105
duplication	16	7317201	7330600	13400	2.77216
duplication	16	7340401	7379200	38800	3.8121
duplication	16	7389601	7398600	9000	4.89602
duplication	16	7404401	7426800	22400	3.37728
duplication	16	7494401	7505800	11400	6.1733
duplication	16	7551601	7596800	45200	3.344
duplication	16	7627401	7641600	14200	3.74592
deletion	16	11882001	11905800	23800	1.15979
deletion	16	14004801	14008200	3400	0.605188
deletion	16	14145001	14152400	7400	0.825304
deletion	16	15302001	15310600	8600	1.40502
deletion	16	15485601	15489200	3600	1.17962
deletion	16	17322001	17334800	12800	1.46388
deletion	16	20169601	20177600	8000	1.33254
deletion	16	20579001	20582400	3400	0.553682
deletion	16	21828601	21831400	2800	0.3518
deletion	16	35658801	35670000	11200	1.06322
deletion	16	39447001	39472400	25400	1.25737
deletion	16	47106201	47109000	2800	0.67233
duplication	16	49324801	49332400	7600	2.77654
duplication	16	49342601	49347200	4600	3.00746
deletion	16	50152601	50154000	1400	0.0625422
deletion	16	50617601	50620000	2400	0.62021
deletion	16	54662001	54671400	9400	0.924494
deletion	16	55235001	55244600	9600	1.08765
deletion	16	55725601	55738200	12600	1.23695
duplication	16	55854401	55858600	4200	79.7414
deletion	16	69128401	69130800	2400	0.264502
deletion	16	70894201	70897200	3000	0.6421
duplication	16	71162401	71169800	7400	2.6386
deletion	16	71859601	71876800	17200	1.19376
deletion	16	72035401	72037200	1800	0.194576
deletion	16	75903601	75907800	4200	0.641058
deletion	16	77930001	77933600	3600	0.589808
deletion	16	79652801	79655000	2200	0.0099499
deletion	16	80287001	80290800	3800	0.685496
deletion	17	2127801	2133600	5800	1.24923
deletion	17	3032801	3039400	6600	1.04806
deletion	17	8834801	8838400	3600	0.717498
deletion	17	8843201	8854800	11600	1.35113
deletion	17	8964801	8970400	5600	1.13749
deletion	17	14331001	14351000	20000	1.02663
deletion	17	14398601	14408400	9800	0.91803
deletion	17	16009801	16013000	3200	0.47884
deletion	17	17236401	17244400	8000	1.15742
deletion	17	19279201	19283800	4600	0.789936
deletion	17	21083401	21097000	13600	0.978602
deletion	17	22081001	22087000	6000	0.072966
duplication	17	25028801	25082200	53400	15.6123
duplication	17	25083201	25127400	44200	7.68074
deletion	17	25279001	25283200	4200	1.03195
deletion	17	27049001	27053800	4800	0.0319226
deletion	17	28277001	28287600	10600	1.30306
deletion	17	29418401	29422200	3800	0.97352
deletion	17	30725801	30739200	13400	0.918064
deletion	17	31830201	31833600	3400	0.98504
deletion	17	35525001	35527400	2400	0.0456038
duplication	17	35642201	35650600	8400	104.532
deletion	17	36946001	36951600	5600	0.793504
deletion	17	37984001	37985800	1800	0.24322
deletion	17	40316401	40322600	6200	0.0423674
deletion	17	42059401	42064200	4800	0.519882
deletion	17	45611801	45614600	2800	0.609786
duplication	17	46577001	46591800	14800	5.24172
deletion	17	47782201	47784400	2200	0.567144
deletion	17	50708001	50802000	94000	1.14013
duplication	17	50901001	50919200	18200	11.6738
deletion	17	50946401	50955400	9000	0.99477
duplication	17	51165401	51174400	9000	13.0731
deletion	17	51174601	51201000	26400	1.14092
duplication	17	51372801	51397600	24800	10.4586
deletion	17	51497001	51509200	12200	1.48025
duplication	17	51516801	51549000	32200	7.8273
duplication	17	51626401	51634600	8200	23.7504
deletion	17	51810201	51844400	34200	1.21482
deletion	17	51847801	51957800	110000	0.945638
deletion	17	52057601	52088600	31000	0.883358
deletion	17	52439001	52451000	12000	0.339292
deletion	17	58321801	58327800	6000	1.0799
duplication	17	64497801	64503400	5600	8.63474
duplication	17	71628001	71649000	21000	3.51384
deletion	17	71690601	71694600	4000	0.284568
deletion	17	72515201	72529200	14000	0.686402
duplication	17	72817801	72831600	13800	5.32492
duplication	17	72878001	72884800	6800	5.63662
duplication	17	73144801	73156400	11600	3.2212
deletion	17	73590601	73598000	7400	1.28676
duplication	17	74448201	74455400	7200	2.84872
duplication	17	75128601	75133200	4600	2.76478
deletion	18	756001	759200	3200	0.36255
deletion	18	4709201	4715800	6600	0.842426
deletion	18	6551001	6555000	4000	0.864646
deletion	18	6865401	6867600	2200	0.198998
deletion	18	8360201	8372000	11800	1.13716
duplication	18	12388201	12525600	137400	3.21528
duplication	18	13361001	13381400	20400	3.27166
duplication	18	13382801	13441000	58200	3.12738
deletion	18	14488001	14489600	1600	0.533564
deletion	18	14705401	14718600	13200	1.2769
deletion	18	15599201	15602000	2800	0.171991
deletion	18	15659801	15662000	2200	0.169148
deletion	18	15889401	15901400	12000	1.28785
deletion	18	15921601	15932600	11000	1.45866
deletion	18	17630201	17631600	1400	0
duplication	18	17743201	17755000	11800	2.87906
deletion	18	28472801	28478000	5200	0.942944
deletion	18	40214201	40226000	11800	1.03327
duplication	18	41012201	41036000	23800	2.51916
duplication	18	42866001	42870400	4400	3.62176
deletion	18	47119401	47133200	13800	1.42601
deletion	18	47745001	47751000	6000	0.90113
deletion	18	47989001	48004200	15200	0.97064
deletion	18	49371801	49385200	13400	1.44897
duplication	18	49526201	49563000	36800	2.81534
deletion	18	49701001	49715600	14600	1.21893
duplication	18	50889801	50893800	4000	5.22072
deletion	18	50900001	50905800	5800	0.815206
duplication	18	50944801	50948000	3200	11.068
duplication	18	50958601	50962800	4200	4.05482
duplication	18	50990201	50997600	7400	3.5704
duplication	18	51036801	51041200	4400	6.68136
duplication	18	51055801	51062800	7000	5.03778
deletion	18	51511801	51517600	5800	0.939752
duplication	18	51761401	51778000	16600	3.41534
duplication	18	57565801	57572000	6200	7.64024
deletion	18	57632001	57652600	20600	1.02117
duplication	18	57655801	57676000	20200	2.68962
duplication	18	57685601	57713400	27800	2.85276
duplication	18	57990001	57996000	6000	5.44326
deletion	18	58010601	58019000	8400	1.144
duplication	18	58468201	58485400	17200	3.58254
deletion	18	58814201	58824200	10000	0.919372
deletion	18	59159201	59177800	18600	1.37929
duplication	18	60068001	60080600	12600	3.6952
deletion	18	60448601	60454400	5800	0.562342
deletion	18	60520601	60525000	4400	0.845742
deletion	18	60656201	60671800	15600	1.0987
deletion	18	60802801	60809200	6400	0.920056
deletion	18	61219201	61224200	5000	0.595402
duplication	18	61226201	61232200	6000	3.54614
deletion	18	61246801	61249400	2600	0.126287
duplication	18	61353801	61369000	15200	3.19706
duplication	18	61473801	61520000	46200	2.9575
deletion	18	61548401	61554200	5800	1.00014
duplication	18	61554201	61567400	13200	3.70302
deletion	18	61567601	61578600	11000	0.788032
duplication	18	61595601	61620200	24600	3.35644
duplication	18	61633001	61644400	11400	3.67902
deletion	18	61644401	61649000	4600	0.694762
deletion	18	61661201	61688800	27600	0.908902
deletion	18	62077601	62085000	7400	0.884466
deletion	18	62334601	62338200	3600	0.60197
deletion	18	62378401	62383000	4600	0.73759
deletion	18	62405801	62408200	2400	0.60197
deletion	18	62473801	62478000	4200	0.849532
deletion	18	62960601	62962800	2200	0.338296
deletion	18	63128001	63130200	2200	0.278598
deletion	18	63471201	63474400	3200	0.23942
deletion	18	63687601	63704800	17200	1.42284
deletion	18	65179801	65184600	4800	0.912074
deletion	19	73801	89600	15800	1.45193
deletion	19	107001	110200	3200	0.779824
deletion	19	214001	280000	66000	1.43146
deletion	19	1203801	1214000	10200	0.954996
deletion	19	1630401	1635000	4600	0.804212
deletion	19	2583601	2614000	30400	1.13265
deletion	19	2859801	2865600	5800	1.07184
deletion	19	2980001	2988000	8000	1.07807
duplication	19	3423001	3436400	13400	5.74362
deletion	19	3616001	3618000	2000	0.306458
deletion	19	3887201	3902800	15600	1.32602
deletion	19	6828801	6834400	5600	1.29775
deletion	19	7583401	7598200	14800	1.18323
deletion	19	8099801	8102800	3000	0.532652
deletion	19	9341401	9348000	6600	1.27027
duplication	19	9348001	9356400	8400	2.7701
deletion	19	13472401	13481200	8800	1.40542
deletion	19	14883801	14886600	2800	0.555062
deletion	19	15154201	15161400	7200	1.36811
deletion	19	16460801	16463800	3000	0.518058
deletion	19	19148801	19156600	7800	0.126287
duplication	19	19796401	19812800	16400	6.70308
duplication	19	19816401	19822600	6200	5.59602
deletion	19	19860001	19868000	8000	1.11638
deletion	19	19878201	19905000	26800	1.39588
duplication	19	19905201	19914600	9400	5.79614
duplication	19	19929201	19951800	22600	7.2643
duplication	19	24207401	24215000	7600	3.67806
duplication	19	24538601	24546000	7400	2.70664
duplication	19	24774601	24784800	10200	3.84144
duplication	19	27864601	27874200	9600	3.52972
duplication	19	27886801	27901800	15000	2.9449
deletion	19	28484001	28490400	6400	0.9782
deletion	19	28623801	28626000	2200	0.159198
deletion	19	29532201	29539000	6800	0.920658
deletion	19	31897201	31900200	3000	0.401312
deletion	19	35317601	35321600	4000	0.875592
deletion	19	40172801	40178400	5600	0.81305
duplication	19	42098601	42111600	13000	9.80158
deletion	19	42425001	42427600	2600	0.681952
deletion	19	43130201	43132400	2200	0.0298498
duplication	19	43827601	43833200	5600	3.27174
duplication	19	43888201	43898600	10400	3.79914
deletion	19	45186001	45188800	2800	0.39089
deletion	19	45605801	45612400	6600	0.696494
deletion	19	47108001	47114400	6400	0.933736
duplication	19	48872001	48877800	5800	3.14006
deletion	19	49003601	49006400	2800	0.750506
deletion	19	57335401	57338600	3200	0.547244
deletion	19	57484801	57501400	16600	0.349446
duplication	19	57501401	57530200	28800	3.31616
deletion	19	57530401	57532200	1800	0.133771
duplication	19	57556201	57559200	3000	3.69938
duplication	19	57724201	57730400	6200	8.54408
deletion	19	59333801	59335600	1800	0.097288
deletion	19	61269601	61272200	2600	0.513568
deletion	19	62483201	62485200	2000	0.120394
duplication	19	63909401	64048400	139000	2.79968
deletion	20	7366801	7369000	2200	0.198998
deletion	20	9637401	9639200	1800	0.25538
deletion	20	10985801	11005400	19600	0.972756
deletion	20	15642201	15644200	2000	0.0875592
deletion	20	15663401	15673800	10400	0.555664
deletion	20	17034601	17040600	6000	1.3827
duplication	20	21437001	21446400	9400	2.6454
deletion	20	22297001	22298400	1400	0.14072
deletion	20	25591201	25597000	5800	1.18129
deletion	20	29673801	29676200	2400	0.24626
deletion	20	29690601	29696400	5800	0.720854
deletion	20	30001401	30004000	2600	0.0757724
deletion	20	32542801	32551800	9000	1.31096
deletion	20	34060601	34064200	3600	0.535084
deletion	20	35551601	35553200	1600	0.0410434
deletion	20	38284001	38288400	4400	0.378096
deletion	20	39973001	39976800	3800	0.961998
deletion	20	41097601	41104200	6600	1.03811
deletion	20	43835601	43840000	4400	0.164173
deletion	20	43988801	44000800	12000	1.05436
deletion	20	44661801	44667600	5800	0.988814
deletion	20	44927001	44930600	3600	0.0547244
deletion	20	44940201	44944200	4000	0.098504
deletion	20	45710201	45713600	3400	0.508616
deletion	20	45980601	45987000	6400	0.766142
deletion	20	46019801	46030400	10600	0.910698
deletion	20	46748201	46753400	5200	0.804028
deletion	20	48134801	48142800	8000	0.733308
deletion	20	49542601	49553000	10400	0.286252
deletion	20	52647401	52653000	5600	0.222806
deletion	20	52955001	52966200	11200	1.09058
deletion	20	53031401	53045600	14200	0.961918
deletion	20	53287601	53298200	10600	0.974716
deletion	20	53469601	53471400	1800	0.705338
deletion	20	53988601	53999000	10400	1.44599
deletion	20	54757801	54762400	4600	0.95173
deletion	20	55669601	55680800	11200	0.711418
duplication	20	55750801	55753800	3000	24.2102
deletion	20	59980201	59997000	16800	1.4502
deletion	20	60309601	60316400	6800	0.862716
deletion	20	60499401	60511200	11800	0.983186
deletion	20	63448601	63453600	5000	1.10762
deletion	20	63464801	63471800	7000	0.372126
deletion	20	64283201	64290800	7600	0.996562
deletion	20	67235601	67240600	5000	0.744252
deletion	20	67245601	67252800	7200	0.97592
deletion	20	68959001	68963800	4800	1.10817
deletion	20	69470601	69474000	3400	0.869154
deletion	20	71421801	71424600	2800	0.242352
duplication	20	71907801	72018400	110600	3.0323
deletion	21	548801	584600	35800	0.911056
duplication	21	958801	963000	4200	7.09334
duplication	21	1527801	1546600	18800	4.73774
duplication	21	1547201	1557600	10400	6.44064
duplication	21	1885201	1896600	11400	4.54694
duplication	21	1914801	1960600	45800	9.59614
duplication	21	2007601	2019000	11400	26.5366
duplication	21	2070001	2078400	8400	14.3482
duplication	21	6095401	6110800	15400	6.68634
deletion	21	9359601	9365000	5400	1.17151
deletion	21	9609401	9630600	21200	1.35985
deletion	21	11911201	11919200	8000	0.54998
deletion	21	13229001	13250200	21200	1.37637
deletion	21	13282801	13285400	2600	0.463054
deletion	21	13321201	13324000	2800	0.695782
deletion	21	15051601	15054000	2400	0.0638452
deletion	21	15312601	15326200	13600	1.10093
deletion	21	20081401	20108800	27400	0.961074
deletion	21	20114601	20135600	21000	0.994422
deletion	21	20298601	20302400	3800	0.48964
deletion	21	20549801	20576200	26400	1.1658
deletion	21	26648001	26656200	8200	0.752796
deletion	21	38053601	38055800	2200	0.547244
deletion	21	38602001	38606600	4600	0.889868
duplication	21	40270401	40274200	3800	4.14178
deletion	21	49770201	49775800	5600	0.644966
duplication	21	55441401	55467000	25600	3.1552
deletion	21	56456401	56461200	4800	0.0684056
duplication	21	59331801	59334400	2600	15.1629
duplication	21	60548001	60560800	12800	2.7499
deletion	21	62490201	62498800	8600	1.15812
deletion	21	66816801	66819000	2200	0.497496
deletion	21	69273001	69283400	10400	1.28602
duplication	21	69463601	69466600	3000	4.96898
deletion	21	70698201	70701200	3000	0.744252
deletion	21	70916401	70923000	6600	1.14092
deletion	21	71294401	71323000	28600	1.41365
duplication	21	71496801	71504800	8000	6.30426
duplication	21	71511201	71537600	26400	4.15658
duplication	21	71566201	71582400	16200	3.3267
duplication	21	71589601	71599200	9600	4.1317
deletion	22	1697801	1703000	5200	0.362024
deletion	22	2599601	2610200	10600	1.11927
deletion	22	6494001	6505200	11200	0.83064
deletion	22	6554601	6569000	14400	0.916634
deletion	22	6570601	6578000	7400	0.90813
deletion	22	7699201	7707800	8600	1.02322
deletion	22	18087601	18094000	6400	1.18
deletion	22	19515201	19521400	6200	0.857938
deletion	22	20940201	20947400	7200	1.22218
deletion	22	22392601	22399000	6400	1.05687
deletion	22	26714201	26725600	11400	1.11177
deletion	22	26829201	26831000	1800	0.279702
duplication	22	29112401	29118800	6400	2.77384
deletion	22	29704001	29706800	2800	0.07036
deletion	22	33273601	33277600	4000	0.060197
deletion	22	39728001	40074000	346000	0.962582
deletion	22	40615201	40619000	3800	0.599088
deletion	22	52038201	52048600	10400	0.677742
deletion	22	53512001	53513800	1800	0.133771
deletion	22	54171401	54177400	6000	1.13827
deletion	22	57727201	57729200	2000	0.394016
deletion	22	59139201	59144600	5400	0.591834
deletion	22	60619401	60629600	10200	1.41211
deletion	22	60806001	60809200	3200	0.554086
duplication	22	61336601	61427400	90800	2.63498
deletion	23	1671001	1673600	2600	0.833496
deletion	23	4719601	4724200	4600	0.67097
deletion	23	6387001	6395800	8800	0.853204
duplication	23	9208601	9221400	12800	15.7846
duplication	23	12085201	12087200	2000	5.73512
deletion	23	15296801	15301600	4800	1.43652
deletion	23	21677801	21679800	2000	0.240788
deletion	23	22346401	22347800	1400	0.0156356
deletion	23	24369401	24372000	2600	0.19364
deletion	23	25329001	25427400	98400	0.36839
deletion	23	25459001	25465400	6400	0.400172
deletion	23	25477001	25486600	9600	0.957678
deletion	23	25845201	25853800	8600	0.547244
deletion	23	25857401	25878000	20600	0.592936
duplication	23	26549401	26557600	8200	3.82804
duplication	23	26585601	26599000	13400	3.54648
deletion	23	26601401	26615000	13600	1.01562
duplication	23	26651601	26664000	12400	2.6056
deletion	23	27649401	27722800	73400	0.449128
duplication	23	27864001	27872600	8600	3.1002
deletion	23	28449201	28481200	32000	0.341344
duplication	23	28481201	28529000	47800	2.58922
deletion	23	28529001	28542400	13400	0.730204
duplication	23	28547401	28553000	5600	3.72908
deletion	23	28822401	28850800	28400	0.26206
deletion	23	29484401	29489600	5200	0.526196
deletion	23	29607001	29614000	7000	1.16329
deletion	23	29769401	29788400	19000	1.2385
deletion	23	29803201	29825400	22200	1.42875
deletion	23	34910401	34917200	6800	0.231774
deletion	23	44105601	44111000	5400	0.794518
deletion	23	45296201	45298600	2400	0.36483
deletion	23	46873801	46875000	1200	0.0182415
deletion	23	51083001	51090600	7600	1.2097
duplication	23	51999001	52029000	30000	2.5414
duplication	23	52180001	52226600	46600	2.58684
duplication	24	252601	260200	7600	15.0089
duplication	24	268001	275800	7800	24.9516
duplication	24	396801	403400	6600	3.48246
duplication	24	716601	719600	3000	4.13716
deletion	24	6901001	6906000	5000	0.68734
deletion	24	12855401	12858200	2800	0.67233
deletion	24	13048201	13055600	7400	1.02941
deletion	24	13385201	13391600	6400	0.468578
deletion	24	13398601	13406400	7800	0.575308
deletion	24	19161201	19165200	4000	0.60197
deletion	24	23602801	23610800	8000	0.974096
deletion	24	24671601	24674000	2400	0.383072
duplication	24	27613801	27618600	4800	3.87176
deletion	24	30138401	30140600	2200	0.248748
deletion	24	32011801	32014400	2600	0.353604
deletion	24	33210201	33215400	5200	0.98925
deletion	24	36986801	36994000	7200	0.176334
deletion	24	39231401	39235000	3600	0.72966
deletion	24	44589201	44594600	5400	0.77425
duplication	24	46574801	46581800	7000	7.37686
duplication	24	47067801	47071800	4000	10.6932
deletion	24	51263201	51265800	2600	0.59776
deletion	24	58958801	58961200	2400	0.693176
duplication	24	62361001	62369800	8800	7.07438
duplication	24	62378601	62396000	17400	7.1406
deletion	24	62407601	62428200	20600	1.23794
duplication	24	62433601	62440800	7200	4.95256
deletion	24	62442401	62444400	2000	0.175118
duplication	24	62669201	62715000	45800	4.29144
deletion	25	1974201	1981400	7200	1.03672
deletion	25	2492001	2505200	13200	1.07625
deletion	25	6403401	6407400	4000	0.508938
deletion	25	7485801	7495200	9400	1.32736
deletion	25	11506201	11515600	9400	1.02929
deletion	25	11927001	11930600	3600	0.115529
deletion	25	15971601	15989000	17400	0.840366
deletion	25	17945601	17962800	17200	1.44447
deletion	25	21632401	21635800	3400	0.251088
deletion	25	23413001	23414800	1800	0.109449
duplication	25	27243601	27252800	9200	4.18762
duplication	25	27264801	27282800	18000	4.02042
deletion	25	30105801	30114200	8400	1.06843
deletion	25	32369401	32373800	4400	0.184073
deletion	25	34134201	34142400	8200	1.30004
deletion	25	36606601	36618000	11400	1.30379
deletion	25	37712001	37713800	1800	0.206736
deletion	25	37896201	37903000	6800	1.17819
deletion	25	38138801	38141000	2200	0.099499
deletion	25	41051601	41058600	7000	1.21645
deletion	25	41267401	41269400	2000	0.361182
deletion	25	41319601	41322000	2400	0.556366
duplication	25	42878601	42886400	7800	6.29192
deletion	26	522801	524600	1800	0.328346
deletion	26	791801	799400	7600	1.40267
deletion	26	1719001	1728400	9400	1.09915
deletion	26	1803201	1806000	2800	0.445614
deletion	26	2394201	2395800	1600	0.0684056
deletion	26	2451601	2463800	12200	1.13396
deletion	26	2480001	2481600	1600	0.109449
deletion	26	2872401	2874400	2000	0.295512
deletion	26	3310801	3321600	10800	0.966798
deletion	26	3497401	3506400	9000	1.34987
deletion	26	6035801	6042000	6200	1.34869
duplication	26	6600801	6605400	4600	8.40378
deletion	26	6748201	6760200	12000	0.939436
deletion	26	7217001	7220600	3600	0.413474
deletion	26	7542601	7547600	5000	0.831812
deletion	26	12287801	12289400	1600	0.0957678
deletion	26	17219201	17223200	4000	0.459686
duplication	26	23659801	23664800	5000	4.92082
duplication	26	23694001	23703200	9200	6.1101
deletion	26	24680401	24690200	9800	1.10789
deletion	26	28225401	28238400	13000	1.39421
deletion	26	30064601	30070200	5600	0.942042
deletion	26	30172201	30189400	17200	0.992676
deletion	26	31188001	31191200	3200	0.60197
deletion	26	31582601	31598800	16200	0.96342
deletion	26	32133801	32136600	2800	0.469066
duplication	26	42788001	42796000	8000	6.84876
deletion	26	42935201	42939000	3800	0.662454
deletion	26	47963601	47966800	3200	0.321506
deletion	26	49843601	49846000	2400	0.12769
deletion	26	51491001	51493600	2600	0.521988
deletion	27	164801	179600	14800	1.47164
deletion	27	3517601	3525800	8200	1.10784
deletion	27	4086601	4091200	4600	0.0475864
duplication	27	5100801	5107400	6600	6.1424
duplication	27	5228401	5235200	6800	4.2331
duplication	27	5235801	5242600	6800	4.08824
duplication	27	5267801	5292400	24600	4.23202
duplication	27	5317601	5332400	14800	5.43252
duplication	27	5433001	5438000	5000	4.52242
duplication	27	5482201	5487800	5600	5.16364
duplication	27	5496001	5498800	2800	5.87116
duplication	27	5521401	5524400	3000	4.9471
duplication	27	5532201	5552600	20400	5.15804
deletion	27	5664401	5739600	75200	1.01502
deletion	27	5741801	5747800	6000	1.20759
deletion	27	5748401	5765200	16800	1.32251
duplication	27	5903201	5918200	15000	4.88142
duplication	27	5954001	5961000	7000	3.9683
duplication	27	6224801	6237000	12200	5.30558
duplication	27	6448001	6479200	31200	4.45654
deletion	27	9078201	9083200	5000	0.604158
deletion	27	9922401	9926800	4400	0.92534
deletion	27	13436001	13439000	3000	0.138635
duplication	27	15807401	15817000	9600	2.57662
deletion	27	19549201	19564800	15600	1.34706
deletion	27	26878601	26886200	7600	1.01096
duplication	27	34269201	34274800	5600	3.89716
deletion	27	34563001	34571200	8200	1.34809
deletion	27	34745601	34756200	10600	1.45794
duplication	27	38386601	38398400	11800	3.71198
deletion	27	41046401	41049000	2600	0.40412
deletion	27	43414001	43428200	14200	1.35655
deletion	27	44345201	44349000	3800	0.714298
deletion	28	271401	275200	3800	0.639412
deletion	28	1034201	1037200	3000	0.445092
deletion	28	1641801	1643800	2000	0.0766142
deletion	28	1648801	1652600	3800	0.506922
duplication	28	2367801	2376200	8400	15.8962
duplication	28	2421401	2431600	10200	12.3956
deletion	28	2505801	2508400	2600	0.49673
deletion	28	3150201	3159800	9600	0.389912
duplication	28	11147201	11151400	4200	4.02876
deletion	28	15523001	15527600	4600	0.73759
deletion	28	20992601	20999000	6400	0.749042
deletion	28	21848801	21852400	3600	0.820868
duplication	28	28101801	28113800	12000	2.59942
deletion	28	30536601	30551600	15000	1.04487
duplication	28	38878801	38883800	5000	24.8098
deletion	28	40916001	40919200	3200	0.814026
deletion	28	43487201	43504600	17400	1.28948
deletion	28	45220401	45232000	11600	1.28319
duplication	28	46124401	46261200	136800	2.80822
deletion	28	46278801	46312600	33800	1.17998
deletion	29	198601	228000	29400	1.45336
deletion	29	1809401	1818800	9400	0.365606
deletion	29	3859401	3863000	3600	0.772224
duplication	29	5498201	5508000	9800	8.1439
duplication	29	5509401	5515600	6200	12.0818
duplication	29	5535801	5542600	6800	4.7385
duplication	29	5544601	5550000	5400	5.53326
deletion	29	5550001	5574400	24400	1.26315
duplication	29	5591401	5598600	7200	4.41444
duplication	29	5602001	5727600	125600	4.96162
deletion	29	5740801	5744400	3600	0.37091
duplication	29	5746601	5794800	48200	4.29304
deletion	29	6582801	6596400	13600	0.939974
deletion	29	6875401	6886000	10600	1.05938
deletion	29	7872001	7884000	12000	1.31156
deletion	29	11829401	11831400	2000	0.262678
duplication	29	12856201	12860400	4200	3.2991
deletion	29	13682801	13693600	10800	0.784384
deletion	29	13757601	13763200	5600	0.574606
deletion	29	18957401	18967000	9600	1.19026
deletion	29	19172001	19180000	8000	1.05618
deletion	29	19254601	19259400	4800	1.14465
deletion	29	19275001	19278600	3600	0.559406
deletion	29	20003401	20007400	4000	0.591024
deletion	29	20625001	20627800	2800	0.250168
deletion	29	21738601	21744600	6000	0.098504
deletion	29	22118601	22131800	13200	1.01489
deletion	29	23370401	23375600	5200	0.715628
deletion	29	23573401	23577000	3600	0.760062
duplication	29	23944801	23952800	8000	3.17402
deletion	29	24013201	24022800	9600	1.10589
deletion	29	25260001	25263200	3200	0.198376
deletion	29	26224801	26226800	2000	0.153229
deletion	29	27068401	27072600	4200	0.84432
deletion	29	27168401	27172200	3800	0.685496
deletion	29	27173401	27175600	2200	0.736292
deletion	29	27337401	27438400	101000	0.98504
deletion	29	27729201	27737400	8200	0.547244
deletion	29	27741601	27748400	6800	0.206022
deletion	29	27753801	27757200	3400	0.154516
deletion	29	28026601	28040000	13400	0.406758
deletion	29	28064401	28068200	3800	0.645172
deletion	29	28358601	28374000	15400	1.27927
duplication	29	32734201	32741400	7200	2.57814
deletion	29	34103601	34108000	4400	1.29846
deletion	29	38780801	38787400	6600	1.03811
deletion	29	39519601	39528200	8600	1.17085
duplication	29	39676001	39685800	9800	2.67144
deletion	29	41216201	41220800	4600	0.823246
deletion	29	42368801	42375200	6400	1.14579
deletion	29	44134401	44136600	2200	0.198998
deletion	29	47692201	47701400	9200	1.18966
deletion	29	48075801	48079600	3800	0.708538
deletion	29	49683201	49696600	13400	1.3771
deletion	29	50152401	50155000	2600	0.69879
duplication	X	1299601	1306400	6800	5.78834
duplication	X	1411801	1462600	50800	3.0214
deletion	X	2511001	2515800	4800	0.0104328
duplication	X	2975401	2985000	9600	4.24092
duplication	X	4227001	4257400	30400	3.99794
duplication	X	4320801	4370200	49400	3.2905
duplication	X	4391201	4398800	7600	4.19068
duplication	X	4524201	4531200	7000	5.10788
duplication	X	5095601	5102400	6800	3.99882
duplication	X	5194401	5199000	4600	4.22392
deletion	X	5201001	5203000	2000	0.075116
deletion	X	8648001	8651400	3400	0.0589144
duplication	X	10463201	10476000	12800	3.27068
duplication	X	10611801	10639200	27400	3.73204
deletion	X	12927001	12930000	3000	0.233694
duplication	X	14274401	14290600	16200	3.97218
duplication	X	14346401	14373600	27200	5.00772
duplication	X	14380601	14385200	4600	4.64848
duplication	X	14462201	14476800	14600	3.86898
duplication	X	18638601	18645800	7200	6.04406
duplication	X	18654401	18658800	4400	7.96684
duplication	X	18671201	18683400	12200	4.14164
duplication	X	18818201	18825600	7400	6.00928
duplication	X	18859401	18877600	18200	12.39
duplication	X	19295801	19304000	8200	21.0446
duplication	X	23478601	23485000	6400	3.8497
duplication	X	25170601	25177800	7200	3.37326
duplication	X	27724601	27738000	13400	62.4546
duplication	X	28504601	28510200	5600	72.9698
duplication	X	32366601	32382800	16200	3.5116
duplication	X	32397401	32402600	5200	6.25966
duplication	X	32443801	32469200	25400	3.93718
duplication	X	32469801	32484200	14400	3.80448
duplication	X	32485201	32528400	43200	4.20556
duplication	X	32530201	32547000	16800	4.48012
duplication	X	32567401	32571000	3600	3.64452
duplication	X	32577201	32591600	14400	3.80448
duplication	X	32616401	32623200	6800	4.912
duplication	X	32632601	32638400	5800	5.87976
duplication	X	32987201	32992400	5200	4.57436
duplication	X	34763601	34769400	5800	9.75644
duplication	X	35651001	35668800	17800	12.0298
duplication	X	35744401	35749200	4800	19.2172
duplication	X	36564801	36576200	11400	4.60798
duplication	X	36863401	36903800	40400	10.0229
duplication	X	37477801	37485200	7400	7.19354
duplication	X	37693801	37709400	15600	7.3254
duplication	X	37716801	37722000	5200	6.34634
duplication	X	37793801	37800400	6600	10.1293
duplication	X	37801001	37810400	9400	12.237
duplication	X	37815601	37827000	11400	10.7227
duplication	X	37942601	37948000	5400	11.1747
duplication	X	38016401	38031400	15000	8.79692
duplication	X	38084401	38094000	9600	8.22102
duplication	X	39162001	39172200	10200	5.54778
duplication	X	39178201	39197800	19600	8.48504
duplication	X	39202001	39222200	20200	5.70434
duplication	X	39245001	39273600	28600	5.2441
duplication	X	39285601	39296800	11200	3.86758
deletion	X	39296801	39342200	45400	0.424664
duplication	X	39451401	39456000	4600	4.77912
duplication	X	39466801	39481000	14200	3.99912
duplication	X	40550401	40566200	15800	4.76368
duplication	X	40571201	40574000	2800	6.72466
duplication	X	40746001	40750200	4200	5.23426
duplication	X	40836401	40842000	5600	10.2927
duplication	X	40845201	40849400	4200	5.8662
duplication	X	40981401	40985000	3600	4.93818
duplication	X	40999001	41002400	3400	6.15656
duplication	X	41036401	41042400	6000	6.01762
deletion	X	41820601	41826200	5600	0.41135
deletion	X	47096601	47100200	3600	0.918084
duplication	X	48861601	48864600	3000	10.9002
duplication	X	50606601	50617200	10600	8.69738
duplication	X	53824601	53833400	8800	5.867
duplication	X	53833801	53843600	9800	4.81356
duplication	X	53901401	53920800	19400	5.36136
duplication	X	53932801	53939400	6600	5.97134
duplication	X	53996001	54008400	12400	3.91734
duplication	X	54048801	54088600	39800	5.70856
duplication	X	54159601	54172200	12600	3.98632
duplication	X	54232601	54240200	7600	5.9961
duplication	X	54253401	54270200	16800	7.87824
duplication	X	54307801	54312200	4400	4.60938
duplication	X	54368601	54373400	4800	9.2643
duplication	X	54446001	54455000	9000	4.27326
duplication	X	55941201	55943400	2200	32.1632
duplication	X	56439601	56446600	7000	12.5694
duplication	X	56502401	56510000	7600	6.5957
duplication	X	56640001	56644200	4200	10.3732
duplication	X	56646601	56652800	6200	9.93468
duplication	X	56656001	56670200	14200	8.16754
duplication	X	56712001	56714600	2600	8.76352
duplication	X	56725401	56731000	5600	8.78142
duplication	X	56751401	56760800	9400	5.97198
duplication	X	57063201	57069400	6200	8.26276
duplication	X	57097001	57139000	42000	5.38928
duplication	X	57366601	57381600	15000	4.7106
duplication	X	57467201	57473400	6200	4.32118
duplication	X	57509201	57512800	3600	5.60588
duplication	X	58026401	58033000	6600	7.3295
duplication	X	58319801	58324200	4400	8.37656
duplication	X	58328001	58338000	10000	7.79704
duplication	X	58341601	58345600	4000	5.75888
duplication	X	58347201	58353400	6200	11.0978
duplication	X	58409201	58420600	11400	5.9961
duplication	X	58423601	58426800	3200	7.93412
duplication	X	58438801	58448200	9400	4.2832
duplication	X	58449401	58453800	4400	4.76872
deletion	X	59054801	59057800	3000	0.0166924
duplication	X	62741201	62748000	6800	10.1996
duplication	X	62750801	62756600	5800	6.79498
duplication	X	63809401	63843200	33800	7.00044
duplication	X	63864001	63872800	8800	8.55866
duplication	X	63911601	63938600	27000	6.34498
duplication	X	63963001	63972400	9400	10.4576
duplication	X	64079401	64101600	22200	11.1433
duplication	X	64106601	64126600	20000	7.121
duplication	X	64154401	64167400	13000	5.30434
duplication	X	64181201	64191000	9800	5.84576
duplication	X	64235401	64241400	6000	16.3753
duplication	X	64294401	64299400	5000	19.9708
duplication	X	64452601	64466400	13800	8.91956
duplication	X	66155201	66173400	18200	3.72278
duplication	X	68430201	68442000	11800	3.38658
duplication	X	78817001	78825000	8000	5.48346
duplication	X	78827201	78846200	19000	5.43206
duplication	X	78854401	78870000	15600	4.69956
duplication	X	79000601	79066800	66200	3.6862
duplication	X	79080401	79084800	4400	3.7558
duplication	X	79085601	79092600	7000	3.70572
duplication	X	79120601	79142600	22000	3.52818
duplication	X	81882201	81889800	7600	4.26316
duplication	X	81905801	81912600	6800	4.52168
duplication	X	81920801	81929200	8400	7.65468
duplication	X	82610401	82618000	7600	3.47906
duplication	X	84125201	84145000	19800	8.9861
duplication	X	84210001	84214600	4600	6.95638
duplication	X	86401801	86414000	12200	4.61368
duplication	X	87881001	87892800	11800	4.22686
duplication	X	89946001	89992600	46600	17.339
duplication	X	89996001	90003800	7800	4.13458
duplication	X	91373401	91387400	14000	3.88098
duplication	X	91412801	91421200	8400	4.03002
duplication	X	91531601	91539600	8000	4.2065
duplication	X	91574801	91578800	4000	11.9309
duplication	X	91642401	91646600	4200	5.61582
duplication	X	92758801	92776800	18000	4.18424
duplication	X	94537601	94551400	13800	3.89006
duplication	X	94569201	94573400	4200	4.49504
duplication	X	94578601	94606600	28000	5.49598
duplication	X	94737401	94762600	25200	6.96114
duplication	X	94765801	94772000	6200	3.71542
duplication	X	94849201	94861200	12000	4.58624
duplication	X	94883001	94889200	6200	4.37772
duplication	X	95111801	95135800	24000	5.50224
duplication	X	95151601	95175800	24200	5.3802
duplication	X	95548001	95566600	18600	3.70464
duplication	X	95814801	95819200	4400	4.98496
duplication	X	98049001	98054000	5000	4.50696
duplication	X	98057801	98061400	3600	4.49304
duplication	X	98067201	98078000	10800	4.1592
duplication	X	98078401	98091600	13200	3.96446
duplication	X	98184801	98227600	42800	3.85876
duplication	X	102602001	102617400	15400	6.01902
duplication	X	102729601	102743600	14000	7.45078
duplication	X	102763201	102767200	4000	7.47404
duplication	X	102770801	102778000	7200	8.81916
duplication	X	104187201	104201200	14000	4.70012
duplication	X	104207601	104211600	4000	8.33786
duplication	X	117077801	117099200	21400	9.6387
duplication	X	118737801	118744400	6600	5.03808
duplication	X	118757201	118764200	7000	6.0665
duplication	X	118831401	118835000	3600	5.93972
duplication	X	118856801	118868000	11200	4.73498
duplication	X	118908201	118911000	2800	6.84986
duplication	X	118938201	118943800	5600	4.31022
duplication	X	118978001	118981800	3800	4.79688
duplication	X	118986801	118994000	7200	3.8949
duplication	X	119204401	119210400	6000	7.95394
duplication	X	119498201	119505000	6800	3.9841
duplication	X	119598001	119606800	8800	3.77856
deletion	X	120934601	120937200	2600	0.250386
duplication	X	123101401	123112400	11000	9.46006
duplication	X	123798601	123808000	9400	6.77108
duplication	X	123935001	123939000	4000	4.4068
duplication	X	123958801	123991200	32400	4.55486
duplication	X	124017801	124045800	28000	4.0491
duplication	X	124231401	124248600	17200	4.61176
duplication	X	124258601	124263200	4600	5.72622
duplication	X	124266601	124271400	4800	5.80062
duplication	X	124274401	124284800	10400	5.26774
duplication	X	127170801	127193200	22400	3.70214
duplication	X	127212801	127225400	12600	4.34798
duplication	X	127234401	127254400	20000	3.53044
duplication	X	127311001	127323200	12200	4.06364
duplication	X	127359401	127364600	5200	4.7092
duplication	X	127377201	127391400	14200	3.87218
duplication	X	127399201	127417600	18400	4.2729
duplication	X	128116801	128119800	3000	5.14126
duplication	X	128138201	128142200	4000	5.80896
duplication	X	128156201	128246200	90000	5.1869
duplication	X	129746401	129762000	15600	4.68352
duplication	X	130946401	130949400	3000	7.77868
duplication	X	131002401	131009200	6800	6.5837
duplication	X	131051801	131057200	5400	8.1051
duplication	X	131062201	131066800	4600	7.57692
duplication	X	131077401	131081600	4200	9.24046
duplication	X	131112201	131118600	6400	6.86216
duplication	X	131264001	131271200	7200	7.35162
duplication	X	131283601	131290200	6600	8.111
duplication	X	131312001	131315000	3000	7.7286
duplication	X	133771401	133778400	7000	7.8836
duplication	X	137814601	137827000	12400	6.3889
duplication	X	137872601	137880200	7600	8.28252
duplication	X	137897601	137904400	6800	6.87826
duplication	X	138007601	138011400	3800	6.57594
duplication	X	138334201	138346800	12600	4.35592
duplication	X	138694601	138786600	92000	3.55766
deletion	X	138982601	138985600	3000	0.317156
duplication	X	138988201	138993200	5000	3.48538
duplication	X	139230001	139236600	6600	7.45848
duplication	X	139257001	139281000	24000	6.06978
duplication	X	139388401	139394600	6200	6.12236
duplication	X	139404001	139409600	5600	5.34754
duplication	X	139634401	139641200	6800	6.81198
duplication	X	139760401	139776000	15600	7.72024
duplication	X	140118601	140171200	52600	3.33404
duplication	X	140400001	140406000	6000	5.47512
duplication	X	143394801	143400600	5800	4.06662
duplication	X	143856001	143897600	41600	3.78108
duplication	X	144257001	144270800	13800	4.01344
duplication	X	144353001	144415800	62800	3.77652
duplication	X	144659001	144674200	15200	3.46258
duplication	X	144677201	144691600	14400	4.00618
duplication	X	144692001	144708800	16800	3.60676
duplication	X	144796001	144967400	171400	3.7257
deletion	X	145993401	145996400	3000	0.48408
duplication	X	145996401	146049600	53200	3.63626
duplication	X	146330201	146347000	16800	4.18204
deletion	X	148220401	148222600	2200	0.159337
deletion	X	148305401	148308000	2600	0.211866

## Sheet: sample2
CNV Type	Chr.	Start (bp)	End (bp)	CNV size (bp)	Copy Number
duplication	1	4201	16200	12000	4.14136
duplication	1	26201	32200	6000	3.43632
duplication	1	43601	62600	19000	4.02878
duplication	1	4543601	4561800	18200	3.96368
deletion	1	5113201	5115000	1800	0.302816
duplication	1	6721001	6746000	25000	4.7862
duplication	1	6746601	6754200	7600	4.77716
deletion	1	7146201	7151000	4800	0.859078
deletion	1	8954401	8957600	3200	0.82205
deletion	1	14644201	14659800	15600	1.19101
deletion	1	14965001	14966800	1800	0.013166
deletion	1	15586001	15590800	4800	0.157991
deletion	1	16506401	16510000	3600	0.99403
deletion	1	27909001	27923400	14400	1.44167
deletion	1	28120601	28125800	5200	0.87503
deletion	1	28141801	28143600	1800	0.0526638
deletion	1	31043601	31045800	2200	0.333936
deletion	1	36103001	36108000	5000	1.33661
deletion	1	38883201	38889600	6400	1.09236
deletion	1	39580201	39584200	4000	0.0296234
deletion	1	40112401	40117200	4800	1.01213
deletion	1	40962801	40973400	10600	0.0558932
deletion	1	42136001	42148200	12200	1.37919
deletion	1	42251201	42253600	2400	0.325858
deletion	1	44517201	44530000	12800	0.884998
deletion	1	49566801	49573200	6400	0.318452
deletion	1	52458001	52467200	9200	1.03295
deletion	1	55658001	55659600	1600	0.118494
deletion	1	60812201	60830200	18000	1.19152
deletion	1	66381801	66389200	7400	1.38029
deletion	1	70418601	70424600	6000	0.236988
duplication	1	73747801	73753200	5400	4.16482
deletion	1	76144601	76147000	2400	0.414728
deletion	1	83215601	83238800	23200	0.938756
deletion	1	85934001	85936800	2800	0.57554
deletion	1	88327001	88335600	8600	1.10778
deletion	1	88352001	88354400	2400	0.246862
deletion	1	91776801	91782400	5600	1.1807
deletion	1	101903401	101909000	5600	0.859078
deletion	1	102031001	102032400	1400	0.0338554
deletion	1	104275001	104283000	8000	1.46043
deletion	1	104712801	104717600	4800	1.25899
deletion	1	107532401	107535800	3400	0.68308
duplication	1	111001201	111005200	4000	3.98138
deletion	1	114327001	114329600	2600	0.109379
deletion	1	117952001	117954400	2400	0.483848
deletion	1	119191001	119196200	5200	0.916046
deletion	1	123167601	123172600	5000	0.985866
deletion	1	124110601	124120400	9800	0.348226
deletion	1	124128401	124131200	2800	0.423192
deletion	1	125898801	125904400	5600	0.943716
deletion	1	130412601	130417800	5200	0.91149
deletion	1	130432401	130440800	8400	1.14826
duplication	1	136397001	136416000	19000	4.10736
duplication	1	136418801	136422600	3800	3.91652
deletion	1	139734601	139739200	4600	0.855214
deletion	1	140598801	140605400	6600	0.524244
deletion	1	142337201	142349200	12000	1.26788
deletion	1	142464201	142474800	10600	1.04408
deletion	1	146093801	146099400	5600	0.283538
deletion	1	153770001	153772200	2200	0.0969492
deletion	1	155773001	155776200	3200	1.38489
deletion	1	157339801	157344000	4200	0.46269
deletion	1	157863601	157866000	2400	0.0888702
deletion	1	158078201	158080600	2400	0.28636
deletion	2	113201	143600	30400	0.972894
deletion	2	1547001	1549200	2200	0.24776
duplication	2	1612801	1616400	3600	3.08742
deletion	2	5969201	5973200	4000	0.793906
deletion	2	8439801	8442000	2200	0.161582
deletion	2	11572401	11575400	3000	0.821556
deletion	2	15818001	15823200	5200	1.46294
deletion	2	16346401	16349200	2800	0.448582
deletion	2	17767601	17770200	2600	0.264332
deletion	2	19466401	19476400	10000	0.75125
deletion	2	20787001	20804000	17000	1.45817
deletion	2	22478001	22488600	10600	1.2453
deletion	2	27701601	27715800	14200	1.22332
deletion	2	29610001	29613600	3600	0.0987446
deletion	2	30830001	30836800	6800	0.878246
deletion	2	30864201	30867400	3200	1.04422
deletion	2	35244001	35251200	7200	1.20468
duplication	2	38890801	38895000	4200	3.00748
duplication	2	44659401	44674000	14600	3.40548
deletion	2	45405201	45410400	5200	0.934276
deletion	2	46475601	46486600	11000	1.10738
deletion	2	46851801	46854400	2600	0.674502
deletion	2	46924401	46927800	3400	0.230016
deletion	2	50272001	50273800	1800	0.013166
deletion	2	51886401	51888600	2200	0.473974
duplication	2	54099601	54118600	19000	5.53054
deletion	2	57397201	57417000	19800	1.13108
deletion	2	60521801	60523000	1200	0.0592468
deletion	2	68404801	68427800	23000	0.966496
deletion	2	68452001	68460400	8400	0.0874596
deletion	2	70976201	70984400	8200	1.2254
deletion	2	72438001	72441600	3600	0.947948
deletion	2	76349801	76352200	2400	0.345606
duplication	2	77308201	77312800	4600	2.94688
deletion	2	77406801	77408600	1800	0.026332
duplication	2	78540201	78550600	10400	3.07172
deletion	2	79761201	79770800	9600	0.955354
deletion	2	83293401	83295400	2000	0.142192
deletion	2	83561401	83567000	5600	1.11299
deletion	2	93094401	93102000	7600	1.10698
deletion	2	100248201	100256600	8400	1.1144
deletion	2	101943401	101945800	2400	0.0394978
deletion	2	104967801	104985800	18000	1.18099
deletion	2	104994401	105001800	7400	1.25859
deletion	2	114407801	114412400	4600	0.994316
deletion	2	115228201	115232600	4400	1.15801
deletion	2	124217601	124225800	8200	1.0491
deletion	2	133155601	133189200	33600	1.13697
duplication	2	133285401	133296000	10600	4.92978
deletion	2	134616201	134619200	3000	0.497674
deletion	2	134933801	134953000	19200	1.44167
deletion	2	136162401	136196600	34200	1.25423
deletion	2	136561201	136565800	4600	1.16433
deletion	2	136623601	136640800	17200	1.20285
duplication	2	136726401	136737200	10800	3.31124
duplication	2	136791801	136805400	13600	2.91878
deletion	2	136975401	137002200	26800	0.817076
deletion	3	47001	48600	1600	0.0296234
duplication	3	144001	160600	16600	3.9003
deletion	3	399401	406800	7400	1.44114
deletion	3	2210801	2215600	4800	0.770208
deletion	3	5026401	5029200	2800	0.28777
deletion	3	7957401	7967000	9600	1.16766
duplication	3	8103001	8112000	9000	18.9958
deletion	3	8112601	8115800	3200	0.718368
deletion	3	8605601	8679400	73800	0.221894
deletion	3	8731401	8752400	21000	0.0203132
deletion	3	11073801	11078800	5000	1.07592
deletion	3	11218401	11224400	6000	0.0868952
deletion	3	11783001	11788600	5600	0.0634788
duplication	3	11839601	11843600	4000	4.18874
duplication	3	11846801	11851800	5000	3.46002
deletion	3	11891801	11911200	19400	0.37869
deletion	3	11932001	11935200	3200	0.185146
duplication	3	11990801	12022000	31200	3.07476
duplication	3	12059801	12075800	16000	3.79624
duplication	3	12076601	12093800	17200	3.32608
duplication	3	12134001	12138400	4400	3.50634
deletion	3	12592801	12600400	7600	1.0758
deletion	3	13295401	13319600	24200	1.27699
duplication	3	13322401	13378600	56200	2.56216
duplication	3	13382401	13392600	10200	2.82758
deletion	3	15631601	15652400	20800	1.30685
duplication	3	17083201	17090400	7200	3.39352
duplication	3	17444001	17467000	23000	5.87316
deletion	3	17511801	17515600	3800	0.567522
deletion	3	17961801	17969000	7200	1.19152
duplication	3	21020201	21025400	5200	3.8009
duplication	3	21201601	21209600	8000	3.5311
duplication	3	21279001	21287000	8000	3.59036
duplication	3	21434801	21445200	10400	3.73482
deletion	3	22405001	22412000	7000	1.28989
duplication	3	22771001	22830400	59400	4.54464
duplication	3	22872801	22901400	28600	5.85922
duplication	3	23091001	23103000	12000	5.08338
deletion	3	26218801	26233800	15000	1.23233
duplication	3	28179001	28183600	4600	6.67686
deletion	3	28319001	28324200	5200	0.87503
deletion	3	28476801	28480000	3200	0.555438
deletion	3	28507201	28516200	9000	1.47722
deletion	3	32113401	32118400	5000	1.07592
duplication	3	33155801	33164000	8200	2.6531
deletion	3	36418601	36420800	2200	0.441658
deletion	3	36475201	36487400	12200	1.29177
deletion	3	37803001	37809200	6200	0.936482
deletion	3	40156001	40164400	8400	0.86049
deletion	3	50162001	50189400	27400	1.04914
deletion	3	54766201	54800200	34000	0.246048
deletion	3	54924401	54930800	6400	0.933136
deletion	3	56850801	56854000	3200	0.548032
deletion	3	60327801	60330200	2400	0.325858
deletion	3	61387801	61392600	4800	1.21456
deletion	3	62381801	62386000	4200	0.64325
deletion	3	63380201	63382400	2200	0.0107721
deletion	3	76177601	76190600	13000	1.44198
deletion	3	82572801	82588600	15800	1.34693
deletion	3	84728801	84730000	1200	0.276486
deletion	3	93986201	93988800	2600	0.473974
deletion	3	96911401	96913800	2400	0.434476
deletion	3	99427401	99430000	2600	0.246102
deletion	3	103486201	103494000	7800	1.10898
deletion	3	108772001	108777800	5800	1.39332
deletion	3	114758601	114761200	2600	0.947948
deletion	3	115870001	115872600	2600	0.48309
deletion	3	115929401	115944400	15000	1.25761
deletion	3	118072201	118079400	7200	0.99403
deletion	3	118629001	118632000	3000	0.38708
duplication	3	118678401	118681600	3200	5.13966
duplication	3	118786201	118797000	10800	5.95102
deletion	3	119800201	119811200	11000	0.960876
deletion	3	120025601	120035200	9600	1.00966
duplication	3	120070401	120074200	3800	3.73566
duplication	3	120078201	120082400	4200	3.90464
deletion	3	120960201	120962800	2600	0.309906
deletion	4	1	11200	11200	0.966992
deletion	4	35401	49400	14000	1.19509
deletion	4	338601	346200	7600	1.11945
deletion	4	1014801	1021200	6400	0.951652
deletion	4	2199201	2210600	11400	1.43647
deletion	4	2539601	2543000	3400	0.487914
deletion	4	2783601	2786400	2800	0.236988
deletion	4	3907801	3919000	11200	0.966992
deletion	4	6035601	6039000	3400	0.836426
deletion	4	6588601	6596800	8200	0.67628
deletion	4	6625801	6629400	3600	0.55297
deletion	4	8206401	8221600	15200	1.49052
deletion	4	8490201	8496000	5800	1.17268
deletion	4	9070401	9073200	2800	0.516294
duplication	4	11505001	11509400	4400	40.5356
deletion	4	12127201	12129400	2200	0.172354
deletion	4	14875401	14880200	4800	0.952886
deletion	4	15394601	15398200	3600	0.467392
deletion	4	21587001	21592800	5800	1.33612
deletion	4	25538601	25546800	8200	0.921938
deletion	4	28239401	28254000	14600	1.00801
duplication	4	29952801	29956400	3600	6.36574
deletion	4	31886201	31896000	9800	1.0737
deletion	4	32220801	32225000	4200	0.976162
duplication	4	32865401	32873000	7600	3.5361
duplication	4	33239801	33247400	7600	4.41232
deletion	4	34083201	34096000	12800	1.25899
deletion	4	36548001	36554400	6400	1.40341
deletion	4	36962201	36965800	3600	0.447642
deletion	4	39460001	39486800	26800	1.22473
deletion	4	48032001	48036200	4200	1.1398
deletion	4	55457001	55461800	4800	0.947948
deletion	4	56303201	56309200	6000	1.00325
deletion	4	59075401	59083800	8400	1.21315
deletion	4	59736201	59765200	29000	1.44807
deletion	4	60860401	60865400	5000	0.0947948
deletion	4	61181201	61189600	8400	1.01284
deletion	4	68365401	68378000	12600	1.20563
deletion	4	73248001	73260400	12400	1.26138
deletion	4	74263201	74271600	8400	1.38525
deletion	4	75847001	75855600	8600	1.10227
duplication	4	76750401	76755800	5400	3.85324
duplication	4	76756601	76768000	11400	4.36556
deletion	4	81761401	81771200	9800	1.49205
duplication	4	83340401	83357000	16600	2.74392
deletion	4	83407401	83413000	5600	1.09183
deletion	4	83422001	83428000	6000	0.663564
deletion	4	84510201	84517600	7400	1.22977
deletion	4	86077401	86083800	6400	0.884998
deletion	4	86733401	86753200	19800	1.16698
duplication	4	87569401	87575600	6200	2.6489
duplication	4	89111601	89114400	2800	5.28142
deletion	4	90198801	90202000	3200	0.636902
deletion	4	90468801	90479200	10400	1.40141
deletion	4	91286801	91292400	5600	0.829456
deletion	4	91979001	91984400	5400	0.78118
deletion	4	93814801	93817000	2200	0.215442
deletion	4	96795001	96810800	15800	1.35293
duplication	4	99937201	99943000	5800	3.57932
duplication	4	99952001	99956800	4800	4.40894
duplication	4	106412601	106427200	14600	2.77568
deletion	4	106427201	106442000	14800	1.32745
duplication	4	106458201	106487600	29400	3.4597
duplication	4	106494601	106500400	5800	3.51394
duplication	4	106506401	106512400	6000	3.7918
duplication	4	106520801	106526400	5600	3.99916
deletion	4	106759401	106777400	18000	1.34424
duplication	4	106861401	106864200	2800	6.00086
deletion	4	107153401	107160800	7400	1.07925
deletion	4	108448601	108458200	9600	1.36268
deletion	4	109612601	109615800	3200	0.881296
deletion	4	112318001	112319400	1400	0.0338554
duplication	4	113694401	113773200	78800	3.25196
duplication	4	113867201	113883600	16400	3.16176
duplication	4	113895801	113914600	18800	2.90562
deletion	4	113918401	113925800	7400	0.947948
duplication	4	113954001	113960600	6600	4.5602
deletion	4	113979001	113998800	19800	1.43629
duplication	4	114037201	114048800	11600	2.90922
duplication	4	114077801	114083400	5600	4.28692
deletion	4	114334601	114339000	4400	0.818682
deletion	4	115620201	115621600	1400	0.152349
deletion	4	118259001	118273600	14600	0.824586
deletion	4	119473201	119483600	10400	1.20089
duplication	4	120676401	120689200	12800	5.23224
duplication	4	120739401	120749200	9800	6.9476
deletion	5	602801	607800	5000	0.791538
deletion	5	2978001	2987000	9000	1.00588
deletion	5	4003601	4016600	13000	0.949772
deletion	5	4120401	4127400	7000	0.724504
deletion	5	6693601	6697800	4200	1.17929
deletion	5	9115601	9118400	2800	0.101566
deletion	5	9274601	9292400	17800	1.10372
deletion	5	9971401	9977800	6400	1.31824
deletion	5	11111401	11112600	1200	0.0197489
deletion	5	13081001	13084600	3600	0.546388
deletion	5	13932201	13942200	10000	1.42429
deletion	5	15638001	15643000	5000	0.592468
deletion	5	16767801	16775400	7600	0.935476
deletion	5	17582201	17585200	3000	0.18169
deletion	5	18617401	18622200	4800	0.6764
deletion	5	19668801	19671600	2800	0.448582
deletion	5	22510001	22589400	79400	1.03331
duplication	5	23329001	23343400	14400	2.95412
deletion	5	26215401	26218600	3200	0.592468
duplication	5	29800401	29803400	3000	4.49486
deletion	5	33869001	33871800	2800	0.406264
deletion	5	37163401	37168600	5200	0.902374
deletion	5	40594801	40604200	9400	0.388256
deletion	5	40690201	40692600	2400	1.0072
deletion	5	41914201	41923000	8800	0.554766
deletion	5	41927601	41934000	6400	0.65912
deletion	5	44412601	44430400	17800	0.971914
duplication	5	44431801	44451800	20000	3.1934
deletion	5	44519001	44544000	25000	0.581092
deletion	5	51338801	51352600	13800	1.29141
deletion	5	53065801	53070200	4400	0.145424
deletion	5	55308801	55312200	3400	0.571558
deletion	5	58109401	58152800	43400	1.16528
deletion	5	58208801	58227800	19000	1.34459
deletion	5	59137201	59236000	98800	0.96498
duplication	5	60128601	60132600	4000	4.55016
deletion	5	63440601	63448000	7400	1.06324
deletion	5	65895201	65901200	6000	0.833404
deletion	5	70922401	70926800	4400	1.20109
deletion	5	73266601	73278200	11600	1.33203
duplication	5	74639201	74664600	25400	3.29356
deletion	5	74664801	74671600	6800	0.892186
deletion	5	74705801	74709400	3600	0.803124
deletion	5	76169601	76181200	11600	1.30139
deletion	5	76348801	76356200	7400	0.947948
deletion	5	76418001	76428800	10800	0.144825
deletion	5	76851401	76854600	3200	0.622092
deletion	5	81715801	81723600	7800	0.644118
deletion	5	83945201	83947000	1800	0.329148
deletion	5	84230801	84236600	5800	0.927518
deletion	5	85458401	85468400	10000	0.585358
deletion	5	85866201	85868200	2000	0.675414
deletion	5	87796801	87805400	8600	1.08573
deletion	5	90027401	90032000	4600	0.937644
deletion	5	99737801	99739600	1800	0.539804
deletion	5	99758801	99775000	16200	1.07668
deletion	5	99808401	99850000	41600	1.17525
deletion	5	100061001	100064600	3600	0.37523
duplication	5	100983201	100990600	7400	9.63
duplication	5	101103001	101112000	9000	2.64636
duplication	5	102391401	102444400	53000	3.312
duplication	5	102445401	102452000	6600	3.6338
duplication	5	102456201	102470600	14400	3.39518
duplication	5	102560401	102563800	3400	3.65936
duplication	5	102568201	102582200	14000	4.50784
duplication	5	102590801	102614400	23600	3.75866
duplication	5	102617001	102632000	15000	3.86922
deletion	5	103116801	103144600	27800	1.28041
duplication	5	103144601	103158800	14200	2.69864
deletion	5	103158801	103173000	14200	1.3535
duplication	5	103213401	103221800	8400	2.99338
deletion	5	103248601	103315800	67200	1.43215
duplication	5	103341801	103356400	14600	3.22042
deletion	5	103356401	103374800	18400	0.990452
duplication	5	103391001	103399200	8200	3.3554
deletion	5	103399201	103452200	53000	1.41253
duplication	5	103673801	103728200	54400	2.95494
deletion	5	104789601	104801400	11800	0.931882
deletion	5	112258801	112277000	18200	1.39979
deletion	5	113070601	113073400	2800	0.694034
deletion	5	117090201	117123200	33000	1.39032
deletion	5	118293801	118299200	5400	1.22005
deletion	5	120748601	120757400	8800	1.24149
deletion	5	120982601	120987000	4400	0.689418
deletion	6	458001	461000	3000	0.72676
deletion	6	1169601	1176000	6400	1.0183
deletion	6	2667001	2676000	9000	0.0157991
deletion	6	3369801	3372200	2400	0.17774
duplication	6	7173601	7184600	11000	3.7487
deletion	6	8703401	8707400	4000	0.628016
deletion	6	9092601	9105000	12400	1.08173
deletion	6	10216201	10218800	2600	0.136723
deletion	6	12126201	12131400	5200	0.082034
deletion	6	23130601	23142000	11400	1.11426
deletion	6	24222401	24225600	3200	0.725774
deletion	6	24811401	24814200	2800	0.668642
deletion	6	27934201	27940200	6000	0.999296
deletion	6	28986801	28998000	11200	1.1405
duplication	6	31135801	31145000	9200	2.55534
deletion	6	35664201	35669400	5200	1.16215
duplication	6	36403201	36413400	10200	2.97396
deletion	6	38377001	38380200	3200	0.466568
deletion	6	41233601	41243800	10200	1.38243
deletion	6	45058401	45062000	3600	1.02694
deletion	6	45077001	45086200	9200	1.31373
deletion	6	48500401	48502200	1800	0.105328
deletion	6	48781801	48784200	2400	0.0789958
deletion	6	49099401	49105000	5600	1.49387
duplication	6	49114001	49120800	6800	3.0634
deletion	6	49151601	49154200	2600	0.4284
deletion	6	49572201	49587600	15400	1.0926
deletion	6	49853201	49870600	17400	1.48457
deletion	6	50321601	50327800	6200	1.11231
deletion	6	50729801	50733400	3600	0.585884
deletion	6	52311201	52324400	13200	1.3142
duplication	6	53282001	53292600	10600	3.70236
deletion	6	53449201	53467400	18200	0.987012
deletion	6	55547001	55549000	2000	0.37918
deletion	6	56226601	56235800	9200	1.23388
deletion	6	59741601	59746200	4600	0.984012
deletion	6	65937401	65964000	26600	0.970222
deletion	6	65973601	65977200	3600	1.08619
deletion	6	77453401	77457600	4200	0.62068
deletion	6	80443601	80447800	4200	0.536042
deletion	6	80680401	80696600	16200	1.28441
deletion	6	80896001	80901800	5800	1.08687
deletion	6	80977601	80985800	8200	0.99997
deletion	6	81090201	81094200	4000	0.296234
deletion	6	81102001	81105200	3200	0.666526
duplication	6	86087601	86103600	16000	3.51482
deletion	6	86133401	86152400	19000	0.925498
deletion	6	87058401	87068000	9600	1.27134
duplication	6	88681801	88693600	11800	5.44468
deletion	6	91532001	91537600	5600	1.17224
deletion	6	92723401	92730600	7200	0.292942
deletion	6	97189401	97198200	8800	1.45963
deletion	6	99347801	99351000	3200	0.407322
deletion	6	99940001	99944400	4400	0.32855
deletion	6	108473201	108491000	17800	1.34737
duplication	6	108533601	108544000	10400	3.31554
duplication	6	108550601	108556200	5600	3.55904
deletion	6	108558401	108562600	4200	0.970518
deletion	6	108661201	108667800	6600	1.23521
deletion	6	108704601	108722400	17800	1.18094
deletion	6	110595001	110601800	6800	1.08038
deletion	6	113622801	113631200	8400	1.09465
deletion	6	114531001	114534000	3000	0.38708
deletion	6	114594001	114597000	3000	0.663564
deletion	6	115802801	115806600	3800	1.25977
deletion	6	117415801	117419800	4000	0.675414
deletion	6	117717801	117722800	5000	0.55455
duplication	6	117794801	117799800	5000	3.3273
deletion	6	117876401	117881200	4800	0.794894
deletion	6	119091401	119093600	2200	0.441658
deletion	7	2780601	2785000	4400	0.0646328
deletion	7	3682801	3687400	4600	1.16433
deletion	7	3813801	3820000	6200	0.88679
deletion	7	5360401	5367800	7400	1.47957
deletion	7	9469201	9494400	25200	1.22725
duplication	7	9580801	9620600	39800	2.94746
duplication	7	9713201	9752200	39000	4.18798
duplication	7	9826401	9835200	8800	4.20382
duplication	7	9875801	9907400	31600	4.07378
duplication	7	9910001	9915800	5800	4.31072
duplication	7	9929601	9935400	5800	4.27802
duplication	7	9939601	9945000	5400	3.30904
duplication	7	10009401	10019200	9800	2.72294
duplication	7	10044601	10127000	82400	2.82486
duplication	7	10131001	10195200	64200	3.20412
deletion	7	10227201	10231800	4600	1.11281
duplication	7	10453401	10473400	20000	2.87702
duplication	7	10660801	10712200	51400	3.03242
duplication	7	10902801	10941000	38200	3.17576
deletion	7	11133001	11134800	1800	0.197489
duplication	7	11578401	11677400	99000	3.24074
duplication	7	11701801	11729800	28000	3.82312
duplication	7	11782201	11806400	24200	3.29334
duplication	7	11823001	11838000	15000	3.8929
duplication	7	11920201	11941200	21000	3.66428
duplication	7	11942201	11956600	14400	5.4326
deletion	7	13482401	13487800	5400	1.2771
deletion	7	13587001	13591400	4400	0.6571
deletion	7	14512401	14517000	4600	0.633684
deletion	7	14670401	14672800	2400	0.167866
deletion	7	15084601	15108200	23600	1.04937
deletion	7	15390601	15402400	11800	0.887698
duplication	7	15574201	15578000	3800	6.2365
deletion	7	15622601	15634000	11400	1.15791
duplication	7	15636201	15644000	7800	2.85296
duplication	7	15644601	15666800	22200	3.4235
duplication	7	15689201	15704400	15200	3.93056
duplication	7	15722401	15726800	4400	5.49918
duplication	7	16018801	16036600	17800	3.07684
duplication	7	18619201	18622400	3200	4.3176
duplication	7	18811001	18816200	5200	5.37778
deletion	7	19269801	19271800	2000	0.331782
deletion	7	22409801	22426200	16400	1.40603
deletion	7	27697001	27699200	2200	0.0538608
deletion	7	28208801	28223000	14200	1.10316
deletion	7	28565801	28575600	9800	1.2067
deletion	7	30338801	30346200	7400	1.11448
deletion	7	31314601	31326400	11800	1.36368
deletion	7	33808401	33812600	4200	1.0213
deletion	7	33863401	33865800	2400	0.0888702
deletion	7	33893601	33897800	4200	1.25265
deletion	7	34150001	34153000	3000	0.655664
deletion	7	39559801	39570800	11000	1.22587
deletion	7	39978801	39981600	2800	0.457046
deletion	7	42374401	42403400	29000	1.12528
deletion	7	42482201	42497400	15200	0.988486
deletion	7	42644201	42655000	10800	1.38243
deletion	7	42738001	42795000	57000	0.970816
deletion	7	43091001	43092200	1200	0.0592468
deletion	7	43093601	43097200	3600	0.184323
deletion	7	44003001	44020200	17200	0.194274
deletion	7	44036201	44042600	6400	0.107385
deletion	7	44119801	44121400	1600	0.192552
deletion	7	44145001	44146800	1800	0.26332
deletion	7	45307001	45309400	2400	0.44435
deletion	7	45706001	45715600	9600	1.29849
deletion	7	46536801	46539400	2600	0.218758
deletion	7	48731201	48732600	1400	0.118494
deletion	7	52103001	52113600	10600	1.13351
deletion	7	52605601	52641200	35600	1.1157
deletion	7	54013801	54024400	10600	0.98372
deletion	7	58318201	58326200	8000	0.97461
deletion	7	61126201	61130400	4200	0.315982
deletion	7	67860401	67864200	3800	0.0062365
deletion	7	70675601	70685200	9600	1.31824
duplication	7	70835601	70841400	5800	4.09008
deletion	7	74940801	74955000	14200	1.45697
deletion	7	79124201	79270000	145800	1.06986
deletion	7	80154801	80159600	4800	0.602342
deletion	7	80757401	80773000	15600	1.00871
deletion	7	87830801	87835200	4400	0.473974
deletion	7	88461401	88467400	6000	0.896602
deletion	7	88668201	88684600	16400	1.23696
deletion	7	90562001	90573400	11400	1.37203
deletion	7	91636001	91643600	7600	1.4344
duplication	7	92852201	92858600	6400	4.21392
deletion	7	94156401	94165000	8600	1.17942
deletion	7	98141001	98145400	4400	0.570924
deletion	7	99109201	99119400	10200	1.00836
deletion	7	99124001	99130200	6200	1.11996
deletion	7	103427601	103433600	6000	0.943998
deletion	7	104781001	104784200	3200	0.0814644
deletion	7	106278801	106290400	11600	0.929562
deletion	7	107390801	107402000	11200	1.32036
deletion	7	107573801	107580000	6200	1.35312
deletion	8	2285401	2290600	5200	1.15759
deletion	8	2313201	2319400	6200	0.93266
deletion	8	3460601	3467800	7200	0.536512
deletion	8	3491001	3494400	3400	0.6552
duplication	8	7097001	7108400	11400	2.96234
duplication	8	7137601	7162400	24800	3.40956
duplication	8	8174801	8179800	5000	4.12832
deletion	8	14242001	14250600	8600	0.250766
deletion	8	14571401	14577400	6000	0.075046
deletion	8	16395801	16397600	1800	0.210656
deletion	8	19764801	19776600	11800	0.88368
deletion	8	21579201	21598400	19200	1.38736
duplication	8	22603801	22608400	4600	8.06272
duplication	8	22609401	22630800	21400	11.165
duplication	8	23210401	23214600	4200	3.89336
duplication	8	23219001	23250600	31600	4.09402
deletion	8	23631401	23637800	6400	0.99979
deletion	8	26002001	26006600	4600	1.03038
deletion	8	26916201	26926800	10600	1.09327
deletion	8	26974401	26980800	6400	1.28121
deletion	8	31803601	31817600	14000	1.24418
deletion	8	32959001	32969000	10000	0.0165891
deletion	8	33459201	33468800	9600	1.28121
deletion	8	37654001	37680200	26200	0.648548
duplication	8	37680201	37702200	22000	3.63236
deletion	8	44936801	44948600	11800	0.978074
deletion	8	48863401	48866800	3400	0.63429
deletion	8	50062801	50064200	1400	0.0169277
deletion	8	50871801	50881000	9200	1.38844
deletion	8	58126401	58128400	2000	0.284384
duplication	8	60552601	60569200	16600	2.67396
deletion	8	65802801	65809200	6400	1.06644
deletion	8	65942601	65948000	5400	1.11472
deletion	8	66048601	66053800	5200	0.738306
deletion	8	66203601	66219800	16200	0.633428
deletion	8	66233401	66235200	1800	0
deletion	8	69355201	69361400	6200	1.21934
deletion	8	69539201	69545000	5800	0.78451
deletion	8	69595601	69607200	11600	1.46891
duplication	8	70693601	70706200	12600	2.76108
duplication	8	70808601	70812200	3600	4.16044
duplication	8	70831401	70837200	5800	5.99414
deletion	8	70837201	70844000	6800	1.26858
duplication	8	70888201	70922600	34400	4.98224
duplication	8	70932601	70941400	8800	4.22806
duplication	8	71000601	71018400	17800	5.44138
duplication	8	71085801	71089000	3200	3.34004
duplication	8	71199401	71205400	6000	4.04064
duplication	8	71210201	71215800	5600	4.01608
duplication	8	71218401	71222200	3800	4.90812
duplication	8	71232401	71238800	6400	3.9177
deletion	8	71406801	71413800	7000	0.839612
deletion	8	71421001	71436200	15200	1.3845
deletion	8	72096601	72106800	10200	1.23837
duplication	8	73029601	73057200	27600	4.28724
duplication	8	76337601	76346800	9200	35.7722
deletion	8	77675401	77687600	12200	1.03536
deletion	8	79233001	79240200	7200	1.01049
deletion	8	81509001	81513600	4600	0.855214
deletion	8	89442401	89452000	9600	1.23678
deletion	8	91533001	91537000	4000	0.675414
duplication	8	91539801	91545000	5200	4.22476
deletion	8	91785801	91797000	11200	1.03259
deletion	8	92024201	92035200	11000	0.915632
deletion	8	94243001	94249200	6200	1.40281
deletion	8	94888001	94894800	6800	1.0525
duplication	8	96220201	96229000	8800	6.21552
deletion	8	101329201	101332800	3600	0.48714
duplication	8	105168001	105227800	59800	3.75018
deletion	8	106301801	106304600	2800	0.33009
deletion	8	107409801	107415400	5600	1.4981
deletion	8	112083601	112085200	1600	0.0148117
duplication	9	1	10800	10800	22.9856
duplication	9	38801	42800	4000	37.5802
deletion	9	1637601	1648800	11200	1.0876
deletion	9	2670601	2672600	2000	0.225138
duplication	9	2687401	2694200	6800	2.6696
deletion	9	4141001	4146400	5400	0.0175546
deletion	9	5972001	5978000	6000	0.0631966
deletion	9	7080401	7083400	3000	0.608268
deletion	9	8576401	8579000	2600	0.0546894
deletion	9	11716001	11720800	4800	0.898576
deletion	9	12885401	12886600	1200	0.0394978
deletion	9	19441001	19443000	2000	0.841304
deletion	9	21765601	21768600	3000	0.55297
deletion	9	24778001	24784600	6600	1.3932
deletion	9	29246801	29262000	15200	1.08359
deletion	9	30891401	30912200	20800	1.33305
deletion	9	31091601	31106800	15200	1.10698
deletion	9	32561201	32563400	2200	0.527836
duplication	9	32585601	32598000	12400	2.55144
deletion	9	33307801	33315600	7800	1.49788
duplication	9	33497801	33503600	5800	6.53758
deletion	9	33505201	33514800	9600	0.930668
duplication	9	34979001	34982400	3400	4.24486
deletion	9	35269401	35289200	19800	1.04969
duplication	9	42177801	42190200	12400	2.55144
deletion	9	43560201	43563000	2800	0.524758
deletion	9	45675201	45682600	7400	1.30343
deletion	9	48228601	48230800	2200	0.0430886
deletion	9	49037201	49054000	16800	1.3387
deletion	9	49821801	49825600	3800	0.380426
deletion	9	49840001	49847800	7800	0.246102
deletion	9	50049001	50053800	4800	0.933136
deletion	9	53315601	53317400	1800	0
deletion	9	54406001	54408000	2000	0.225138
duplication	9	56711801	56717200	5400	3.7918
deletion	9	58634801	58647400	12600	1.46706
deletion	9	59145601	59154600	9000	1.11647
deletion	9	63587201	63595800	8600	0.231476
deletion	9	64152401	64161000	8600	1.20423
deletion	9	64614001	64621800	7800	1.2062
deletion	9	64980201	64986200	6000	0.849204
duplication	9	65117201	65124200	7000	2.75244
deletion	9	69523201	69540400	17200	1.13396
deletion	9	70552801	70555200	2400	0.325858
deletion	9	71537801	71540000	2200	0.377026
deletion	9	79025801	79028000	2200	0.0969492
deletion	9	79731001	79748800	17800	1.29278
deletion	9	82646801	82651600	4800	0.0789958
duplication	9	85865601	85872800	7200	3.53834
deletion	9	85958401	85960600	2200	0.280076
duplication	9	88209801	88217200	7400	4.90628
duplication	9	88232001	88235800	3800	4.34684
deletion	9	88262401	88268600	6200	1.07791
duplication	9	88271601	88278200	6600	4.06828
duplication	9	88315601	88324000	8400	4.59304
duplication	9	88401801	88408400	6600	3.4794
duplication	9	88787401	88790600	3200	3.82142
deletion	9	89602601	89604400	1800	0.276486
deletion	9	89915201	89917000	1800	0.236988
deletion	9	90477801	90499600	21800	1.27734
deletion	9	91750601	91752400	1800	0.0789958
deletion	9	91911001	91929600	18600	1.48563
deletion	9	92614401	92636000	21600	0.392784
deletion	9	98095401	98104400	9000	0.337048
deletion	9	99748001	99751400	3400	0.473974
duplication	10	5848201	5856600	8400	4.33912
duplication	10	9977201	9998400	21200	2.75778
duplication	10	10099801	10108800	9000	19.5567
deletion	10	11736601	11740600	4000	0.876852
deletion	10	14640401	14655000	14600	1.35699
deletion	10	20896601	20921800	25200	1.48869
deletion	10	21204601	21210000	5400	0.987446
deletion	10	22394401	22405000	10600	0.956892
duplication	10	22459201	22492600	33400	2.65156
duplication	10	22505801	22509400	3600	3.66014
duplication	10	22548001	22550600	2600	4.91292
duplication	10	22608801	22622200	13400	2.90928
duplication	10	22936601	22943800	7200	3.4001
duplication	10	23016401	23038400	22000	3.55266
deletion	10	23436001	23497400	61400	1.10311
deletion	10	23535401	23634000	98600	1.07341
deletion	10	23655201	23748000	92800	0.529136
deletion	10	23965001	23975200	10200	1.38243
deletion	10	24088401	24109600	21200	1.37609
deletion	10	24117801	24165800	48000	1.1094
deletion	10	24266401	24286600	20200	1.34918
duplication	10	24462401	24468200	5800	3.50986
duplication	10	24564801	24575200	10400	3.42036
deletion	10	24632201	24650000	17800	1.23153
deletion	10	24739001	24747200	8200	1.07511
deletion	10	24804401	24807400	3000	0.35548
deletion	10	24857401	24886200	28800	0.321742
deletion	10	24927601	24933600	6000	0.035548
deletion	10	24954801	24960800	6000	0.055297
deletion	10	25008001	25021200	13200	0.935382
duplication	10	25163401	25170400	7000	3.135
deletion	10	25170401	25183400	13000	1.35994
deletion	10	26078001	26081000	3000	0.718862
duplication	10	26207401	26229200	21800	3.87876
deletion	10	26670401	26687400	17000	1.27415
deletion	10	27363801	27394800	31000	1.10696
deletion	10	27434401	27439600	5200	1.13025
deletion	10	27558601	27581800	23200	1.42907
duplication	10	27726601	27734600	8000	3.2171
deletion	10	27953801	27966000	12200	1.26652
deletion	10	29761201	29776600	15400	1.16955
deletion	10	32528001	32538400	10400	0.537778
duplication	10	38237601	38247600	10000	2.59264
deletion	10	38843001	38848600	5600	1.01143
deletion	10	38903201	38906600	3400	0.899158
duplication	10	41941401	41947400	6000	4.38032
deletion	10	41947401	41962000	14600	0.962558
deletion	10	56588201	56594400	6200	0.986172
duplication	10	58890401	58896400	6000	22.032
duplication	10	66177001	66183800	6800	3.43282
deletion	10	67292201	67296800	4600	0.78824
deletion	10	70011801	70016800	5000	0.73466
deletion	10	75580801	75587800	7000	1.31359
deletion	10	78279801	78283400	3600	0.414728
deletion	10	81406001	81413800	7800	0.440554
deletion	10	81627801	81633800	6000	0.900552
deletion	10	81676001	81678200	2200	0.45243
deletion	10	89271401	89274400	3000	0.197489
deletion	10	89916801	89920200	3400	0.745812
duplication	10	92080401	92087800	7400	15.3305
duplication	10	97344601	97368600	24000	2.61574
deletion	10	98153201	98159000	5800	0.625156
deletion	10	98837601	98841000	3400	0.927038
deletion	10	103095001	103105200	10200	1.45677
deletion	10	103163001	103174200	11200	1.3521
deletion	11	1007401	1017000	9600	1.16272
deletion	11	2792601	2794200	1600	0.222176
deletion	11	3997601	4001600	4000	0.0236988
deletion	11	6246601	6249400	2800	0.17774
deletion	11	9713201	9719000	5800	1.04193
deletion	11	13190401	13195600	5200	0.542336
deletion	11	14309001	14312000	3000	0.466074
deletion	11	17368201	17392800	24600	0.772616
deletion	11	17878001	17893000	15000	1.33029
deletion	11	18090201	18098400	8200	0.869916
deletion	11	19867201	19878400	11200	1.21033
deletion	11	24038801	24052800	14000	1.49471
deletion	11	24633601	24637600	4000	0.942024
deletion	11	27187001	27211200	24200	1.48656
deletion	11	29693601	29704200	10600	1.29896
deletion	11	30100601	30102800	2200	0.377026
deletion	11	33800401	33803800	3400	0.097583
deletion	11	33997401	34000000	2600	0.546894
deletion	11	36095001	36098000	3000	0.18169
deletion	11	36261601	36263600	2000	0.0236988
deletion	11	36297201	36308600	11400	0.0353402
deletion	11	39926201	39933600	7400	0.816644
deletion	11	40526601	40529800	3200	0.17774
deletion	11	44364801	44367000	2200	0.409342
deletion	11	45177601	45185600	8000	1.04867
duplication	11	47070401	47089600	19200	4.11518
deletion	11	50517401	50526600	9200	0.852638
deletion	11	52513601	52520600	7000	1.28989
duplication	11	57629601	57636200	6600	2.80076
deletion	11	58514801	58519400	4600	0.839758
duplication	11	61789001	61809200	20200	19.1361
deletion	11	64916201	64924800	8600	1.33099
deletion	11	69355801	69385600	29800	1.20084
deletion	11	80888201	80890400	2200	0.377026
deletion	11	81907601	81910800	3200	0.78502
deletion	11	93503001	93508600	5600	0.876006
deletion	11	93685401	93696800	11400	1.18286
deletion	11	94097001	94098200	1200	0.0394978
deletion	11	99240001	99252800	12800	1.43303
duplication	11	99361801	99377200	15400	3.14084
deletion	11	99588801	99590800	2000	0.462124
deletion	11	99636201	99648200	12000	1.37453
duplication	11	101377401	101384400	7000	2.59332
deletion	11	103635401	103652200	16800	1.34434
deletion	11	103732601	103747400	14800	1.06484
deletion	11	103979401	104060600	81200	1.40412
deletion	11	104472001	104530000	58000	1.47218
duplication	11	105132601	105138000	5400	5.57798
deletion	11	106171801	106175200	3400	1.12917
deletion	11	106319801	106364000	44200	1.19566
duplication	11	106948801	106961800	13000	4.18192
duplication	11	106964201	106967200	3000	3.6733
duplication	11	107088601	107108200	19600	3.61768
duplication	11	107119601	107125800	6200	3.90264
duplication	11	107284201	107298600	14400	88.286
duplication	11	107299001	107310800	11800	69.0296
deletion	12	767801	770400	2600	0.346366
deletion	12	2540601	2545600	5000	1.4788
deletion	12	3268601	3276800	8200	1.05777
deletion	12	3939601	3941800	2200	0.0538608
deletion	12	4034601	4036600	2000	0.165891
deletion	12	4268001	4293600	25600	0.994236
deletion	12	4525801	4551200	25400	0.82759
deletion	12	6195201	6198400	3200	0.814644
deletion	12	6260401	6263800	3400	1.15705
deletion	12	6331201	6346000	14800	0.738182
deletion	12	6612001	6622800	10800	0.879924
deletion	12	7261601	7268200	6600	1.04131
duplication	12	8503801	8527200	23400	3.6581
duplication	12	8541801	8552400	10600	4.09808
deletion	12	9053401	9055800	2400	0.513472
duplication	12	10021801	10032400	10600	2.5912
deletion	12	10939201	10942000	2800	0.499366
deletion	12	14566601	14571800	5200	0.87503
deletion	12	21913601	21917400	3800	0.467738
deletion	12	23595601	23601200	5600	1.21456
duplication	12	28642001	28646200	4200	2.8382
deletion	12	33577201	33579000	1800	0.210656
deletion	12	37365401	37374400	9000	1.34819
deletion	12	37381601	37390000	8400	1.42757
deletion	12	37393801	37401600	7800	1.28824
deletion	12	41653801	41661000	7200	0.747168
deletion	12	41902601	41925800	23200	1.27687
deletion	12	42062401	42069800	7400	1.41872
duplication	12	43280201	43289800	9600	2.51798
deletion	12	43599001	43608400	9400	1.34881
deletion	12	44000401	44012400	12000	1.29158
deletion	12	45209001	45219800	10800	1.30124
deletion	12	50388801	50392600	3800	0.898056
deletion	12	58608401	58613000	4600	0.819152
deletion	12	59251401	59255800	4400	0.263918
deletion	12	59983001	59989400	6400	0.91092
deletion	12	64572201	64573600	1400	0.0677106
deletion	12	64605601	64610600	5000	0.763098
deletion	12	64635801	64637400	1600	0.0592468
deletion	12	64640201	64651400	11200	1.17859
deletion	12	64681801	64684400	2600	0.510434
deletion	12	65283401	65290800	7400	0.246594
deletion	12	65318001	65421400	103400	1.08272
duplication	12	69473401	69483400	10000	3.28228
deletion	12	70317601	70329600	12000	0.805756
deletion	12	70519601	70529800	10200	1.18726
deletion	12	71017201	71022400	5200	0.560566
deletion	12	71036001	71217600	181600	0.121495
deletion	12	71296601	71388200	91600	1.20253
deletion	12	71673201	71701600	28400	0.841972
duplication	12	71713001	71725400	12400	4.28106
duplication	12	71739001	71750800	11800	3.80786
duplication	12	71791401	71807000	15600	2.77396
duplication	12	71813201	71837200	24000	2.9653
deletion	12	71847801	71856800	9000	1.04274
duplication	12	71863201	71876600	13400	3.18872
deletion	12	71885201	71899200	14000	0.754974
duplication	12	72032601	72047800	15200	3.06836
duplication	12	72209401	72234800	25400	3.13308
deletion	12	72369001	72373200	4200	1.0213
deletion	12	72986001	72997400	11400	0.579994
deletion	12	73051201	73054800	3600	0.579302
deletion	12	73059001	73086000	27000	1.12788
deletion	12	73120001	73157600	37600	1.0967
duplication	12	73163801	73181200	17400	4.65802
deletion	12	73185001	73193600	8600	1.10778
duplication	12	73333801	73343200	9400	4.04642
deletion	12	73351601	73363200	11600	1.27687
duplication	12	73365201	73379000	13800	2.92628
deletion	12	73379001	73390800	11800	1.20502
deletion	12	73401401	73410000	8600	0.931414
deletion	12	73412601	73420800	8200	0.771654
duplication	12	73489201	73498200	9000	2.96234
deletion	12	73722401	73725800	3400	0.278808
duplication	12	73725801	73733400	7600	4.04438
deletion	12	73797201	73814800	17600	1.09472
deletion	12	73851201	73890600	39400	0.735622
duplication	12	73895801	73913600	17800	2.99164
deletion	12	73913601	74076200	162600	1.00683
duplication	12	74086201	74089400	3200	3.88808
duplication	12	74204401	74258400	54000	2.97462
deletion	12	74380201	74444200	64000	0.20255
duplication	12	74469201	74594800	125600	3.3316
duplication	12	74603401	74612800	9400	3.70608
duplication	12	74633801	74653800	20000	3.55126
deletion	12	74657601	74674800	17200	1.22076
deletion	12	74681401	74727200	45800	1.25065
duplication	12	74727201	74755400	28200	4.47838
duplication	12	75448401	75522000	73600	4.36946
deletion	12	75527801	75532600	4800	1.00226
duplication	12	75583001	75589600	6600	3.80974
deletion	12	75716601	75869400	152800	1.24046
deletion	12	75872201	75879400	7200	1.21456
deletion	12	75884401	75909800	25400	0.215528
deletion	12	75998001	76012400	14400	0.837684
deletion	12	76015401	76018800	3400	0.808544
duplication	12	76048601	76057000	8400	3.28396
duplication	12	76063601	76074200	10600	3.31558
duplication	12	76086201	76140000	53800	3.1077
deletion	12	76200401	76209800	9400	0.59499
deletion	12	76231001	76249400	18400	1.21327
duplication	12	76249401	76264000	14600	3.20582
duplication	12	76265401	76272400	7000	2.91156
deletion	12	76290801	76298200	7400	0.89991
duplication	12	76306401	76312800	6400	4.051
duplication	12	76325201	76346200	21000	3.5232
deletion	12	76407801	76420000	12200	0.677938
duplication	12	76420001	76440200	20200	4.24934
deletion	12	76440201	76446800	6600	0.721734
duplication	12	76446801	76458800	12000	3.41656
deletion	12	76471001	76482200	11200	1.14262
duplication	12	76671001	76709200	38200	3.95124
deletion	12	76874801	76887600	12800	1.08681
deletion	12	80717001	80720400	3400	0.64126
deletion	12	90447401	90504800	57400	1.36206
deletion	13	251001	272600	21600	1.24309
duplication	13	5335601	5343000	7400	16.7268
deletion	13	5343001	5577400	234400	1.14085
duplication	13	10810201	10822000	11800	2.97038
duplication	13	10977401	10996800	19400	4.2841
duplication	13	11005201	11044000	38800	3.76186
duplication	13	11120801	11247000	126200	3.30448
duplication	13	11254201	11284800	30600	3.20708
duplication	13	11364801	11382400	17600	3.83354
duplication	13	11439801	11467000	27200	3.69422
duplication	13	11469001	11475200	6200	3.35604
duplication	13	14644201	14647800	3600	6.27358
deletion	13	16364001	16370200	6200	0.925014
duplication	13	17693201	17709600	16400	3.3106
duplication	13	17715601	17725400	9800	3.712
duplication	13	17794201	17821600	27400	3.24344
duplication	13	17852801	17858000	5200	2.80738
deletion	13	31286601	31288800	2200	0.624784
deletion	13	37128401	37136000	7600	1.27225
deletion	13	39470401	39472800	2400	0.44435
deletion	13	41429201	41435600	6400	1.00349
deletion	13	44746001	44752800	6800	1.26161
deletion	13	45551601	45554600	3000	0.695162
deletion	13	46841801	46843800	2000	0.319932
deletion	13	49545601	49550000	4400	1.06644
deletion	13	52102201	52104400	2200	0.0646328
deletion	13	54826801	54828800	2000	0.296234
deletion	13	55416001	55434600	18600	1.36714
deletion	13	57922201	57948800	26600	0.998732
deletion	13	59191201	59193800	2600	0.510434
deletion	13	61596601	61598200	1600	0.0888702
deletion	13	63325001	63326600	1600	0.0296234
duplication	13	64744601	64771600	27000	4.93548
duplication	13	65053401	65061400	8000	4.32798
duplication	13	65061801	65101400	39600	4.41898
deletion	13	68194601	68202400	7800	1.25178
deletion	13	69612601	69630600	18000	1.10067
deletion	13	74216201	74232800	16600	0.919396
duplication	13	74934801	74945000	10200	3.85452
duplication	13	81574601	81582800	8200	2.54038
deletion	13	83333201	83344400	11200	1.27381
duplication	14	1	16400	16400	10.6977
duplication	14	60201	101400	41200	13.4996
duplication	14	112601	125200	12600	14.5352
duplication	14	155201	166000	10800	9.76694
duplication	14	178601	184400	5800	22.0602
duplication	14	465401	478200	12800	20.6364
duplication	14	600001	612000	12000	10.6269
duplication	14	661801	691000	29200	12.5692
duplication	14	704401	767600	63200	9.69322
duplication	14	839401	847600	8200	32.6176
duplication	14	900401	912600	12200	10.9597
duplication	14	913801	924000	10200	18.2991
duplication	14	1069601	1082400	12800	22.786
deletion	14	1263801	1297200	33400	1.49146
deletion	14	1825601	1846000	20400	1.16286
deletion	14	1913401	1920000	6600	1.02694
deletion	14	1956401	1979000	22600	1.29189
deletion	14	2117401	2138600	21200	1.43757
deletion	14	2198401	2204000	5600	1.02412
deletion	14	2222201	2230800	8600	1.08849
deletion	14	2425801	2428800	3000	0.481874
duplication	14	2713401	2717600	4200	4.76232
duplication	14	2733201	2740000	6800	3.50602
deletion	14	3120801	3136800	16000	1.37008
deletion	14	3201001	3202800	1800	0.105328
duplication	14	4790401	4817800	27400	2.69162
deletion	14	5947001	5949200	2200	0.258532
deletion	14	7005401	7011000	5600	0.871774
deletion	14	7063201	7065000	1800	0.118494
deletion	14	9277001	9289800	12800	1.10532
deletion	14	10225401	10230400	5000	0.971648
deletion	14	10554601	10559600	5000	0.810496
deletion	14	10818601	10822000	3400	0.850366
duplication	14	11404601	11413800	9200	6.49654
duplication	14	11416801	11433400	16600	5.81332
deletion	14	14506401	14509200	2800	0.17774
duplication	14	14741201	14746000	4800	4.9323
duplication	14	14767801	14776000	8200	5.1906
duplication	14	14854001	14870200	16200	3.10278
duplication	14	14907801	14921600	13800	3.14266
deletion	14	14921601	14923600	2000	0.17774
duplication	14	15031801	15040000	8200	3.76
deletion	14	15041801	15045000	3200	0.496192
duplication	14	15080001	15085200	5200	3.1492
duplication	14	15164601	15167200	2600	6.27104
duplication	14	15209601	15212200	2600	5.6877
deletion	14	15228401	15231000	2600	0.319022
duplication	14	15253401	15269000	15600	2.64788
deletion	14	19285001	19288400	3400	0.850366
deletion	14	19480601	19484600	4000	1.03089
deletion	14	20819201	20823000	3800	0.935476
duplication	14	30412601	30420000	7400	2.73816
deletion	14	32254001	32293800	39800	1.3731
deletion	14	32535801	32545200	9400	1.08661
deletion	14	33656001	33667000	11000	1.11599
deletion	14	34204801	34208200	3400	0.264868
deletion	14	34399801	34404200	4400	0.113108
deletion	14	39162601	39178800	16200	1.27125
deletion	14	42576201	42590600	14400	1.46965
deletion	14	44713401	44718200	4800	0.523346
deletion	14	51414801	51434000	19200	1.101
deletion	14	51604801	51621200	16400	1.01009
deletion	14	53117201	53121000	3800	0.717198
deletion	14	53352601	53358800	6200	1.3493
deletion	14	54112601	54127000	14400	0.961114
deletion	14	55617201	55623200	6000	1.02694
deletion	14	57559001	57563000	4000	0.687262
duplication	14	60351401	60363000	11600	2.54966
deletion	14	60868201	60873200	5000	0.891072
deletion	14	63151401	63153800	2400	0.385104
deletion	14	63950601	63953400	2800	0.490902
duplication	14	64326001	64410600	84600	3.0024
deletion	14	67536401	67547600	11200	1.25899
deletion	14	74319001	74321600	2600	0.473974
deletion	14	77516401	77517800	1400	0.050783
deletion	14	77832001	77835000	3000	0.513472
duplication	14	79395001	79403200	8200	3.9045
duplication	14	79577001	79583200	6200	3.27196
duplication	14	82094201	82099800	5600	8.0745
duplication	14	83669801	83672400	2600	21.183
deletion	14	83875801	83878200	2400	0.64184
deletion	14	84503401	84504800	1400	0.101566
duplication	15	1	21000	21000	5.3672
deletion	15	3776201	3782200	6000	1.08224
deletion	15	4281601	4286000	4400	0.689418
deletion	15	4328601	4334400	5800	1.02967
deletion	15	5043201	5051800	8600	0.214942
duplication	15	6036801	6047600	10800	3.10498
deletion	15	7423201	7425200	2000	0.473974
duplication	15	8210601	8223000	12400	3.35414
deletion	15	12050201	12060400	10200	1.28252
deletion	15	17799001	17809400	10400	1.39458
duplication	15	22844001	22860200	16200	2.917
duplication	15	22945001	22953600	8600	7.80128
deletion	15	23805801	23810000	4200	0.998732
deletion	15	28887801	28892800	5000	0.990606
deletion	15	29788201	29792400	4200	0.868952
deletion	15	40569401	40570600	1200	0.0394978
deletion	15	43171401	43178000	6600	0.876134
deletion	15	45243601	45247000	3400	0.724902
deletion	15	45716401	45731000	14600	0.962558
deletion	15	46477401	46480600	3200	0.288828
deletion	15	46488601	46494400	5800	0.60064
duplication	15	46525601	46534400	8800	3.21818
deletion	15	46553801	46564000	10200	0.536706
duplication	15	46594201	46619000	24800	3.38758
duplication	15	46642401	46649600	7200	3.01172
duplication	15	46669001	46695400	26400	2.7828
duplication	15	46703401	46724400	21000	2.82804
duplication	15	46727201	46766200	39000	2.77518
duplication	15	46863401	46876800	13400	2.7448
deletion	15	46944201	46952200	8000	0.207364
deletion	15	47999201	48011000	11800	1.3195
deletion	15	48011801	48045000	33200	1.07786
deletion	15	48320401	48328200	7800	0.786918
duplication	15	48424401	48437400	13000	3.20844
deletion	15	48478401	48493400	15000	1.29553
duplication	15	49108001	49131000	23000	3.12204
deletion	15	49283001	49311400	28400	1.1307
deletion	15	49752601	49763800	11200	1.06856
deletion	15	49980601	49984000	3400	0.104553
deletion	15	50388401	50400200	11800	0.829456
duplication	15	50678201	50686800	8600	4.03154
deletion	15	50714601	50808800	94200	0.697124
deletion	15	51570001	51581800	11800	1.10661
duplication	15	51710201	51717600	7400	3.40108
deletion	15	52215601	52248600	33000	1.15765
duplication	15	52248601	52259400	10800	2.91846
deletion	15	52264001	52278800	14800	0.3795
deletion	15	53580801	53582800	2000	0.248836
deletion	15	57765001	57779400	14400	1.09771
deletion	15	58274801	58279800	5000	1.23233
deletion	15	58468001	58473600	5600	0.782904
deletion	15	62997001	63005200	8200	1.20806
deletion	15	63363001	63380600	17600	1.38826
deletion	15	65176801	65182600	5800	1.05827
deletion	15	69756001	69760200	4200	0.936664
deletion	15	69875801	69886000	10200	1.40798
deletion	15	72004001	72016600	12600	1.49716
deletion	15	75050201	75052600	2400	0.276486
deletion	15	76756401	76760200	3800	0.710962
deletion	15	78331801	78343400	11600	0.735478
deletion	15	78413801	78436400	22600	1.47016
duplication	15	79578201	79598000	19800	2.73852
deletion	15	80478401	80685800	207400	1.01936
deletion	15	80687601	80842400	154800	1.00337
deletion	15	81300801	81309200	8400	0.976162
duplication	15	81871201	81877600	6400	3.99916
duplication	15	81894801	81906200	11400	4.15766
duplication	15	81923201	81928000	4800	5.85062
deletion	15	82844201	82850200	6000	0.789958
deletion	15	83068801	83074800	6000	0.489774
duplication	15	83433601	83483400	49800	3.83414
deletion	15	84976801	84987800	11000	1.33144
duplication	15	85288201	85295600	7400	19.5354
deletion	16	362001	364800	2800	0.787136
deletion	16	481001	484800	3800	1.06644
deletion	16	2106801	2114000	7200	0.79654
deletion	16	4987401	4991600	4200	0.739174
deletion	16	5619201	5644400	25200	1.41158
duplication	16	5877001	5890600	13600	3.1244
duplication	16	5902801	5908000	5200	4.13816
deletion	16	5908001	5913600	5600	1.29073
duplication	16	6137001	6142400	5400	4.22628
duplication	16	6831801	6871400	39600	3.75828
duplication	16	6894001	6904400	10400	3.48188
duplication	16	6951201	6956400	5200	4.78988
duplication	16	6990201	7003200	13000	3.81732
duplication	16	7049601	7060000	10400	4.3364
deletion	16	7060001	7089200	29200	1.29612
duplication	16	7092401	7117800	25400	3.88136
duplication	16	7149601	7205800	56200	3.00282
duplication	16	7274601	7290000	15400	4.295
duplication	16	7300001	7304000	4000	3.61406
duplication	16	7341801	7355800	14000	4.64156
duplication	16	7371601	7379800	8200	3.6762
duplication	16	7389001	7399000	10000	4.54542
duplication	16	7436801	7445800	9000	5.29798
duplication	16	7448601	7459400	10800	4.63222
duplication	16	7494401	7505800	11400	5.4798
deletion	16	7512201	7541800	29600	1.20815
deletion	16	7634601	7664000	29400	1.42676
deletion	16	9236001	9241400	5400	0.84701
deletion	16	14758801	14774600	15800	1.34393
deletion	16	20578601	20582400	3800	0.710962
deletion	16	21828601	21831000	2400	0.197489
deletion	16	21893801	21900400	6600	1.1598
deletion	16	28209001	28213000	4000	1.02497
deletion	16	35898801	35915000	16200	1.4936
deletion	16	35952801	35969200	16400	1.48695
deletion	16	39446201	39471200	25000	1.24276
deletion	16	43686401	43691000	4600	0.808848
deletion	16	45874401	45879800	5400	1.20688
deletion	16	47637001	47639400	2400	0.296234
deletion	16	48053801	48058400	4600	1.24676
deletion	16	50152601	50154000	1400	0.0677106
deletion	16	52258201	52276600	18400	1.41291
deletion	16	55230801	55243200	12400	1.13524
deletion	16	55728001	55738400	10400	1.28292
duplication	16	55854601	55858600	4000	46.1296
deletion	16	62867601	62870400	2800	0.761744
deletion	16	64958001	64959400	1400	0.101566
deletion	16	69121801	69130800	9000	0.787324
deletion	16	69463601	69466400	2800	0.634788
deletion	16	70371401	70376600	5200	0.824898
deletion	16	71462401	71464400	2000	0.485824
deletion	16	71860001	71868800	8800	0.837534
deletion	16	72035601	72036800	1200	0.0394978
deletion	16	76754201	76763000	8800	1.44347
duplication	16	78291601	78301600	10000	4.45772
deletion	16	78570001	78577800	7800	0.954026
duplication	16	79448801	79454000	5200	4.27944
deletion	16	80762001	80766400	4400	0.78098
deletion	17	1353601	1361400	7800	1.12417
deletion	17	5924801	5927600	2800	0.558612
deletion	17	8848201	8850800	2600	0.255216
deletion	17	15322601	15337200	14600	0.623308
deletion	17	16010801	16013000	2200	0.129266
deletion	17	19279601	19284000	4400	0.689418
duplication	17	19388801	19396800	8000	2.73424
deletion	17	20434201	20437200	3000	0.402878
deletion	17	21453401	21455400	2000	0.106644
deletion	17	22081001	22087400	6400	0.144414
deletion	17	22464201	22472600	8400	1.27522
duplication	17	25028801	25082200	53400	22.7064
duplication	17	25083201	25127400	44200	11.8772
deletion	17	25357201	25369600	12400	1.47544
deletion	17	28974601	28977400	2800	0.567076
deletion	17	30725401	30739200	13800	1.0922
deletion	17	35525001	35527400	2400	0.0394978
deletion	17	37065001	37077000	12000	0.9203
deletion	17	39907801	39915400	7600	1.03214
deletion	17	40316001	40323200	7200	1.10594
deletion	17	42009201	42012800	3600	0.717544
deletion	17	46367801	46371400	3600	0.151408
duplication	17	49106801	49117800	11000	5.68554
duplication	17	50623601	50634400	10800	7.69988
deletion	17	50709201	50774200	65000	1.28082
deletion	17	50776201	50803000	26800	1.22031
deletion	17	50946601	50955600	9000	1.11121
duplication	17	50955601	50973800	18200	2.58994
duplication	17	51154001	51174400	20400	10.3891
deletion	17	51174601	51201000	26400	1.36896
duplication	17	51372601	51397600	25000	10.2691
duplication	17	51519601	51527400	7800	3.57608
duplication	17	51529601	51549000	19400	13.1503
duplication	17	51623601	51635600	12000	19.8161
deletion	17	51810401	51956400	146000	1.23801
deletion	17	52052801	52090000	37200	1.16582
deletion	17	52439401	52451000	11600	0.02043
deletion	17	52466801	52479400	12600	0.314102
deletion	17	54917801	54933000	15200	1.37203
duplication	17	71627401	71650600	23200	3.23406
deletion	17	71655001	71660800	5800	1.11956
deletion	17	72047001	72061200	14200	1.30009
deletion	17	72522801	72525800	3000	0.54507
deletion	17	72810201	72815800	5600	1.20186
duplication	17	72815801	72825600	9800	4.8921
deletion	17	72839801	72843200	3400	0.585498
deletion	17	72850801	72855400	4600	0.417304
duplication	17	73144601	73159000	14400	3.25692
deletion	17	73427401	73496600	69200	1.37261
deletion	17	73569001	73591400	22400	1.26852
deletion	17	73905801	73909800	4000	1.20271
deletion	17	74153601	74155600	2000	0.402878
deletion	17	74358001	74367400	9400	1.38411
deletion	17	74936401	74939200	2800	0.651714
deletion	18	669401	677400	8000	0.669488
deletion	18	1544001	1549600	5600	0.95218
deletion	18	6550801	6555000	4200	0.694034
deletion	18	6865201	6868000	2800	0.304698
deletion	18	9741401	9752400	11000	1.0686
deletion	18	10030601	10033600	3000	0.75046
deletion	18	11582801	11586400	3600	0.539804
deletion	18	11636801	11644600	7800	0.996562
deletion	18	15599001	15602000	3000	0.284384
deletion	18	15883801	15897600	13800	1.34808
deletion	18	17108601	17116600	8000	1.08718
deletion	18	19653601	19656200	2600	0.601582
duplication	18	20896001	20903400	7400	2.62288
deletion	18	23306801	23318800	12000	1.12766
deletion	18	24133201	24136600	3400	1.01765
deletion	18	38889001	38900200	11200	1.45789
deletion	18	41661801	41666200	4400	1.28189
deletion	18	42241201	42250000	8800	1.17686
duplication	18	42867001	42870600	3600	4.33818
deletion	18	44404001	44407400	3400	0.543676
deletion	18	47745601	47750800	5200	0.947948
deletion	18	49163401	49165600	2200	0.517062
duplication	18	49526201	49563000	36800	4.10348
duplication	18	50888201	50894200	6000	6.03132
deletion	18	50900001	50905200	5200	0.843128
duplication	18	50929401	50939000	9600	3.86338
duplication	18	50944801	50948000	3200	7.76132
duplication	18	50958601	50962800	4200	4.36734
duplication	18	50990001	51004600	14600	5.05302
duplication	18	51035601	51046000	10400	5.48716
duplication	18	51055601	51062600	7000	7.72578
duplication	18	51756201	51778200	22000	4.09556
deletion	18	52013001	52018400	5400	0.904062
deletion	18	53752401	53777800	25400	1.36408
deletion	18	53940601	53943200	2600	0.437514
deletion	18	55334201	55337000	2800	0.626324
deletion	18	57082801	57104200	21400	1.35326
deletion	18	57142801	57146800	4000	0.687262
duplication	18	57565801	57572400	6600	9.12042
duplication	18	57605201	57614000	8800	3.73254
duplication	18	57618601	57634600	16000	4.42722
duplication	18	57655801	57717400	61600	4.32386
deletion	18	57919601	57930200	10600	1.35709
duplication	18	57991201	57996800	5600	6.09818
deletion	18	58010801	58014400	3600	0.447642
duplication	18	58468201	58485200	17000	5.39216
deletion	18	58819601	58835600	16000	0.82353
duplication	18	60074001	60077400	3400	4.13334
duplication	18	60090401	60094800	4400	4.30886
deletion	18	60448601	60454400	5800	0.39634
deletion	18	60522001	60531600	9600	1.23431
deletion	18	61076401	61079400	3000	0.497674
deletion	18	61219001	61226400	7400	0.967164
deletion	18	61246401	61249200	2800	0.736352
duplication	18	61352401	61371200	18800	3.65062
duplication	18	61448801	61463000	14200	3.3562
duplication	18	61474001	61519800	45800	3.2697
deletion	18	61535601	61541200	5600	0.283538
deletion	18	61549201	61556200	7000	0.582312
deletion	18	61570601	61578800	8200	1.01442
deletion	18	61620201	61697800	77600	0.787006
duplication	18	61765001	61770600	5600	3.43208
duplication	18	61814201	61819200	5000	2.96708
deletion	18	62015401	62020400	5000	1.0854
deletion	18	62378401	62392000	13600	1.17448
deletion	18	62405801	62408800	3000	0.38708
deletion	18	62553801	62556200	2400	0.710962
deletion	18	63024801	63028600	3800	0.80451
deletion	18	63033601	63055200	21600	1.40985
deletion	18	63093401	63097400	4000	0.977572
deletion	18	63115601	63120600	5000	0.74414
deletion	18	63179201	63183000	3800	0.66107
deletion	18	63186201	63191400	5200	0.710962
duplication	18	63199401	63206200	6800	3.47116
deletion	18	63215401	63221200	5800	1.05827
duplication	18	63221201	63234800	13600	2.98674
duplication	18	63240601	63249600	9000	3.59958
deletion	18	63410601	63413200	2600	0.601582
duplication	18	63508401	63552600	44200	3.05456
deletion	18	63686601	63703600	17000	1.16681
duplication	18	63752601	63772800	20200	2.92832
duplication	18	63814401	63836000	21600	2.79228
duplication	18	63915001	63920400	5400	3.80496
deletion	18	65180001	65184800	4800	0.972634
deletion	19	1651001	1659600	8600	1.19596
deletion	19	2237801	2247400	9600	1.3528
deletion	19	2629601	2637000	7400	1.12729
deletion	19	2846001	2864400	18400	0.82688
deletion	19	2979601	2982400	2800	0.126957
duplication	19	3423001	3436400	13400	4.87238
deletion	19	3572001	3575600	3600	0.539804
deletion	19	3616201	3617800	1600	0.17774
deletion	19	8077201	8082000	4800	0.96276
deletion	19	9340601	9348000	7400	1.34186
duplication	19	9350201	9356600	6400	3.30672
deletion	19	14498401	14510200	11800	1.2954
deletion	19	14600601	14609800	9200	1.26221
deletion	19	15744801	15747200	2400	0.0888702
duplication	19	17495201	17501000	5800	2.58234
duplication	19	19796401	19812600	16200	3.23152
deletion	19	19826001	19830200	4200	0.496544
deletion	19	19842601	19851600	9000	1.3087
deletion	19	19869001	19905200	36200	0.78952
deletion	19	23630601	23633000	2400	0.55297
deletion	19	23655801	23660400	4600	0.396696
duplication	19	24207401	24215200	7800	4.0136
deletion	19	24520801	24528200	7400	1.1337
duplication	19	24532401	24549000	16600	2.97376
duplication	19	24776401	24784800	8400	3.78334
deletion	19	27748601	27753000	4400	1.07183
duplication	19	27864601	27870600	6000	3.90634
deletion	19	28129201	28158200	29000	1.26175
deletion	19	28372201	28376000	3800	0.835692
deletion	19	28623801	28626400	2600	0.218758
deletion	19	29532201	29539200	7000	1.04274
deletion	19	32826201	32839000	12800	1.34046
deletion	19	35318001	35321400	3400	0.508826
deletion	19	37742001	37745000	3000	0.797856
deletion	19	38173401	38185200	11800	1.29339
deletion	19	39809001	39817200	8200	1.18783
deletion	19	39909201	39913800	4600	0.721266
deletion	19	40172801	40178000	5200	0.0501318
deletion	19	41868401	41883000	14600	0.970674
duplication	19	42098601	42116600	18000	7.18598
deletion	19	43909201	43914200	5000	1.34135
duplication	19	43914201	43927000	12800	3.94362
deletion	19	47058601	47062800	4200	0.86331
duplication	19	48874401	48885800	11400	2.83346
deletion	19	49121401	49125000	3600	0.81629
deletion	19	51252601	51256200	3600	0.770208
deletion	19	51460001	51468000	8000	1.43377
deletion	19	51965201	51969200	4000	0.799832
deletion	19	52258801	52270200	11400	1.25977
deletion	19	53312401	53324200	11800	1.25322
deletion	19	53341401	53343400	2000	0.319932
deletion	19	53929401	53934400	5000	1.18494
deletion	19	56663201	56702600	39400	1.43395
deletion	19	57285401	57298400	13000	1.35447
duplication	19	57724201	57730400	6200	9.07432
deletion	19	57828401	57842200	13800	1.33949
deletion	19	59333801	59335600	1800	0.105328
deletion	19	61135001	61146000	11000	1.36375
deletion	19	62201001	62215200	14200	1.1115
deletion	19	62449201	62455000	5800	1.05418
deletion	19	62483001	62485400	2400	0.227112
deletion	19	63906801	63908400	1600	0.207364
duplication	19	64038001	64042800	4800	3.86092
deletion	20	2983601	2987400	3800	0.486448
duplication	20	4132401	4140600	8200	2.84962
deletion	20	7366601	7368800	2200	0.140038
deletion	20	10985801	11007400	21600	1.45484
deletion	20	12278201	12280400	2200	0.60324
deletion	20	15665001	15675600	10600	0.393488
deletion	20	18352201	18365400	13200	1.13467
deletion	20	29673801	29676000	2200	0.258532
deletion	20	29744801	29749000	4200	0.191847
deletion	20	29923801	29937400	13600	1.39056
deletion	20	32681001	32684400	3400	1.26858
deletion	20	37706401	37717400	11000	1.01474
deletion	20	41038601	41043200	4600	1.17463
deletion	20	43988601	43993400	4800	0.118494
deletion	20	44014801	44022600	7800	1.12113
deletion	20	44660201	44665800	5600	0.829456
deletion	20	44927001	44930800	3800	0.099784
deletion	20	44940001	44944000	4000	0.0888702
deletion	20	45712401	45713800	1400	0.0677106
deletion	20	45924201	45937200	13000	1.0792
deletion	20	46747001	46756800	9800	1.11723
deletion	20	48649801	48652800	3000	0.0157991
deletion	20	49542601	49553600	11000	0.368408
deletion	20	49667201	49679000	11800	0.861588
deletion	20	49876401	49889800	13400	1.10889
deletion	20	49967001	49968600	1600	0.118494
duplication	20	50420201	50430400	10200	3.19004
deletion	20	52642001	52658600	16600	1.23919
deletion	20	52763601	52765600	2000	0.20144
deletion	20	53029801	53039800	10000	0.947948
deletion	20	53287601	53298200	10600	1.19835
deletion	20	53698801	53715000	16200	1.23175
deletion	20	54753801	54765400	11600	1.28913
deletion	20	55667401	55682000	14600	0.917108
duplication	20	55750801	55753800	3000	7.96276
deletion	20	60340401	60349200	8800	1.00989
deletion	20	60519201	60526400	7200	1.19152
deletion	20	61969001	61975200	6200	1.07409
deletion	20	62269001	62283400	14400	1.15696
deletion	20	62818801	62822200	3400	0.68308
deletion	20	64283601	64291000	7400	0.842266
duplication	20	65685601	65692800	7200	3.96296
deletion	20	67247201	67253400	6200	1.24609
deletion	20	70196001	70199000	3000	0.600368
deletion	20	71591401	71604000	12600	1.38995
duplication	21	958801	962800	4000	8.3064
duplication	21	1352401	1364600	12200	5.51286
duplication	21	1746801	1753800	7000	3.57174
duplication	21	1919401	1938000	18600	14.4447
duplication	21	1946401	1960600	14200	12.9141
duplication	21	2067001	2078400	11400	15.1069
duplication	21	6095601	6106000	10400	5.55552
deletion	21	6855801	6857600	1800	0.0658298
deletion	21	9398201	9402400	4200	0.366766
duplication	21	9610401	9628200	17800	3.29518
deletion	21	9628201	9641800	13600	1.0647
deletion	21	10776001	10780200	4200	0.648894
deletion	21	10808801	10811000	2200	0.678646
deletion	21	11913001	11919000	6000	0.319932
deletion	21	13228401	13233200	4800	0.834392
deletion	21	13246801	13252800	6000	0.782058
deletion	21	14215201	14219600	4400	1.26573
deletion	21	14376201	14378000	1800	0.513472
deletion	21	15051801	15054000	2200	0
deletion	21	19641801	19644200	2400	0.44435
duplication	21	20078601	20084400	5800	4.91136
deletion	21	20084401	20100400	16000	1.43525
deletion	21	20252801	20255600	2800	0.160813
deletion	21	20549201	20554800	5600	0.279306
deletion	21	20563001	20584600	21600	1.06644
deletion	21	20655201	20657200	2000	0.248836
deletion	21	23415801	23419800	4000	0.758358
deletion	21	27345001	27348600	3600	0.55297
deletion	21	32108001	32114600	6600	1.1203
duplication	21	34657201	34662200	5000	3.30834
deletion	21	35054201	35058600	4400	1.36268
deletion	21	42148801	42161600	12800	1.46451
deletion	21	49702201	49714400	12200	1.46854
deletion	21	53831001	53833200	2200	0.0323164
deletion	21	54411201	54422400	11200	1.40076
deletion	21	54560201	54565000	4800	0.0493724
deletion	21	56455601	56461400	5800	0.486232
duplication	21	59331801	59334400	2600	19.4694
deletion	21	60926001	60932600	6600	1.18494
deletion	21	61181201	61185000	3800	0.60494
deletion	21	64345201	64352000	6800	1.11175
deletion	21	65937001	65942400	5400	0.719738
deletion	21	66816801	66819000	2200	0.15081
deletion	21	68041801	68043800	2000	0.225138
deletion	21	69473201	69481800	8600	1.23729
deletion	21	70527601	70532800	5200	1.16671
deletion	21	70537401	70549000	11600	1.36063
duplication	21	71496601	71507800	11200	6.20186
duplication	21	71516801	71527200	10400	5.50312
deletion	22	1697801	1703200	5400	0.26332
deletion	22	2633001	2635200	2200	0.473974
deletion	22	3020201	3024200	4000	0.859078
deletion	22	6494001	6505200	11200	0.77444
deletion	22	6557001	6578200	21200	0.943478
deletion	22	7699201	7710400	11200	1.30978
deletion	22	14234201	14238800	4600	0.710962
deletion	22	18091601	18094200	2600	0.109379
deletion	22	19517801	19521800	4000	0.740584
deletion	22	22493601	22496400	2800	0.947948
deletion	22	22882201	22894800	12600	1.10218
deletion	22	25957001	25961400	4400	0.63017
deletion	22	33273601	33277400	3800	1.14128
deletion	22	39726601	40074000	347400	1.08165
deletion	22	40359201	40362800	3600	0.842622
deletion	22	49442201	49450400	8200	1.0491
deletion	22	50956401	50959000	2600	0.811226
deletion	22	52223801	52236000	12200	1.01205
deletion	22	53507801	53513600	5800	0.551608
deletion	22	54635001	54636800	1800	0.197489
deletion	22	57726601	57729400	2800	0.482438
deletion	22	58807601	58810800	3200	0.673932
deletion	22	59035201	59039800	4600	1.03038
deletion	22	60805801	60809000	3200	0.414728
deletion	23	6387201	6392000	4800	0.725774
deletion	23	7287201	7305800	18600	1.36204
deletion	23	8999001	9005200	6200	1.1964
duplication	23	9203401	9221400	18000	17.1882
deletion	23	11526201	11533000	6800	1.36965
deletion	23	13240201	13242600	2400	0.148117
deletion	23	15102201	15104800	2600	0.100264
deletion	23	18669801	18673000	3200	0.622092
deletion	23	21677201	21681200	4000	0.639866
deletion	23	24080001	24084600	4600	0.236988
deletion	23	24369401	24372000	2600	0.273446
deletion	23	24888201	24889800	1600	0.118494
deletion	23	25336201	25427400	91200	0.32092
deletion	23	25477001	25486600	9600	0.99732
deletion	23	25844201	25862200	18000	0.774158
deletion	23	25866201	25878000	11800	0.060251
duplication	23	26550601	26562800	12200	4.4134
duplication	23	26585601	26599200	13600	3.67504
duplication	23	26653801	26664000	10200	2.80202
deletion	23	26951201	26961800	10600	1.4644
deletion	23	27651001	27658000	7000	0.504444
deletion	23	27659601	27722800	63200	0.312734
deletion	23	29039001	29096800	57800	1.06644
duplication	23	29275201	29284800	9600	3.3746
deletion	23	29417201	29422200	5000	0.796276
deletion	23	29519601	29530200	10600	1.06868
deletion	23	29731801	29735400	3600	0.86237
deletion	23	30395201	30407600	12400	1.11613
deletion	23	36234801	36238800	4000	1.07829
deletion	23	44105601	44110800	5200	0.847684
deletion	23	47880201	47903600	23400	1.31963
deletion	23	48632001	48634800	2800	0.600932
deletion	23	49386601	49389400	2800	0.313162
deletion	23	50352201	50357800	5600	1.05375
deletion	23	52426001	52428000	2000	0
duplication	23	52460001	52496400	36400	8.1676
duplication	24	235001	245200	10200	3.49672
duplication	24	253001	265000	12000	17.6358
duplication	24	268001	275800	7800	26.6458
duplication	24	716601	719800	3200	4.1843
deletion	24	1311801	1320600	8800	1.1984
deletion	24	6901401	6903600	2200	0.484746
deletion	24	12435601	12438600	3000	0.584568
duplication	24	17115801	17125800	10000	2.56184
deletion	24	19986001	19987800	1800	0.0394978
deletion	24	21170201	21172800	2600	0.492204
deletion	24	24672001	24679800	7800	1.15759
deletion	24	30138601	30140600	2000	0.118494
deletion	24	32011801	32013200	1400	0.050783
deletion	24	33211801	33215600	3800	0.74838
deletion	24	37935001	37951600	16600	1.34198
deletion	24	44178601	44193200	14600	1.10215
deletion	24	44590801	44594800	4000	0.699112
duplication	24	46574801	46581600	6800	8.54548
duplication	24	47067801	47071600	3800	6.66058
deletion	24	57774601	57777800	3200	0.0370292
duplication	24	62379001	62391000	12000	5.90098
deletion	24	62402201	62433600	31400	1.18795
duplication	24	62705001	62713000	8000	5.821
deletion	25	205601	214800	9200	1.20297
deletion	25	577201	624800	47600	1.33579
deletion	25	1336201	1356000	19800	1.13227
deletion	25	1636401	1653600	17200	1.10364
deletion	25	1713801	1718600	4800	0.60728
deletion	25	1978801	1981600	2800	0.389336
deletion	25	2477601	2504600	27000	1.40525
deletion	25	3478001	3559400	81400	1.45744
deletion	25	3690801	3699200	8400	0.837918
deletion	25	6403201	6407800	4600	0.777936
deletion	25	7743201	7746400	3200	0.688744
deletion	25	11506001	11521000	15000	1.35715
deletion	25	11703201	11706400	3200	0.503598
deletion	25	11926601	11930400	3800	0.274406
deletion	25	15971601	15989000	17400	1.01332
deletion	25	17729801	17731800	2000	0.0118494
deletion	25	21628201	21635800	7600	1.01967
deletion	25	23413001	23414600	1600	0.044435
duplication	25	27243001	27253200	10200	5.06966
duplication	25	27265001	27282800	17800	4.83294
deletion	25	29443401	29446800	3400	0.892186
deletion	25	30152801	30154200	1400	0.101566
deletion	25	30426201	30431600	5400	0.882118
deletion	25	32369201	32373400	4200	0.897166
deletion	25	33600401	33605600	5200	1.28976
deletion	25	33625201	33628800	3600	0.9282
deletion	25	33768001	33773000	5000	1.24181
deletion	25	34126001	34139400	13400	1.41131
deletion	25	35194401	35215600	21200	1.35262
deletion	25	36765801	36780400	14600	1.47062
deletion	25	37016601	37019200	2600	0.492204
deletion	25	37544401	37549200	4800	0.98251
deletion	25	37711601	37714000	2400	0.207364
deletion	25	38138801	38144000	5200	0.761094
deletion	25	39012801	39014800	2000	0.213288
deletion	25	39399801	39407600	7800	1.16063
deletion	25	39714201	39717000	2800	0.457046
deletion	25	41206801	41213000	6200	1.08173
deletion	25	41283801	41322400	38600	1.21993
deletion	25	41517601	41524400	6800	1.18494
deletion	25	41601201	41645800	44600	1.42724
deletion	25	41685801	41694600	8800	1.30074
deletion	25	41869801	42016000	146200	1.3741
deletion	25	42361401	42381400	20000	1.36386
deletion	25	42383601	42389200	5600	1.11723
duplication	25	42879001	42884200	5200	5.2365
duplication	26	150601	173600	23000	2.60274
deletion	26	2430801	2432400	1600	0.222176
deletion	26	2452001	2462200	10200	1.00139
deletion	26	2480001	2481600	1600	0.0888702
deletion	26	2724401	2729800	5400	0.952338
deletion	26	2803801	2806200	2400	0.118494
deletion	26	2872401	2874200	1800	0.236988
deletion	26	2996601	2998200	1600	0.222176
deletion	26	3303201	3321400	18200	1.24874
deletion	26	3509801	3519600	9800	1.39049
deletion	26	4481401	4494400	13000	1.14848
deletion	26	4796601	4798800	2200	0.129266
deletion	26	4804201	4806200	2000	0.18959
duplication	26	6600801	6605400	4600	11.4372
deletion	26	7217201	7220600	3400	0.223046
deletion	26	7385801	7389000	3200	0.69615
deletion	26	7542201	7547400	5200	0.478532
deletion	26	19033601	19037000	3400	0.787634
deletion	26	19848001	19850600	2600	0.41017
deletion	26	21881601	21898200	16600	1.24775
deletion	26	23399801	23411000	11200	1.29497
duplication	26	23694401	23701800	7400	5.3066
duplication	26	25749601	25759600	10000	3.69462
deletion	26	25759801	25767800	8000	1.30935
deletion	26	25892801	25896000	3200	0.629498
deletion	26	27050001	27052400	2400	0.256736
deletion	26	27112601	27121400	8800	0.915632
deletion	26	30064601	30070600	6000	0.900552
deletion	26	30170601	30186400	15800	1.05144
deletion	26	31188201	31190400	2200	0.30162
deletion	26	31582401	31591000	8600	1.1436
deletion	26	31591601	31598800	7200	0.921616
duplication	26	42785601	42796000	10400	8.58394
deletion	26	43001801	43004200	2400	0.0987446
deletion	26	43748801	43765400	16600	1.42763
deletion	26	47537001	47540200	3200	0.807238
deletion	26	47963601	47978600	15000	1.33503
deletion	26	48174601	48177400	2800	0.414728
deletion	26	49837201	49846200	9000	0.69253
deletion	26	50162201	50166600	4400	0.366252
duplication	26	50589801	50608200	18400	6.20932
duplication	26	50626001	50639200	13200	3.1688
deletion	26	50854401	50859200	4800	0.859078
deletion	26	50863601	50867800	4200	0.93102
deletion	26	51030001	51038400	8400	1.40217
deletion	26	51491201	51495800	4600	0.808848
deletion	27	288401	291200	2800	0.304698
deletion	27	3516801	3525600	8800	1.24418
deletion	27	4086601	4091000	4400	0.851
duplication	27	4798201	4815400	17200	2.66886
duplication	27	5038201	5041000	2800	3.66484
duplication	27	5100401	5108000	7600	5.68458
duplication	27	5228801	5242600	13800	4.3087
duplication	27	5254601	5264000	9400	2.89426
duplication	27	5268001	5284200	16200	4.56566
duplication	27	5284801	5292400	7600	3.83856
duplication	27	5317601	5332400	14800	5.33222
duplication	27	5433201	5437800	4600	5.09008
duplication	27	5452201	5459000	6800	3.72906
duplication	27	5482201	5488000	5800	4.74792
duplication	27	5501401	5513400	12000	5.49612
duplication	27	5516601	5519400	2800	5.67076
duplication	27	5532001	5552400	20400	4.77576
deletion	27	5664401	5765200	100800	1.1626
deletion	27	5857201	5877600	20400	0.598276
duplication	27	5901801	5916400	14600	4.73326
duplication	27	5954201	5961200	7000	4.03216
duplication	27	6224801	6236600	11800	5.42862
duplication	27	6448001	6468400	20400	5.23578
deletion	27	7743601	7744800	1200	0.0197489
deletion	27	8927201	8933200	6000	1.09014
deletion	27	9066401	9085200	18800	1.36268
deletion	27	12980401	12983600	3200	0.459162
deletion	27	13436201	13440000	3800	0.405372
deletion	27	13587801	13590200	2400	0.602342
deletion	27	15775001	15779800	4800	0.9282
duplication	27	20394801	20406200	11400	2.54034
deletion	27	23998201	24005000	6800	1.39753
deletion	27	26882201	26889800	7600	1.37515
deletion	27	27494601	27507000	12400	1.10275
deletion	27	33716401	33720000	3600	0.803124
deletion	27	34630601	34639200	8600	1.32547
deletion	27	34651201	34670800	19600	0.0580376
duplication	27	38388601	38398400	9800	3.78696
deletion	27	40888001	40890200	2200	0.312392
deletion	27	41046401	41049600	3200	0.451756
deletion	27	42930201	42931600	1400	0.0338554
deletion	27	43418201	43422000	3800	0.511394
deletion	27	44345201	44348600	3400	0.66914
deletion	28	271201	274400	3200	0.488786
deletion	28	713601	724200	10600	1.26542
deletion	28	1034201	1037000	2800	0.313162
deletion	28	1641801	1643800	2000	0.0592468
deletion	28	1649601	1652600	3000	0.434476
deletion	28	1726601	1745000	18400	1.14501
duplication	28	2365801	2379400	13600	13.4978
deletion	28	4062201	4069000	6800	0.927038
duplication	28	11147001	11151000	4000	4.11172
duplication	28	11351001	11364800	13800	16.6526
deletion	28	15984201	15989200	5000	0.947948
deletion	28	21847201	21853800	6600	0.915632
deletion	28	24428801	24430200	1400	0.0846382
deletion	28	24436001	24441600	5600	0.778672
deletion	28	34900601	34904400	3800	0.592468
duplication	28	38878801	38883800	5000	30.4338
deletion	28	43487401	43501000	13600	1.05599
deletion	28	45220401	45232000	11600	1.40967
duplication	28	46237001	46260600	23600	3.19632
deletion	28	46279201	46309400	30200	1.22574
deletion	29	440201	443400	3200	1.17012
deletion	29	2354001	2362600	8600	1.31721
deletion	29	3110201	3111400	1200	0.0394978
deletion	29	3248601	3250800	2200	0.30162
deletion	29	4211601	4218400	6800	1.16054
duplication	29	5492401	5495600	3200	5.79138
duplication	29	5498201	5507800	9600	7.69962
duplication	29	5509401	5515600	6200	11.9258
duplication	29	5524001	5542600	18600	3.67968
duplication	29	5544801	5550000	5200	5.40058
deletion	29	5551401	5566800	15400	1.0649
duplication	29	5591401	5599600	8200	4.16172
duplication	29	5602001	5617200	15200	4.16286
duplication	29	5620001	5661000	41000	5.2669
duplication	29	5661401	5700200	38800	5.21066
duplication	29	5700601	5724200	23600	5.2107
deletion	29	5740801	5744400	3600	0.190906
duplication	29	5746601	5764600	18000	4.73184
duplication	29	5768001	5794800	26800	4.47446
deletion	29	6582801	6598600	15800	1.21943
deletion	29	6875601	6887800	12200	1.21407
deletion	29	13611201	13616000	4800	1.33799
deletion	29	13685201	13694400	9200	1.02265
deletion	29	13784801	13793400	8600	0.834966
deletion	29	15087401	15092000	4600	1.15402
deletion	29	18957001	18966600	9600	1.25899
deletion	29	19173201	19178600	5400	0.952338
deletion	29	19255601	19259600	4000	0.930174
deletion	29	19313601	19316400	2800	0.448582
deletion	29	21327601	21330600	3000	0.37918
deletion	29	24013201	24022200	9000	1.10857
deletion	29	27390801	27396200	5400	1.03133
deletion	29	27729201	27737400	8200	0.97974
deletion	29	27741401	27757200	15800	0.529472
deletion	29	28026801	28039800	13000	0.381002
deletion	29	28064601	28068400	3800	0.586232
deletion	29	33177201	33180400	3200	0.74799
deletion	29	33575401	33581400	6000	1.12964
duplication	29	38319401	38322800	3400	4.52366
deletion	29	39519401	39528600	9200	1.34464
deletion	29	41302601	41316000	13400	1.24684
deletion	29	41603601	41605800	2200	0.538608
deletion	29	42238401	42242200	3800	0.611178
deletion	29	42318601	42322800	4200	0.829456
deletion	29	43574601	43576600	2000	0.414728
deletion	29	43645801	43662000	16200	1.44387
deletion	29	44134601	44136600	2000	0.0236988
deletion	29	47037401	47050200	12800	1.30343
deletion	29	47593801	47596800	3000	0.639866
deletion	29	48782001	48784600	2600	0.419284
deletion	29	48949601	48951600	2000	0.426576
deletion	29	49023001	49028200	5200	1.05277
deletion	29	49151601	49165400	13800	1.30858
deletion	29	49466801	49481600	14800	1.06484
deletion	29	50020801	50190200	169400	1.40709
deletion	29	50215401	50304600	89200	1.33744
deletion	29	50351801	50365600	13800	1.15402
deletion	29	50937401	50940400	3000	0.505572
deletion	29	51014001	51016800	2800	0.626324
deletion	29	51319001	51334000	15000	1.20863
deletion	29	51479801	51485400	5600	1.10876
duplication	X	2975201	2984400	9200	3.88886
duplication	X	4227201	4263800	36600	3.96784
duplication	X	4269601	4273400	3800	3.81924
duplication	X	4280201	4290400	10200	3.71022
duplication	X	4333001	4335800	2800	7.8569
duplication	X	4393001	4403800	10800	3.87834
duplication	X	5095401	5102400	7000	4.75678
duplication	X	5109001	5119600	10600	3.7132
duplication	X	5698001	5702600	4600	4.3731
duplication	X	5904401	5908000	3600	4.60552
deletion	X	8648001	8651400	3400	0.0270162
duplication	X	10459201	10464800	5600	4.10888
duplication	X	10468801	10476400	7600	3.55334
duplication	X	10612001	10639000	27000	3.68782
duplication	X	14274201	14287400	13200	3.86558
duplication	X	14346401	14373800	27400	4.99002
duplication	X	14380801	14385200	4400	4.34224
duplication	X	14463401	14476400	13000	4.05222
duplication	X	16640201	16644000	3800	30.0826
duplication	X	17345201	17349400	4200	3.10558
duplication	X	18636601	18646600	10000	5.43782
duplication	X	18654201	18679000	24800	4.47238
duplication	X	18812601	18831000	18400	5.03956
duplication	X	18859801	18869400	9600	10.5203
duplication	X	18959201	18963800	4600	10.4835
duplication	X	19019801	19029200	9400	6.25398
duplication	X	19043401	19051800	8400	7.69834
duplication	X	19296001	19303400	7400	24.9808
deletion	X	22663801	22666600	2800	0.344456
duplication	X	27723601	27731600	8000	84.6904
duplication	X	28504801	28510000	5200	24.8274
deletion	X	28510001	28531000	21000	0.069985
duplication	X	29924601	29930200	5600	13.483
duplication	X	32397201	32401200	4000	6.2117
duplication	X	32441401	32446800	5400	4.05694
duplication	X	32447201	32483800	36600	3.90384
duplication	X	32485401	32501800	16400	3.82824
duplication	X	32502601	32547200	44600	3.95018
duplication	X	32588401	32598400	10000	3.84874
duplication	X	32616001	32627200	11200	3.54708
duplication	X	32632601	32638600	6000	5.62614
duplication	X	32665401	32668400	3000	7.57806
duplication	X	32987201	32992200	5000	4.11512
duplication	X	35744401	35773600	29200	7.199
duplication	X	36564801	36574800	10000	4.54684
duplication	X	37477801	37484200	6400	7.62828
duplication	X	37695401	37701400	6000	9.30034
duplication	X	37701801	37707000	5200	10.3337
duplication	X	37793801	37837800	44000	7.87762
duplication	X	37944201	37947800	3600	9.21104
duplication	X	38024001	38031400	7400	8.36006
duplication	X	38085801	38091800	6000	8.4813
duplication	X	39159001	39223400	64400	3.77904
duplication	X	39245401	39272600	27200	3.92242
duplication	X	39466601	39483200	16600	3.70464
duplication	X	40554001	40558200	4200	3.8273
duplication	X	40746001	40750000	4000	4.54684
duplication	X	40845201	40849400	4200	6.42986
duplication	X	40998601	41004800	6200	6.01504
duplication	X	41007201	41016000	8800	3.62724
duplication	X	41036201	41042600	6400	5.89164
duplication	X	48861601	48865000	3400	12.414
duplication	X	50608001	50614600	6600	8.92108
duplication	X	52301001	52308400	7400	3.6742
duplication	X	53835001	53839000	4000	4.99462
duplication	X	53898601	53939400	40800	5.69142
duplication	X	53972001	53975000	3000	40.9674
duplication	X	53992601	54022400	29800	3.87456
duplication	X	54163601	54168600	5000	5.34598
duplication	X	54232201	54246400	14200	5.33342
duplication	X	54255201	54261800	6600	9.18552
duplication	X	54266401	54270000	3600	8.5859
duplication	X	54307601	54320000	12400	3.53346
duplication	X	54368801	54373200	4400	10.2606
duplication	X	55941201	55943400	2200	23.5274
duplication	X	56046001	56054200	8200	15.6378
duplication	X	56439401	56446800	7400	10.5323
duplication	X	56502201	56508400	6200	6.91878
duplication	X	56639401	56644000	4600	9.74464
duplication	X	56646401	56652400	6000	9.59886
duplication	X	56656001	56659400	3400	8.76676
duplication	X	56665201	56670000	4800	9.3099
duplication	X	56712001	56714200	2200	10.4172
duplication	X	56725201	56730600	5400	8.87934
duplication	X	57063201	57069400	6200	8.2966
duplication	X	57100401	57138400	38000	5.2865
duplication	X	57378001	57381200	3200	5.91318
duplication	X	57509201	57512600	3400	5.9976
duplication	X	58015401	58019800	4400	5.13554
duplication	X	58317601	58324000	6400	9.15682
duplication	X	58327801	58337800	10000	7.24278
duplication	X	58341601	58353400	11800	9.57084
duplication	X	58416801	58420400	3600	7.20808
duplication	X	58423601	58426800	3200	7.8938
duplication	X	58441201	58453600	12400	3.98904
duplication	X	58457401	58509800	52400	4.09316
deletion	X	58836401	58838200	1800	0.076546
duplication	X	62741401	62747800	6400	8.05168
duplication	X	62748801	62754400	5600	5.96238
duplication	X	63835601	63842800	7200	4.7331
duplication	X	63921201	63929200	8000	5.19556
duplication	X	63929801	63935000	5200	6.51818
deletion	X	63951001	63956400	5400	0.74845
duplication	X	63964001	63972400	8400	8.39818
duplication	X	64083201	64101600	18400	8.64388
duplication	X	64107801	64127000	19200	5.08792
duplication	X	64153201	64163800	10600	3.87352
duplication	X	64181201	64194400	13200	3.73684
duplication	X	64233001	64241400	8400	9.55184
duplication	X	64293001	64301800	8800	13.6635
duplication	X	64452801	64465600	12800	7.09724
deletion	X	66425201	66429600	4400	0.156571
duplication	X	78817001	78825000	8000	6.02226
duplication	X	78827801	78869600	41800	4.51146
duplication	X	79007001	79067000	60000	4.0623
duplication	X	79080601	79090600	10000	3.91304
duplication	X	79120601	79142600	22000	3.50512
duplication	X	81353601	81366000	12400	4.47794
duplication	X	81672401	81686400	14000	3.82184
duplication	X	81881801	81890400	8600	4.06406
duplication	X	81905201	81912600	7400	4.27624
duplication	X	81920801	81928400	7600	7.50554
duplication	X	82593801	82599000	5200	3.7802
duplication	X	82610601	82621800	11200	3.95306
duplication	X	84098401	84103400	5000	6.9167
duplication	X	84128001	84144600	16600	7.9986
duplication	X	84210001	84214600	4600	6.16028
duplication	X	86401601	86414000	12400	4.5335
duplication	X	89935001	89939600	4600	3.82398
duplication	X	89945801	89992400	46600	17.5274
duplication	X	89996201	90003600	7400	4.61138
duplication	X	91328801	91332600	3800	3.78298
duplication	X	91531801	91539400	7600	3.59564
duplication	X	91574801	91578800	4000	8.53106
duplication	X	91628201	91646800	18600	3.84458
duplication	X	92758601	92776800	18200	4.1133
deletion	X	93851201	93853200	2000	0.0229638
duplication	X	94569201	94604600	35400	4.57848
duplication	X	94697201	94728400	31200	3.97304
duplication	X	94740201	94762200	22000	6.89958
duplication	X	94849001	94856800	7800	4.59276
duplication	X	94920801	94927000	6200	4.27422
duplication	X	94963801	95010000	46200	3.52906
duplication	X	95112201	95135800	23600	4.91192
duplication	X	95155001	95175800	20800	5.02774
duplication	X	95215801	95222000	6200	3.31864
duplication	X	95548001	95566400	18400	3.78404
duplication	X	95783801	95787600	3800	3.9401
duplication	X	95814401	95819000	4600	4.1834
duplication	X	95839401	95845000	5600	4.7814
duplication	X	98048201	98053800	5600	4.13348
duplication	X	98055201	98062600	7400	3.81696
duplication	X	98068001	98089600	21600	4.03568
duplication	X	98187201	98227600	40400	3.96068
duplication	X	98326201	98329800	3600	4.59276
duplication	X	102602201	102608600	6400	5.92036
duplication	X	102726401	102741200	14800	9.44308
duplication	X	102752001	102767200	15200	7.6113
duplication	X	102770801	102778200	7400	10.5199
duplication	X	103362001	103371000	9000	7.62398
duplication	X	104207601	104212200	4600	7.96744
deletion	X	116983801	116986000	2200	0.0835048
duplication	X	118621801	118631200	9400	4.53412
duplication	X	118732601	118744600	12000	5.51132
duplication	X	118757401	118764000	6600	9.38732
duplication	X	118831201	118835000	3800	7.6264
duplication	X	118856801	118868000	11200	8.75494
duplication	X	118908201	118911000	2800	8.87386
duplication	X	118911601	118919000	7400	6.52916
duplication	X	118935201	118943800	8600	5.0734
duplication	X	118953001	118957200	4200	5.57692
duplication	X	118964401	118994000	29600	6.14748
duplication	X	119072601	119077600	5000	3.48132
duplication	X	119221201	119229600	8400	5.12312
duplication	X	119498001	119504200	6200	6.00022
duplication	X	123101801	123112800	11000	11.4401
duplication	X	123602401	123623000	20600	3.34648
duplication	X	123798601	123807800	9200	5.3266
duplication	X	123915601	123920600	5000	3.88548
duplication	X	123958801	124038200	79400	3.96458
duplication	X	124047601	124053200	5600	4.55176
duplication	X	124057601	124072800	15200	5.1034
duplication	X	124232201	124250200	18000	3.84772
duplication	X	124255201	124271200	16000	4.4033
duplication	X	124277401	124284600	7200	5.67078
duplication	X	127171201	127184600	13400	4.3597
duplication	X	127212601	127226000	13400	4.30828
duplication	X	127234601	127254200	19600	3.4844
duplication	X	127311001	127323200	12200	4.08454
duplication	X	127342201	127345800	3600	5.16686
duplication	X	127359401	127364400	5000	4.47334
duplication	X	127376801	127391200	14400	4.06012
duplication	X	127398801	127418200	19400	4.09324
duplication	X	128116801	128119800	3000	6.23084
duplication	X	128138201	128142000	3800	5.84972
duplication	X	128149001	128155200	6200	4.83722
duplication	X	128156201	128161800	5600	5.9952
duplication	X	128162201	128218800	56600	6.05092
duplication	X	128239601	128246200	6600	6.47162
duplication	X	129749401	129762600	13200	3.55244
duplication	X	131002401	131011400	9000	5.79198
duplication	X	131051801	131055400	3600	9.54274
duplication	X	131062001	131066800	4800	7.04224
duplication	X	131077601	131081600	4000	9.69072
duplication	X	131112401	131118600	6200	6.68172
duplication	X	131138201	131142000	3800	7.02208
duplication	X	131278201	131285200	7000	5.99684
duplication	X	131312001	131315400	3400	7.06474
duplication	X	133771401	133777400	6000	6.96568
deletion	X	135735801	135740000	4200	0.0218702
duplication	X	137122601	137129200	6600	4.27962
duplication	X	137129601	137136800	7200	3.77626
duplication	X	137201601	137211400	9800	4.11006
duplication	X	137816801	137828800	12000	6.13898
duplication	X	137898601	137904400	5800	8.09276
duplication	X	138007401	138011200	3800	5.88598
duplication	X	138038601	138070600	32000	3.84214
duplication	X	138076601	138105000	28400	3.89414
duplication	X	138680601	138691800	11200	3.6332
duplication	X	138694401	138786600	92200	3.68418
deletion	X	138981401	138985400	4000	0.711878
duplication	X	139230001	139236600	6600	7.23012
duplication	X	139272801	139280600	7800	7.82536
duplication	X	139289601	139293800	4200	5.77376
duplication	X	139388001	139394800	6800	6.45688
duplication	X	139420201	139428000	7800	6.212
duplication	X	139633401	139641600	8200	6.6651
duplication	X	139686401	139694400	8000	5.53428
duplication	X	139696201	139703200	7000	6.338
duplication	X	139746601	139757800	11200	6.31914
duplication	X	139760601	139776200	15600	7.38374
duplication	X	140113801	140142600	28800	3.70132
duplication	X	140366401	140391200	24800	4.17422
duplication	X	140402001	140406000	4000	7.18766
duplication	X	143391201	143403000	11800	3.60026
duplication	X	143867801	143896600	28800	3.74916
deletion	X	144086201	144092000	5800	0.641402
duplication	X	144258601	144270400	11800	3.81432
duplication	X	144343401	144415600	72200	3.80524
duplication	X	144677401	144708000	30600	4.01942
duplication	X	144794001	144936400	142400	3.85386
duplication	X	145999801	146058200	58400	3.6805
duplication	X	146306201	146329200	23000	3.81998
duplication	X	146330201	146347200	17000	4.07674
[truncated: 4 more rows]

## Sheet: sample3
CNV Type	Chr.	Start (bp)	End (bp)	CNV size (bp)	Copy Number
duplication	1	3601	16400	12800	4.27456
duplication	1	25801	32200	6400	4.01162
duplication	1	43601	54400	10800	3.97992
duplication	1	55601	62600	7000	4.41988
duplication	1	64001	68800	4800	3.38058
deletion	1	1817801	1833600	15800	1.16699
duplication	1	4543201	4563200	20000	4.03266
duplication	1	6721001	6754200	33200	3.93108
deletion	1	11694801	11702800	8000	1.25608
deletion	1	12970401	12978800	8400	1.40232
deletion	1	13156801	13158800	2000	0.132219
deletion	1	14653801	14659400	5600	0.10732
deletion	1	15580001	15586400	6400	0.0676118
deletion	1	16020401	16028600	8200	0.199354
deletion	1	16426201	16434000	7800	0.890702
deletion	1	23768001	23770400	2400	0.160265
deletion	1	24796601	24800800	4200	0.331978
deletion	1	28121201	28124600	3400	0.56564
deletion	1	28141801	28143400	1600	0
deletion	1	29431801	29434800	3000	0.697152
deletion	1	31043001	31046200	3200	0.52587
deletion	1	39579801	39584200	4400	0.0819536
deletion	1	42168401	42172400	4000	0.0781292
deletion	1	47055801	47070600	14800	1.33518
deletion	1	49563201	49572400	9200	1.07134
deletion	1	52310401	52312400	2000	0.168278
deletion	1	56676201	56680200	4000	0.474784
deletion	1	58379201	58385000	5800	1.11909
deletion	1	60810801	60830200	19400	1.13012
deletion	1	63920801	63923800	3000	0.745232
deletion	1	68319601	68329800	10200	1.39053
deletion	1	71209001	71233800	24800	1.28438
deletion	1	71610201	71612400	2200	0.273178
duplication	1	73747801	73753000	5200	4.58142
deletion	1	83214801	83245600	30800	0.970956
deletion	1	88322601	88332400	9800	0.875732
deletion	1	91956801	91960200	3400	0.763614
deletion	1	94447201	94452000	4800	0.450744
deletion	1	94849601	94854000	4400	0.579138
deletion	1	97279401	97282000	2600	0.0554762
deletion	1	97520001	97544800	24800	1.09633
deletion	1	101904401	101909000	4600	0.830938
deletion	1	102031001	102032400	1400	0
deletion	1	104109601	104122400	12800	1.29777
deletion	1	108094601	108098200	3600	0.84139
deletion	1	109661001	109663800	2800	0.789876
deletion	1	110019001	110025800	6800	0.77422
deletion	1	111653601	111658800	5200	0.730438
deletion	1	115546201	115550200	4000	0.336556
deletion	1	117951801	117955400	3600	0.774614
deletion	1	118655201	118658600	3400	0.82725
deletion	1	122945601	122948400	2800	0.832804
deletion	1	130403001	130405800	2800	0.70402
deletion	1	130410201	130417800	7600	1.10393
deletion	1	130431001	130437800	6800	0.880278
deletion	1	130450201	130456600	6400	0.800072
deletion	1	130504801	130511000	6200	1.0624
deletion	1	130875601	130883200	7600	1.28739
deletion	1	142463601	142472400	8800	0.893294
deletion	1	142496201	142497400	1200	0.0400662
deletion	1	144132401	144137800	5400	0.93933
deletion	1	144797201	144799600	2400	0.881456
deletion	1	144810601	144813600	3000	0.737218
deletion	1	145106601	145109000	2400	0.52086
deletion	1	145551001	145561400	10400	1.01938
deletion	1	145769801	145777800	8000	1.16593
deletion	1	146040801	146047800	7000	1.46986
deletion	1	146093801	146099400	5600	0.240398
deletion	1	146296201	146312000	15800	1.43173
deletion	1	146327601	146332800	5200	0.670338
deletion	1	147596201	147602800	6600	0.899668
deletion	1	147640401	147655000	14600	1.24809
duplication	1	148447401	148452400	5000	3.0242
deletion	1	149886201	149892600	6400	1.00666
deletion	1	151444601	151455400	10800	1.40009
deletion	1	154921201	154929800	8600	1.23273
deletion	1	155328401	155330600	2200	0.273178
deletion	1	156952001	156956800	4800	0.95658
deletion	1	157339601	157344000	4400	0.573676
deletion	1	157863601	157866000	2400	0.0701158
deletion	1	158078601	158080800	2200	0.185762
deletion	2	4835401	4839200	3800	1.23994
deletion	2	5875601	5879600	4000	0.222368
deletion	2	11320801	11326400	5600	0.880026
deletion	2	18561601	18564200	2600	0.61024
duplication	2	19464801	19480400	15600	4.2424
deletion	2	20822601	20882000	59400	1.47436
deletion	2	22485201	22487400	2200	0.524504
deletion	2	24488601	24497600	9000	0.846732
deletion	2	27757001	27762200	5200	1.21123
deletion	2	30829801	30836400	6600	1.07086
duplication	2	44660201	44667200	7000	3.95626
duplication	2	44670001	44674000	4000	4.13484
deletion	2	46851801	46854400	2600	0.65647
deletion	2	49542401	49545000	2600	1.01707
deletion	2	52276601	52279000	2400	0.310514
duplication	2	54096401	54118800	22400	5.47656
deletion	2	58579601	58583600	4000	0.973608
deletion	2	63509401	63512000	2600	0.721192
deletion	2	68404801	68417000	12200	0.139903
deletion	2	68452001	68460400	8400	0.269016
deletion	2	70963801	70989200	25400	1.37803
deletion	2	72908001	72910400	2400	0.55091
deletion	2	73814001	73820200	6200	1.40361
deletion	2	75458001	75471600	13600	1.44062
deletion	2	75775001	75785600	10600	1.29951
deletion	2	76349801	76352200	2400	0.400662
deletion	2	78250401	78253800	3400	0.69291
duplication	2	78539801	78548800	9000	3.27474
deletion	2	79761201	79771000	9800	0.944418
deletion	2	82132801	82137800	5000	0.769272
deletion	2	84044601	84055800	11200	1.40804
deletion	2	93096801	93106600	9800	1.2903
deletion	2	94454601	94461000	6400	1.01793
deletion	2	100001401	100006200	4800	1.1469
deletion	2	100094801	100098200	3400	0.311102
deletion	2	101943201	101945800	2600	0.147937
deletion	2	104885801	105012800	127000	1.36591
deletion	2	105393401	105398000	4600	0.951138
deletion	2	107565801	107582600	16800	1.40375
deletion	2	107618801	107624000	5200	0.892244
deletion	2	108248401	108290000	41600	1.4054
deletion	2	111220601	111239000	18400	1.43454
deletion	2	115786001	115797000	11000	1.17139
deletion	2	119475601	119495200	19600	1.45833
deletion	2	120191401	120232600	41200	1.41904
deletion	2	124216801	124224200	7400	0.906362
deletion	2	125005001	125011200	6200	0.829758
deletion	2	127066001	127067800	1800	0.307174
deletion	2	127848801	127869600	20800	1.37304
deletion	2	128026001	128031600	5600	1.30931
deletion	2	129905001	129906800	1800	0.133554
deletion	2	131307201	131328400	21200	1.40043
deletion	2	131476201	131480000	3800	0.752824
deletion	2	131701801	131744800	43000	1.41052
duplication	2	133284801	133296000	11200	6.34262
deletion	2	135275201	135276800	1600	0.165273
deletion	2	135968401	135972600	4200	0.681126
deletion	2	136029601	136035000	5400	0.66777
deletion	2	136161001	136201200	40200	1.02677
duplication	2	136726201	136732200	6000	3.70212
deletion	3	47001	48600	1600	0
duplication	3	137001	141000	4000	3.84636
duplication	3	143601	164600	21000	3.71356
deletion	3	2212601	2215800	3200	0.458258
deletion	3	4566201	4569800	3600	1.03504
deletion	3	5026401	5029600	3200	0.360596
duplication	3	8102201	8112000	9800	15.6405
deletion	3	8112201	8115400	3200	0.826366
deletion	3	8132201	8137800	5600	0.957296
deletion	3	8611601	8628800	17200	0.819028
deletion	3	8637201	8661600	24400	0.392124
deletion	3	8669601	8678000	8400	0.409248
deletion	3	8731401	8752400	21000	0.164844
deletion	3	11517201	11520400	3200	0.0150248
deletion	3	11783001	11788600	5600	0.068685
duplication	3	11792801	11803800	11000	2.98966
duplication	3	11839601	11849200	9600	3.48576
deletion	3	11890801	11910800	20000	0.432716
deletion	3	11932201	11935000	2800	0.0257568
duplication	3	11991001	12022400	31400	3.96272
deletion	3	12023601	12052200	28600	1.28856
duplication	3	12070201	12138400	68200	3.0314
deletion	3	12138401	12170200	31800	1.10144
deletion	3	13313801	13319600	5800	0.986458
duplication	3	13344001	13370800	26800	2.76188
duplication	3	13383001	13407000	24000	2.6614
deletion	3	13945001	13981200	36200	1.43043
deletion	3	14841801	14859200	17400	1.35258
deletion	3	15480601	15497600	17000	1.38865
deletion	3	15560601	15576400	15800	1.21112
deletion	3	15584601	15651600	67000	1.40794
deletion	3	16053001	16068200	15200	1.49141
duplication	3	17447201	17470200	23000	5.67234
duplication	3	17477201	17499600	22400	3.504
duplication	3	17548401	17568600	20200	3.63096
deletion	3	19100801	19121800	21000	1.38057
deletion	3	19551601	19562000	10400	1.13495
deletion	3	19714801	19734600	19800	1.44238
deletion	3	20978401	20984000	5600	1.23204
duplication	3	21016801	21024200	7400	3.1739
duplication	3	21201601	21209400	7800	3.21146
duplication	3	21278401	21283000	4600	3.82022
duplication	3	21434801	21443200	8400	4.04668
deletion	3	22651201	22658600	7400	0.893368
deletion	3	26212401	26228800	16400	1.11404
duplication	3	28179401	28183600	4200	5.83822
deletion	3	32670201	32675200	5000	1.12025
deletion	3	33323001	33326800	3800	0.74017
deletion	3	36471201	36483200	12000	1.35624
deletion	3	39347201	39349000	1800	0
deletion	3	39384601	39390000	5400	0.903716
deletion	3	39904001	39905200	1200	0.0200332
deletion	3	50161601	50190800	29200	1.09825
deletion	3	51100801	51108800	8000	1.19297
deletion	3	54766401	54800000	33600	0.216072
deletion	3	54923601	54931200	7600	1.15138
deletion	3	58482201	58492200	10000	0.800522
deletion	3	60328001	60330200	2200	0.251324
deletion	3	63380001	63382400	2400	0.130215
duplication	3	65005001	65009000	4000	3.22734
deletion	3	69407201	69412800	5600	0.751242
deletion	3	69913601	69916800	3200	0.773778
deletion	3	70458001	70467200	9200	1.25947
deletion	3	76184201	76187600	3400	0.728262
deletion	3	78569401	78572400	3000	0.609006
deletion	3	82580801	82589600	8800	1.13096
deletion	3	93730801	93739200	8400	1.45955
duplication	3	96959001	96970800	11800	2.5364
deletion	3	97503001	97510200	7200	1.39564
deletion	3	99426401	99430000	3600	0.447406
deletion	3	103612601	103614000	1400	0.0171712
deletion	3	103940801	103942800	2000	0.0480794
deletion	3	104075201	104098600	23400	1.44033
deletion	3	105710401	105725600	15200	1.13082
deletion	3	106395801	106402200	6400	1.27335
deletion	3	109863201	109868400	5200	1.37766
deletion	3	110118401	110124000	5600	1.02598
deletion	3	110297801	110317800	20000	1.44359
deletion	3	110707601	110709600	2000	0.625032
deletion	3	110772001	110795000	23000	1.47583
deletion	3	113750001	113773800	23800	1.29188
deletion	3	113780001	113788200	8200	1.28994
deletion	3	114042001	114055400	13400	1.34013
deletion	3	115870201	115875800	5600	0.940126
deletion	3	115929601	115943800	14200	1.13935
deletion	3	116267601	116280400	12800	1.38041
deletion	3	116304801	116317400	12600	1.41567
deletion	3	116439801	116443200	3400	0.480794
deletion	3	116871001	116876000	5000	0.427908
deletion	3	116953201	116961000	7800	1.01398
deletion	3	117583801	117594200	10400	1.30369
deletion	3	117620601	117625000	4400	0.967052
deletion	3	118272601	118300600	28000	1.39688
deletion	3	118327801	118333800	6000	0.90149
duplication	3	118727201	118758000	30800	3.6606
duplication	3	118762201	118779200	17000	3.43344
duplication	3	118786201	118797000	10800	4.17134
deletion	3	118814601	118825200	10600	0.843658
deletion	3	118894201	118900600	6400	1.13062
deletion	3	119448601	119452800	4200	1.08179
deletion	3	119486601	119507000	20400	1.26326
duplication	3	120070801	120080400	9600	3.04252
deletion	3	120759401	120779200	19800	1.31733
deletion	3	120960201	120962800	2600	0.425318
deletion	3	121211201	121227000	15800	1.22633
deletion	4	1	11000	11000	1.30252
duplication	4	11001	15000	4000	3.4497
deletion	4	54201	61200	7000	1.06805
duplication	4	3410001	3412400	2400	5.34884
deletion	4	4773001	4779000	6000	1.12987
deletion	4	6036001	6038800	2800	0.583822
deletion	4	6589601	6597800	8200	1.07886
deletion	4	8001201	8008800	7600	1.08495
deletion	4	8560601	8570600	10000	1.0265
deletion	4	9036801	9043400	6600	0.863244
duplication	4	11505001	11509400	4400	29.394
duplication	4	14379601	14383200	3600	4.50744
deletion	4	16488601	16499800	11200	1.13116
deletion	4	20381001	20382200	1200	0.0200332
deletion	4	20464601	20471600	7000	1.20542
deletion	4	20905401	20911400	6000	0.917516
deletion	4	25538601	25546600	8000	1.10883
duplication	4	29952801	29956400	3600	6.20358
deletion	4	31088201	31094200	6000	0.709172
deletion	4	31884401	31895800	11400	0.377466
deletion	4	32219801	32228400	8600	1.36132
duplication	4	32868801	32873200	4400	3.901
deletion	4	33558401	33563000	4600	0.846616
deletion	4	36963601	36966000	2400	0.220364
deletion	4	47706601	47708400	1800	0
deletion	4	53870801	53874000	3200	0.59348
deletion	4	56302801	56308200	5400	0.974944
deletion	4	59745201	59748200	3000	0.416688
deletion	4	60860201	60865400	5200	0.0970836
deletion	4	61181001	61189600	8600	1.14049
deletion	4	68365201	68378200	13000	1.37951
deletion	4	69309001	69358800	49800	1.37722
deletion	4	73248401	73257000	8600	1.09017
deletion	4	75347601	75353200	5600	1.32648
deletion	4	75846401	75855800	9400	0.511484
duplication	4	76750801	76768200	17400	3.8961
deletion	4	77431001	77448400	17400	1.30561
deletion	4	78064401	78072000	7600	1.338
deletion	4	80805801	80809400	3600	0.888134
deletion	4	83418601	83427800	9200	0.972042
deletion	4	84571201	84575400	4200	0.955866
deletion	4	86076801	86082800	6000	0.993642
deletion	4	89281401	89286800	5400	0.74345
deletion	4	90629401	90640200	10800	1.20421
deletion	4	91287801	91289400	1600	0.150248
deletion	4	93394601	93400200	5600	1.00452
duplication	4	99822801	99875800	53000	3.23946
duplication	4	99906601	99913000	6400	5.58548
deletion	4	99913001	99926600	13600	1.20375
duplication	4	99926601	99942800	16200	3.2053
duplication	4	99952001	99956800	4800	4.25202
deletion	4	101720201	101728800	8600	0.0335438
deletion	4	101733001	101735200	2200	0.120199
deletion	4	104497601	104503200	5600	1.36511
duplication	4	106413001	106424800	11800	3.225
duplication	4	106451201	106476000	24800	3.90936
duplication	4	106482601	106514400	31800	3.72842
duplication	4	106670201	106681600	11400	3.1568
duplication	4	106747001	106753800	6800	3.16758
deletion	4	106767601	106777600	10000	1.35824
duplication	4	109079401	109099000	19600	3.29934
deletion	4	109699001	109702200	3200	0.488306
deletion	4	113147001	113156000	9000	1.30082
deletion	4	113918001	113941000	23000	0.950092
deletion	4	113975601	113998200	22600	1.08923
deletion	4	114206201	114213400	7200	1.14856
deletion	4	116165601	116173200	7600	0.898326
deletion	4	118265201	118289400	24200	1.00927
deletion	4	120017401	120022600	5200	0.864506
deletion	4	120459201	120500200	41000	1.42362
duplication	4	120682801	120689400	6600	6.27582
duplication	4	120742801	120749600	6800	8.97954
deletion	5	602001	607600	5600	1.18911
deletion	5	4014201	4016600	2400	0.530878
deletion	5	4121401	4129000	7600	0.79078
deletion	5	6900801	6904600	3800	0.778128
deletion	5	9115601	9118400	2800	0.0944418
deletion	5	9274601	9294600	20000	0.968802
deletion	5	11622801	11626000	3200	0.383134
deletion	5	13081401	13084200	2800	0.455038
deletion	5	15638001	15647600	9600	1.08179
duplication	5	18734201	18743800	9600	4.03668
deletion	5	19669001	19671600	2600	0.480794
deletion	5	22511801	22588800	77000	0.920066
deletion	5	26934801	26969600	34800	1.38367
duplication	5	27578601	27594400	15800	5.94602
deletion	5	27999601	28009200	9600	1.35724
deletion	5	29978001	29993400	15400	1.4299
deletion	5	30358201	30388200	30000	1.49848
deletion	5	30432201	30451200	19000	1.40063
deletion	5	30456201	30459800	3600	1.12185
deletion	5	30460201	30465200	5000	0.88947
deletion	5	30638001	30668400	30400	1.40443
deletion	5	30690001	30694400	4400	0.906954
deletion	5	30730201	30736400	6200	1.09342
deletion	5	31115001	31127000	12000	1.17795
duplication	5	32805201	32813600	8400	2.5299
deletion	5	33743401	33751200	7800	0.970836
deletion	5	33869201	33872000	2800	0.76412
deletion	5	33900401	33907800	7400	0.977832
deletion	5	40742001	40753200	11200	1.16764
deletion	5	41930201	41934200	4000	0.162268
deletion	5	44412601	44430400	17800	0.91432
duplication	5	44433801	44446600	12800	3.482
deletion	5	44519201	44545800	26600	0.557614
deletion	5	45731801	45749600	17800	1.11825
deletion	5	50312801	50320000	7200	0.998316
deletion	5	53066001	53070200	4200	0.0515138
deletion	5	55306401	55309000	2600	0.286628
deletion	5	56035201	56036800	1600	0.180298
deletion	5	56178601	56188000	9400	1.38612
deletion	5	56204001	56216600	12600	1.1562
deletion	5	57406801	57422400	15600	1.17733
deletion	5	58208801	58227600	18800	1.27999
deletion	5	59138801	59236000	97200	1.0714
duplication	5	60106201	60113800	7600	2.86896
deletion	5	68968001	68980000	12000	1.16993
duplication	5	70911801	70918600	6800	2.73276
deletion	5	72768201	72771200	3000	0.560926
deletion	5	73268201	73276200	8000	0.0120199
deletion	5	74606001	74610400	4400	0.579138
duplication	5	74640801	74664800	24000	3.00998
deletion	5	74664801	74668400	3600	0.627704
deletion	5	74706001	74709200	3200	0.668604
deletion	5	76417001	76428800	11800	1.08586
deletion	5	79621801	79636200	14400	1.00833
deletion	5	79939401	79958600	19200	1.02419
deletion	5	80840401	80841800	1400	0.70402
deletion	5	81298201	81305000	6800	1.30097
deletion	5	81715201	81723200	8000	0.685132
deletion	5	85458201	85468400	10200	0.643416
deletion	5	87472201	87475600	3400	0.14141
deletion	5	87796801	87804600	7800	0.292792
deletion	5	88242001	88245600	3600	0.227042
deletion	5	99584801	99593000	8200	0.680148
duplication	5	99659401	99666400	7000	3.68152
duplication	5	99715601	99738600	23000	3.03424
deletion	5	99759001	99773000	14000	0.692
duplication	5	99773001	99799400	26400	3.12608
deletion	5	99799401	99851000	51600	1.22761
deletion	5	100061201	100064600	3400	0.148481
duplication	5	100983001	100990600	7600	9.39764
duplication	5	102400801	102409600	8800	4.0212
duplication	5	102428201	102452000	23800	2.87466
duplication	5	102458201	102472600	14400	3.28876
duplication	5	102560601	102614400	53800	3.82312
duplication	5	102617601	102632000	14400	3.98492
deletion	5	103117401	103144600	27200	1.14896
duplication	5	103147801	103159200	11400	3.03448
deletion	5	103159201	103171800	12600	1.2535
duplication	5	103172601	103180800	8200	3.13982
duplication	5	103189801	103215000	25200	2.56328
duplication	5	103227601	103231600	4000	3.43168
deletion	5	103238601	103340000	101400	1.39805
duplication	5	103347801	103438600	90800	4.86964
duplication	5	103500201	103507400	7200	6.9014
deletion	5	103688001	103690600	2600	0.600994
deletion	5	103881401	103887400	6000	1.15791
deletion	5	104230801	104256400	25600	1.4621
deletion	5	104789601	104800000	10400	0.827522
deletion	5	105215801	105228600	12800	1.3898
deletion	5	105664401	105667800	3400	0.926236
deletion	5	107267201	107272400	5200	0.906112
deletion	5	107581401	107584800	3400	0.919166
deletion	5	107639001	107643000	4000	0.715182
deletion	5	107917801	107924000	6200	1.33769
deletion	5	108078601	108080200	1600	0.240398
deletion	5	109017001	109047800	30800	1.4299
deletion	5	109148801	109158800	10000	1.25728
deletion	5	109676601	109682200	5600	1.00452
deletion	5	110211801	110213400	1600	0.195323
deletion	5	110271401	110284200	12800	0.98037
deletion	5	110368401	110376400	8000	1.26509
deletion	5	110398401	110407200	8800	1.28394
deletion	5	110980001	110982000	2000	0.697152
deletion	5	111293201	111295800	2600	0.785914
deletion	5	112249401	112276600	27200	1.33633
deletion	5	113008801	113011800	3000	0.61702
deletion	5	114519401	114524000	4600	0.96159
deletion	5	114574201	114628200	54000	1.44906
deletion	5	114770601	114772200	1600	0.180298
deletion	5	115105401	115120200	14800	1.16788
deletion	5	120126001	120139200	13200	1.14553
deletion	5	120151601	120157400	5800	0.791654
deletion	5	120371801	120388600	16800	1.32219
deletion	5	120636601	120646200	9600	0.746234
deletion	5	121040801	121046600	5800	0.986458
deletion	6	2667401	2676800	9400	1.07923
duplication	6	6564401	6579600	15200	24.5584
duplication	6	6990201	6994600	4400	3.7207
deletion	6	7120201	7126400	6200	0.75221
duplication	6	7179801	7183400	3600	3.99994
deletion	6	7871001	7873600	2600	0.822898
deletion	6	12843801	12860000	16200	0.0267108
deletion	6	13805601	13807800	2200	0.251324
deletion	6	15999801	16002800	3000	0.609006
duplication	6	23103801	23141200	37400	3.0371
deletion	6	24811201	24814200	3000	0.52086
deletion	6	26977801	26981200	3400	1.03936
deletion	6	27962201	27981000	18800	0.976934
deletion	6	28108201	28112600	4400	0.0437086
deletion	6	28986801	28995600	8800	1.04901
deletion	6	33963801	33969600	5800	1.33462
duplication	6	36403201	36411200	8000	4.39626
deletion	6	39226401	39239600	13200	1.16374
deletion	6	43406401	43423000	16600	1.49017
deletion	6	45584801	45590600	5800	1.27659
deletion	6	48472601	48479200	6600	0.732118
deletion	6	48781801	48784200	2400	0.0400662
deletion	6	49572801	49587400	14600	1.25962
deletion	6	50306001	50308400	2400	0.480794
deletion	6	50730201	50733000	2800	0.695434
deletion	6	51531401	51538600	7200	1.01835
deletion	6	53175201	53185600	10400	1.07485
deletion	6	54496601	54502000	5400	0.529764
deletion	6	62294801	62302200	7400	1.33193
deletion	6	62659801	62662400	2600	0.49004
deletion	6	65937001	65964000	27000	1.01412
deletion	6	65973801	65978200	4400	1.24569
deletion	6	79481201	79483600	2400	0.0500828
deletion	6	80309801	80315600	5800	0.721192
deletion	6	80617401	80625200	7800	1.19274
deletion	6	80679801	80689400	9600	1.25457
deletion	6	80712801	80719400	6600	1.18377
deletion	6	80915201	80917200	2000	0.156258
deletion	6	80927001	80933000	6000	0.741224
deletion	6	80981001	80985000	4000	0.162268
deletion	6	82096601	82100200	3600	0.734548
deletion	6	85761401	85777800	16400	0.990906
duplication	6	86088401	86097600	9200	3.93782
deletion	6	88041201	88050600	9400	1.19176
deletion	6	92539801	92550800	11000	1.38556
deletion	6	93527401	93531000	3600	0.560926
deletion	6	94284201	94287600	3400	0.664628
deletion	6	94516801	94521000	4200	1.1562
deletion	6	95611401	95612800	1400	0.120199
deletion	6	96054601	96059600	5000	1.00486
deletion	6	96636401	96638600	2200	0.524504
deletion	6	99347801	99351200	3400	0.41009
deletion	6	99409001	99411200	2200	0.53543
deletion	6	103398601	103401200	2600	0.416072
deletion	6	105332601	105335800	3200	0.157761
deletion	6	107504001	107510400	6400	1.11935
deletion	6	107785401	107787600	2200	0.53543
deletion	6	107920601	107933400	12800	1.07991
deletion	6	108061201	108087000	25800	1.16937
deletion	6	108359801	108407800	48000	1.25257
deletion	6	108476401	108510600	34200	1.11061
duplication	6	108525801	108528400	2600	3.67992
duplication	6	108533601	108543800	10200	2.741
duplication	6	108550601	108556200	5600	3.39132
deletion	6	108688401	108722200	33800	1.18492
deletion	6	109716801	109751400	34600	1.46948
deletion	6	110137201	110179000	41800	1.42571
deletion	6	113605201	113631000	25800	1.41443
deletion	6	114531601	114534000	2400	0.330546
deletion	6	114593801	114596000	2200	0.0983444
deletion	6	114919201	114923000	3800	0.65793
deletion	6	116053001	116058400	5400	0.877004
deletion	6	117415801	117423400	7600	0.920468
duplication	6	117788601	117801200	12600	2.69206
deletion	6	118471401	118505400	34000	1.36178
deletion	6	119091401	119093800	2400	0.460762
deletion	7	667201	675600	8400	1.21916
deletion	7	2311401	2318200	6800	1.36107
deletion	7	2585201	2626200	41000	1.33978
deletion	7	2634801	2685800	51000	1.42541
deletion	7	2780401	2785400	5000	1.03852
deletion	7	3588201	3631400	43200	1.4396
deletion	7	3657001	3765800	108800	1.46536
duplication	7	3814201	3817400	3200	6.3555
deletion	7	4340201	4447400	107200	1.4388
deletion	7	4818401	4843800	25400	1.24647
deletion	7	4903001	4954200	51200	1.41468
deletion	7	4980201	5032800	52600	1.37429
deletion	7	5148001	5152000	4000	0.81735
duplication	7	8144001	8164000	20000	2.71528
deletion	7	9270801	9279000	8200	1.1844
deletion	7	9471201	9494600	23400	1.16603
duplication	7	9713201	9716600	3400	4.00898
duplication	7	9720601	9739600	19000	3.91088
duplication	7	9741201	9748000	6800	3.67666
duplication	7	9827401	9835200	7800	3.8063
duplication	7	9876201	9906800	30600	3.4017
duplication	7	9929801	9934400	4600	3.79932
duplication	7	10154201	10166000	11800	3.10276
deletion	7	11133001	11134800	1800	0.186976
duplication	7	11576401	11652800	76400	3.33094
duplication	7	11655801	11693800	38000	2.96132
duplication	7	11699201	11722200	23000	4.16096
duplication	7	11790001	11807000	17000	3.36414
duplication	7	11832801	11839000	6200	4.60632
duplication	7	11920601	11941000	20400	3.61892
deletion	7	12394601	12402800	8200	0.970384
deletion	7	14512801	14516800	4000	0.564934
duplication	7	14580001	14588800	8800	5.22044
deletion	7	15265801	15276400	10600	1.14529
deletion	7	15538201	15548200	10000	1.44479
duplication	7	15574601	15578000	3400	3.79686
duplication	7	15644601	15658800	14200	4.03088
duplication	7	15690201	15703200	13000	3.09002
duplication	7	16015601	16036600	21000	3.76508
deletion	7	16172801	16177000	4200	0.9158
deletion	7	16223201	16225800	2600	0.739684
deletion	7	16503601	16509400	5800	1.06935
deletion	7	16604801	16619800	15000	1.41193
deletion	7	16847401	16851200	3800	0.835064
deletion	7	16870201	16886000	15800	1.43934
deletion	7	17685601	17716000	30400	1.27711
deletion	7	18412601	18414600	2000	0.372616
deletion	7	18480801	18484200	3400	1.06765
deletion	7	18525001	18569400	44400	1.24259
duplication	7	18609401	18623800	14400	3.15354
deletion	7	18623801	18635600	11800	1.21625
duplication	7	18635601	18642400	6800	3.34082
duplication	7	18809801	18813800	4000	3.68408
deletion	7	18891201	18898400	7200	0.991638
deletion	7	20205401	20214400	9000	1.23671
deletion	7	20222801	20229200	6400	1.26209
deletion	7	20300001	20361800	61800	1.4241
deletion	7	21136201	21166600	30400	1.36726
deletion	7	21866401	21878000	11600	1.19577
deletion	7	21935801	21951000	15200	1.13714
deletion	7	22359001	22366200	7200	1.41233
deletion	7	23782201	23787000	4800	1.20699
deletion	7	23824401	23838600	14200	1.43561
deletion	7	27696401	27701600	5200	1.13264
deletion	7	28231001	28239600	8600	1.03147
deletion	7	30341601	30346000	4400	0.786754
deletion	7	31318601	31326400	7800	1.18349
deletion	7	34150801	34153000	2200	0.437086
duplication	7	38650401	38657800	7400	4.30116
deletion	7	39440001	39448400	8400	0.706882
deletion	7	39979201	39981600	2400	0.23038
deletion	7	40281401	40289800	8400	1.3136
deletion	7	41842401	41851000	8600	1.04824
deletion	7	42373401	42404600	31200	1.09951
deletion	7	42599801	42608600	8800	1.01076
deletion	7	42644001	42646600	2600	0.0554762
deletion	7	42739201	42794200	55000	1.19543
deletion	7	43091001	43092200	1200	0.0400662
deletion	7	43094001	43097200	3200	0.120199
deletion	7	44036201	44042600	6400	1.04423
deletion	7	44160201	44166200	6000	1.00166
duplication	7	44513801	44519000	5200	3.3517
deletion	7	44597201	44608200	11000	1.21073
deletion	7	44706801	44728000	21200	1.35847
deletion	7	46031601	46045400	13800	1.44413
deletion	7	46346001	46347400	1400	0.0343424
deletion	7	46373201	46382600	9400	1.13549
deletion	7	46532801	46539400	6600	0.812252
deletion	7	48619801	48622000	2200	0.53543
deletion	7	50814001	50817200	3200	1.12686
deletion	7	52277801	52293800	16000	1.34472
deletion	7	53014201	53026600	12400	1.34739
deletion	7	54356801	54375000	18200	1.47937
deletion	7	56349401	56352400	3000	0.697152
deletion	7	57161201	57162800	1600	0.120199
deletion	7	58169601	58175800	6200	0.500182
deletion	7	58318201	58327200	9000	1.05508
deletion	7	61126401	61130200	3800	0.373248
deletion	7	63546201	63548000	1800	0.280464
deletion	7	65516601	65522400	5800	0.878694
deletion	7	70537801	70539600	1800	0.146909
duplication	7	70835601	70844400	8800	3.5841
deletion	7	74952401	74954600	2200	0.273178
deletion	7	79125201	79270000	144800	0.992966
duplication	7	79857401	79866600	9200	3.14868
duplication	7	83297601	83304600	7000	16.1513
deletion	7	88462201	88468800	6600	1.09636
deletion	7	90560201	90583600	23400	1.42903
duplication	7	92852401	92858600	6200	3.7533
deletion	7	94057001	94058200	1200	0.0200332
deletion	7	98141801	98145600	3800	0.651604
deletion	7	99109201	99131000	21800	1.3299
deletion	7	99195001	99197400	2400	0.631042
deletion	7	102553201	102565400	12200	1.47194
deletion	7	107183601	107195200	11600	1.49834
deletion	7	109603401	109613000	9600	0.628538
deletion	8	3349601	3362200	12600	1.04172
deletion	8	3491401	3493600	2200	0.502648
deletion	8	4736801	4744200	7400	1.36117
duplication	8	7098801	7118800	20000	2.67682
duplication	8	7137601	7158200	20600	3.29672
deletion	8	12452601	12499200	46600	1.10552
deletion	8	12664401	12667200	2800	0.0343424
deletion	8	12982601	13034400	51800	1.15233
deletion	8	13059801	13063600	3800	0.746496
deletion	8	14240001	14249800	9800	0.41211
deletion	8	14571201	14577400	6200	0.170605
deletion	8	16393801	16397000	3200	0.781292
deletion	8	19959001	19961800	2800	0.0515138
deletion	8	21589401	21593000	3600	0.440728
duplication	8	22609401	22634600	25200	5.07314
duplication	8	23240201	23246800	6600	4.04304
deletion	8	23632401	23639800	7400	1.2767
deletion	8	23747801	23751000	3200	0.818854
deletion	8	26916201	26927000	10800	1.0484
deletion	8	30001601	30011800	10200	1.3976
deletion	8	31807801	31813800	6000	1.03371
deletion	8	36880201	36882200	2000	0.168278
deletion	8	37654001	37680200	26200	1.25153
deletion	8	38275601	38279200	3600	0.353918
deletion	8	42354401	42362200	7800	0.943098
deletion	8	43784401	43787600	3200	0.728704
deletion	8	44797601	44800000	2400	0.140232
duplication	8	45465201	45472200	7000	36.3378
deletion	8	45826001	45828400	2400	0.0500828
deletion	8	63507801	63510800	3000	0.721192
deletion	8	65331601	65337800	6200	1.0973
deletion	8	65941801	65948000	6200	0.135708
deletion	8	66049401	66055000	5600	0.84139
deletion	8	66203401	66211200	7800	1.16808
deletion	8	66492001	66500400	8400	1.10182
deletion	8	69355201	69360400	5200	0.346726
deletion	8	70133401	70137000	3600	0.507506
deletion	8	70505401	70508800	3400	0.636346
duplication	8	70808001	70812000	4000	5.93782
duplication	8	70831201	70837400	6200	7.49108
duplication	8	70885601	70922600	37000	7.54458
duplication	8	70924401	70957800	33400	5.5313
duplication	8	70999401	71018400	19000	6.08838
duplication	8	71028401	71038000	9600	4.85552
duplication	8	71085801	71089400	3600	6.67102
duplication	8	71165401	71178800	13400	4.80076
duplication	8	71199201	71205400	6200	4.80794
duplication	8	71206801	71222000	15200	4.36036
duplication	8	71232401	71238800	6400	4.06422
deletion	8	71409001	71413200	4200	0.623888
duplication	8	73035601	73050200	14600	4.05546
deletion	8	73072201	73081200	9000	0.900154
duplication	8	76337601	76346800	9200	29.9738
deletion	8	77297601	77302400	4800	0.976614
deletion	8	81510201	81512800	2600	0.39758
deletion	8	84169801	84174000	4200	0.698296
deletion	8	85983601	85985600	2000	0.528874
deletion	8	89346001	89347800	1800	0.0400662
deletion	8	89391001	89393600	2600	0.30512
deletion	8	90264201	90273200	9000	1.45841
deletion	8	91127201	91135400	8200	1.32512
deletion	8	91533201	91537000	3800	0.752824
duplication	8	91540001	91545000	5000	3.65404
deletion	8	92018801	92033800	15000	0.900688
deletion	8	96129401	96186000	56600	1.16928
deletion	8	97125601	97129600	4000	0.156258
deletion	8	98845801	98848800	3000	0.625032
duplication	8	103453601	103459400	5800	3.38628
duplication	8	105169201	105216600	47400	2.77166
deletion	8	106301801	106304800	3000	0.336556
deletion	8	111000001	111009000	9000	0.56894
deletion	8	112857401	112876800	19400	1.29988
deletion	8	112965801	112980200	14400	1.24706
deletion	8	113019001	113092200	73200	1.44501
deletion	8	113189601	113209600	20000	1.28853
duplication	9	1	14800	14800	13.3892
duplication	9	38801	42800	4000	26.9184
deletion	9	1645201	1648200	3000	0.168278
duplication	9	3669401	3678400	9000	2.93018
deletion	9	4887001	4903800	16800	1.0174
deletion	9	5972001	5977600	5600	1.00881
deletion	9	6361201	6367200	6000	1.04172
deletion	9	7080401	7083400	3000	0.488808
deletion	9	8576601	8579000	2400	0.0500828
deletion	9	8981801	8989400	7600	1.04383
deletion	9	14237601	14243000	5400	1.29547
deletion	9	15810201	15816000	5800	0.994748
deletion	9	18154201	18155600	1400	0.0171712
deletion	9	21765401	21768800	3400	0.608064
deletion	9	21847201	21849200	2000	0.084139
deletion	9	22452601	22455800	3200	0.826366
deletion	9	29246001	29260400	14400	0.998316
deletion	9	30839401	30841400	2000	0.0480794
deletion	9	31091201	31106800	15600	0.930768
deletion	9	33266601	33268200	1600	0.285472
duplication	9	33498001	33503600	5600	5.0784
deletion	9	41185401	41204000	18600	1.41266
deletion	9	42029601	42035400	5800	0.808232
deletion	9	42117201	42120800	3600	0.854746
deletion	9	49839801	49847800	8000	0.270446
deletion	9	53891201	53903200	12000	0.959586
deletion	9	54443601	54446200	2600	0.0924604
deletion	9	55131801	55137600	5800	0.783364
deletion	9	56195401	56199000	3600	0.781292
duplication	9	56711801	56717800	6000	3.8744
deletion	9	60823401	60830000	6600	1.24205
deletion	9	61106801	61117200	10400	0.903802
deletion	9	63586801	63595200	8400	0.326254
deletion	9	64611601	64620200	8600	1.0119
deletion	9	64977801	64986600	8800	0.915148
deletion	9	65414601	65422000	7400	1.35142
deletion	9	66777601	66781400	3800	0.531404
deletion	9	69523601	69539400	15800	0.960068
deletion	9	70552801	70560400	7600	1.11026
deletion	9	71454201	71467800	13600	1.39112
deletion	9	74221601	74230400	8800	1.45058
deletion	9	79026001	79028000	2000	0.0360596
deletion	9	79731001	79749000	18000	0.954912
deletion	9	79755801	79762200	6400	0.785048
deletion	9	79766601	79769600	3000	0.729206
deletion	9	82647001	82651600	4600	0.0679384
deletion	9	88156401	88160800	4400	0.825
duplication	9	88209801	88217200	7400	3.79114
duplication	9	88271601	88278000	6400	4.47364
duplication	9	88315601	88324000	8400	3.88356
duplication	9	88402001	88408400	6400	3.07258
deletion	9	88675001	88682200	7200	0.617688
duplication	9	88787401	88790600	3200	3.84636
duplication	9	91183201	91190200	7000	22.5218
deletion	9	91575001	91577200	2200	0.404304
deletion	9	92607801	92633800	26000	0.980082
duplication	9	94302601	94315400	12800	9.66848
deletion	9	96590401	96605800	15400	1.26131
deletion	9	96642001	96646400	4400	0.91788
deletion	9	97516801	97521400	4600	1.00862
deletion	9	98099201	98104400	5200	0.725814
deletion	9	101307201	101315200	8000	1.32819
deletion	9	103137001	103138400	1400	0.0858562
deletion	9	103292001	103299400	7400	1.07529
deletion	9	104060001	104070600	10600	1.36074
deletion	9	104735401	104750200	14800	1.44726
deletion	9	105153401	105162800	9400	1.3631
duplication	10	202601	235200	32600	2.73138
duplication	10	5848001	5856600	8600	3.1587
duplication	10	10100801	10108600	7800	21.984
deletion	10	11736801	11739400	2600	0.425318
deletion	10	13505401	13511200	5800	1.00304
deletion	10	14636201	14660800	24600	1.49418
deletion	10	16660601	16667200	6600	0.957946
deletion	10	19040001	19044800	4800	1.28713
deletion	10	20021401	20023600	2200	0.448014
deletion	10	21204601	21208600	4000	0.79932
deletion	10	21245201	21262000	16800	1.33936
deletion	10	21804201	21815800	11600	1.2911
duplication	10	22471001	22476600	5600	4.14256
duplication	10	22480201	22493600	13400	3.5324
duplication	10	22504401	22557200	52800	2.91618
duplication	10	22608601	22611600	3000	4.1108
duplication	10	22655201	22704400	49200	2.87842
duplication	10	22792201	22797000	4800	3.92648
duplication	10	22940401	22943400	3000	4.5435
duplication	10	23016601	23038200	21600	3.97212
duplication	10	23093401	23105000	11600	4.13234
deletion	10	23622601	23625000	2400	0.420696
deletion	10	23629401	23633000	3600	0.193653
deletion	10	23655201	23748800	93600	0.611524
deletion	10	23805401	23834200	28800	1.39314
deletion	10	24117601	24138000	20400	1.09946
deletion	10	24316001	24321600	5600	1.02598
duplication	10	24562001	24570600	8600	3.08044
duplication	10	24571601	24576400	4800	3.66606
deletion	10	24739601	24749800	10200	1.05822
deletion	10	24804401	24809000	4600	0.58009
deletion	10	24857601	24869800	12200	0.299512
deletion	10	24871401	24886200	14800	0.253392
deletion	10	24927601	24933600	6000	0.0801324
deletion	10	25007801	25024800	17000	0.97573
duplication	10	25163601	25170400	6800	3.18526
deletion	10	25212201	25216600	4400	0.956126
duplication	10	26207601	26229400	21800	5.26558
deletion	10	26894401	26899200	4800	1.06676
duplication	10	26899201	26907400	8200	2.82028
deletion	10	27032601	27040600	8000	1.49647
deletion	10	27058401	27097000	38600	1.03134
deletion	10	27364001	27394600	30600	1.16742
duplication	10	27727001	27734600	7600	3.65024
deletion	10	29760201	29770000	9800	0.54212
deletion	10	32528001	32539000	11000	0.826092
deletion	10	38842801	38849200	6400	1.07803
deletion	10	41583601	41599400	15800	1.20655
deletion	10	41947401	41962000	14600	0.933598
deletion	10	46455001	46466600	11600	1.4714
deletion	10	50285601	50294800	9200	1.23334
deletion	10	54117401	54123000	5600	0.837098
deletion	10	57695401	57718200	22800	1.38861
duplication	10	58886001	58896600	10600	12.7841
deletion	10	62695201	62700800	5600	1.02169
deletion	10	67292001	67296800	4800	0.851408
deletion	10	67628601	67634000	5400	1.07734
deletion	10	70011401	70014800	3400	0.643416
deletion	10	78280001	78283400	3400	0.233326
deletion	10	81284201	81285600	1400	0.13737
deletion	10	81406001	81413800	7800	0.379088
deletion	10	81508601	81512000	3400	0.0353526
deletion	10	84710001	84712200	2200	0.327814
deletion	10	85990601	85994400	3800	0.917306
deletion	10	87576801	87583400	6600	1.0053
deletion	10	87831401	87833800	2400	0.450744
deletion	10	89271401	89274400	3000	0.160265
deletion	10	89730201	89746200	16000	1.37778
deletion	10	90057401	90063600	6200	1.36871
deletion	10	95662601	95664600	2000	0.204338
deletion	10	98153201	98159600	6400	0.773778
deletion	10	99548201	99549400	1200	0.0400662
deletion	10	101136801	101141200	4400	0.879636
deletion	10	103148801	103153600	4800	1.23204
deletion	10	103414201	103434600	20400	1.37168
deletion	11	1007201	1017400	10200	1.00166
deletion	11	2781801	2803600	21800	1.15347
deletion	11	3633801	3644200	10400	1.33837
deletion	11	3997601	4002000	4400	0.74851
deletion	11	4546001	4549200	3200	1.06676
deletion	11	8997001	9003800	6800	1.26916
deletion	11	9714601	9722000	7400	1.13052
deletion	11	12956001	12962200	6200	1.36484
deletion	11	13192001	13195200	3200	0.315522
deletion	11	14300801	14306800	6000	0.773278
deletion	11	14308201	14312000	3800	0.411206
deletion	11	17373401	17393000	19600	1.2719
deletion	11	18833801	18835800	2000	0.288476
deletion	11	24057601	24064800	7200	1.212
deletion	11	24634401	24636200	1800	0.333886
deletion	11	27191201	27213200	22000	1.32765
deletion	11	27254001	27270400	16400	1.35737
deletion	11	30100801	30102800	2000	0.360596
deletion	11	36092601	36100800	8200	1.31339
deletion	11	37404401	37406000	1600	0.0300496
deletion	11	39926201	39934200	8000	0.91351
deletion	11	40527001	40529600	2600	0
deletion	11	44364401	44368800	4400	0.863244
duplication	11	47010401	47015800	5400	4.38948
deletion	11	47104201	47112400	8200	1.15801
duplication	11	49062801	49069200	6400	4.2032
deletion	11	49476601	49491800	15200	1.49299
deletion	11	49507401	49518200	10800	1.37783
deletion	11	50799001	50802400	3400	0.933308
deletion	11	53498601	53503400	4800	1.212
duplication	11	53783001	53786800	3800	4.9155
deletion	11	55416801	55420600	3800	0.423858
duplication	11	61789001	61810200	21200	16.5318
deletion	11	64694601	64697000	2400	0.210348
duplication	11	66998201	67006800	8600	3.20902
deletion	11	68382001	68386000	4000	0.93755
deletion	11	69355601	69385800	30200	1.27363
deletion	11	71346401	71351200	4800	0.916514
deletion	11	72593801	72603000	9200	1.39796
deletion	11	73294601	73301200	6600	1.04901
deletion	11	74042801	74053600	10800	1.34667
deletion	11	79479801	79498600	18800	1.43088
deletion	11	80888001	80890400	2400	0.58096
deletion	11	81906601	81910200	3600	1.1085
deletion	11	87306001	87308600	2600	0.739684
deletion	11	87536401	87538200	1800	0.213686
deletion	11	88589201	88592400	3200	0.71368
deletion	11	90040601	90043600	3000	0.576954
deletion	11	93201001	93208800	7800	1.26363
deletion	11	93683601	93694800	11200	1.18696
deletion	11	94490401	94529400	39000	1.3641
deletion	11	95518801	95551000	32200	1.40282
deletion	11	98226201	98260600	34400	1.45496
deletion	11	99496201	99524400	28200	1.36737
deletion	11	99612801	99626800	14000	1.11956
deletion	11	99641801	99646400	4600	0.78913
deletion	11	102279601	102284000	4400	0.868708
deletion	11	103251001	103257200	6200	0.91506
deletion	11	103326801	103331000	4200	0.984484
deletion	11	104079601	104100000	20400	0.987514
deletion	11	105125001	105133000	8000	0.940554
deletion	11	105269001	105282800	13800	1.40754
deletion	11	105429401	105434400	5000	0.77408
deletion	11	105697801	105745600	47800	1.19746
deletion	11	106096001	106104400	8400	0.784154
duplication	11	106948601	106961400	12800	3.69986
deletion	11	107012201	107058800	46600	1.40885
deletion	11	107064401	107091400	27000	1.4593
duplication	11	107091401	107112800	21400	3.35882
duplication	11	107119601	107126000	6400	3.6022
deletion	11	107195601	107208600	13000	1.29075
duplication	11	107284201	107297200	13000	49.1798
duplication	11	107297601	107310800	13200	35.4312
deletion	12	2801	14400	11600	0.542966
deletion	12	45601	49200	3600	0.714514
deletion	12	738001	739400	1400	0.068685
deletion	12	768001	772400	4400	0.661092
deletion	12	935401	946200	10800	1.05063
deletion	12	1360801	1364200	3400	0.452512
deletion	12	3273601	3276600	3000	0.697152
deletion	12	3804401	3807200	2800	0.48938
deletion	12	3836801	3840600	3800	0.48712
deletion	12	6330401	6346000	15600	0.950802
duplication	12	7181801	7187800	6000	2.97692
deletion	12	8030601	8034400	3800	0.645276
duplication	12	8503601	8510000	6400	3.32424
deletion	12	9053401	9063800	10400	1.30369
deletion	12	10935201	10942000	6800	0.806038
deletion	12	11625401	11628000	2600	0.647224
deletion	12	14061201	14063200	2000	0.504834
deletion	12	14846201	14849000	2800	0.437866
deletion	12	21913201	21917600	4400	0.437086
deletion	12	26466601	26469200	2600	0.674962
deletion	12	30198601	30202800	4200	1.12185
deletion	12	32219401	32227200	7800	0.977
deletion	12	36312401	36323600	11200	1.43594
deletion	12	37365401	37373000	7600	0.515588
deletion	12	37399801	37402400	2600	0.0277382
deletion	12	39241601	39243200	1600	0.0450744
deletion	12	39635801	39641800	6000	1.05775
deletion	12	41901801	41914400	12600	1.23442
deletion	12	45212201	45219800	7600	1.23678
deletion	12	48550201	48552000	1800	0.120199
deletion	12	53716801	53720000	3200	0.878952
deletion	12	55686801	55691400	4600	0.810034
duplication	12	58169401	58173400	4000	2.99896
deletion	12	59979201	59987200	8000	1.17494
deletion	12	60173401	60174600	1200	0.0200332
deletion	12	61330601	61336000	5400	0.93933
deletion	12	64643201	64651400	8200	1.05833
deletion	12	64663601	64668000	4400	0.928808
deletion	12	65256001	65291000	35000	0.897026
deletion	12	65317401	65420800	103400	1.02111
deletion	12	66223201	66225200	2000	0.252418
deletion	12	67534401	67579600	45200	1.17539
deletion	12	70192401	70200400	8000	1.37327
deletion	12	70687801	70695600	7800	1.17117
deletion	12	71038801	71227600	188800	1.13692
deletion	12	71245801	71313800	68000	0.434836
duplication	12	71398401	71402000	3600	3.72616
deletion	12	71449401	71454800	5400	0.218138
duplication	12	71498201	71519800	21600	2.72228
deletion	12	71604201	71607800	3600	0.848068
deletion	12	71668601	71682400	13800	0.646286
deletion	12	71687001	71703400	16400	0.872174
duplication	12	71715401	71723600	8200	3.32746
duplication	12	71736601	71751800	15200	2.79304
deletion	12	72091801	72141600	49800	0.881456
deletion	12	72206001	72243600	37600	0.540254
deletion	12	72282201	72283800	1600	0.0600994
deletion	12	72406201	72408600	2400	0.250414
deletion	12	72931601	72936200	4600	0.73687
deletion	12	73050201	73119400	69200	1.10367
deletion	12	73142001	73163800	21800	1.33873
duplication	12	73163801	73191600	27800	5.03364
duplication	12	73331601	73343000	11400	3.277
deletion	12	73378601	73390800	12200	1.20593
deletion	12	73400201	73420800	20600	0.904408
deletion	12	73437201	73474800	37600	0.833718
deletion	12	73722401	73725800	3400	0.933308
deletion	12	74320601	74363200	42600	1.10097
deletion	12	74594801	74730000	135200	0.400248
deletion	12	74747401	74753200	5800	0.729482
deletion	12	75494201	75508200	14000	0.721192
deletion	12	75524601	75531000	6400	0.353084
duplication	12	75531001	75548800	17800	2.93608
duplication	12	75609601	75618600	9000	3.03434
duplication	12	75623001	75643400	20400	3.24536
deletion	12	75654801	75707000	52200	1.23054
deletion	12	75717201	75755800	38600	1.01764
deletion	12	75816001	75867600	51600	0.685318
deletion	12	75872201	75879000	6800	0.798968
deletion	12	75884201	75910800	26600	0.211478
duplication	12	76123801	76140200	16400	5.81204
deletion	12	76156401	76159200	2800	0.849976
deletion	12	76191001	76213400	22400	0.678264
deletion	12	76233401	76249400	16000	0.332048
duplication	12	76265601	76272600	7000	3.34152
deletion	12	76272601	76281200	8600	0.88891
deletion	12	76290801	76298200	7400	0.72769
duplication	12	76323401	76333600	10200	4.18574
deletion	12	76392001	76394400	2400	0.420696
duplication	12	76420201	76440200	20000	3.73578
duplication	12	76442801	76460200	17400	3.7911
deletion	12	76460201	76472600	12400	1.13995
duplication	12	76538401	76548200	9800	2.72286
deletion	12	76548201	76552600	4400	1.14189
duplication	12	76552601	76566200	13600	2.5065
duplication	12	76594801	76611600	16800	2.6873
duplication	12	76615201	76624600	9400	3.31698
duplication	12	76641401	76649000	7600	3.09986
duplication	12	76668801	76688000	19200	2.95738
duplication	12	76703001	76709200	6200	3.85024
duplication	12	76722801	76735400	12600	2.66918
deletion	12	78007601	78016000	8400	1.4338
deletion	12	85603201	85633200	30000	1.35344
deletion	12	88394801	88405600	10800	1.43571
deletion	12	89288801	89295000	6200	1.02363
deletion	12	90545001	90555000	10000	1.30776
duplication	12	91118201	91125000	6800	4.2918
deletion	13	237801	299800	62000	1.404
deletion	13	2182801	2186200	3400	0.586852
deletion	13	3874201	3878200	4000	0.715182
duplication	13	5335601	5343000	7400	15.5349
deletion	13	5343401	5575600	232200	1.02712
deletion	13	5698601	5701000	2400	0.200332
deletion	13	6071201	6074400	3200	0.090149
deletion	13	6161601	6162800	1200	0.0400662
deletion	13	8382801	8385400	2600	0.53627
deletion	13	10947001	10959800	12800	1.38228
duplication	13	10977801	10998000	20200	3.76186
duplication	13	11005401	11043800	38400	3.71488
deletion	13	11060601	11067800	7200	1.21534
duplication	13	11068201	11080400	12200	2.74092
deletion	13	11093801	11101400	7600	1.45504
duplication	13	11117001	11137600	20600	3.55928
duplication	13	11171001	11210400	39400	4.16912
duplication	13	11214001	11246600	32600	3.88322
duplication	13	11253801	11265000	11200	4.18764
duplication	13	11280401	11287800	7400	4.02828
duplication	13	11363801	11374600	10800	4.23812
duplication	13	11445401	11474800	29400	3.89542
duplication	13	14644201	14647800	3600	9.84294
deletion	13	16982801	16988000	5200	1.01707
deletion	13	17377601	17409800	32200	1.41327
duplication	13	17693201	17703600	10400	3.12978
duplication	13	17715601	17725600	10000	4.01224
duplication	13	17782801	17821400	38600	3.31076
duplication	13	17835401	17862000	26600	2.78536
deletion	13	35366201	35368800	2600	0.600994
deletion	13	37127201	37133200	6000	0.977616
deletion	13	38632601	38636200	3600	1.2888
deletion	13	38834601	38841000	6400	1.2696
deletion	13	39462801	39474800	12000	1.34021
deletion	13	40038001	40039400	1400	0
deletion	13	41092801	41117200	24400	1.28672
deletion	13	41429201	41440200	11000	0.99437
deletion	13	42945401	42961400	16000	1.27411
deletion	13	43007801	43018200	10400	1.32912
deletion	13	43671601	43676600	5000	0.735616
deletion	13	44398801	44404600	5800	1.04448
deletion	13	46841601	46851200	9600	1.23204
deletion	13	51859001	51864800	5800	1.35949
deletion	13	52102201	52104400	2200	0.131126
deletion	13	53929201	53931400	2200	0.131126
deletion	13	54343401	54377800	34400	1.23483
deletion	13	54622401	54625200	2800	0.755534
deletion	13	57922201	57948400	26200	0.97994
deletion	13	59014401	59024000	9600	1.25708
deletion	13	59190801	59193600	2800	0.635336
deletion	13	59424201	59427800	3600	0.874778
deletion	13	59910201	59917200	7000	1.1127
deletion	13	60348001	60360600	12600	1.30692
deletion	13	61233401	61237400	4000	0.82937
deletion	13	61724801	61730000	5200	1.17425
deletion	13	63324801	63326600	1800	0.066777
duplication	13	64744601	64771600	27000	3.8891
duplication	13	65053401	65101000	47600	4.12008
deletion	13	66091401	66102800	11400	1.2779
deletion	13	67426601	67432200	5600	1.41233
deletion	13	67873801	67876800	3000	0.59298
deletion	13	69612001	69629000	17000	0.890884
deletion	13	71449801	71451400	1600	0.105174
duplication	13	74935001	74944600	9600	3.96154
deletion	13	76619801	76630400	10600	1.44465
deletion	13	79533201	79535400	2200	0.251324
deletion	13	82744801	82747800	3000	0.689138
deletion	13	83353801	83360400	6600	1.1255
deletion	13	83730001	83734000	4000	0.420696
deletion	13	84029801	84034200	4400	0.835926
duplication	14	1	16400	16400	9.54406
duplication	14	17001	28600	11600	8.38696
duplication	14	59801	101400	41600	10.6162
duplication	14	112601	125200	12600	13.5691
duplication	14	136001	150200	14200	11.9538
duplication	14	155201	166000	10800	9.49346
duplication	14	325801	343400	17600	8.1257
duplication	14	411601	414800	3200	5.31128
duplication	14	468801	478200	9400	18.3034
duplication	14	540001	556800	16800	36.1726
duplication	14	614801	645800	31000	31.8876
duplication	14	668601	677400	8800	14.2818
duplication	14	715401	720200	4800	6.62596
duplication	14	732001	776200	44200	9.12258
duplication	14	829801	847600	17800	15.6353
duplication	14	900401	912600	12200	9.876
duplication	14	949001	961800	12800	19.5304
duplication	14	1071601	1086600	15000	14.6755
deletion	14	1583001	1589200	6200	1.05465
deletion	14	1594601	1644600	50000	1.20247
deletion	14	1825401	1880800	55400	1.21891
deletion	14	1891801	1969800	78000	1.36503
deletion	14	2114601	2135600	21000	1.09438
deletion	14	2151001	2187200	36200	1.21992
deletion	14	2196001	2203200	7200	0.751242
deletion	14	2222401	2225800	3400	0.784826
deletion	14	2369401	2468800	99400	1.22448
duplication	14	2715601	2717800	2200	4.88444
duplication	14	2732801	2740000	7200	3.66272
deletion	14	2813401	2919200	105800	1.34195
deletion	14	3112401	3202800	90400	1.40223
deletion	14	4146401	4156200	9800	1.1701
deletion	14	4590801	4620400	29600	1.38635
deletion	14	4642801	4645400	2600	0.379088
duplication	14	4804601	4813800	9200	2.96578
deletion	14	5946801	5949200	2400	0.460762
deletion	14	8464201	8471000	6800	1.19845
deletion	14	8491601	8498400	6800	1.35754
deletion	14	9274801	9290000	15200	1.12449
deletion	14	9316001	9324200	8200	1.04954
deletion	14	10554001	10559600	5600	1.00022
duplication	14	11400801	11413600	12800	7.44856
duplication	14	11416801	11433400	16600	7.07868
deletion	14	13771201	13777800	6600	1.19834
deletion	14	14506401	14509000	2600	0.295874
duplication	14	14510201	14517800	7600	8.0628
duplication	14	14629801	14636200	6400	7.36968
duplication	14	14703401	14715000	11600	5.76124
duplication	14	14738401	14746400	8000	11.5781
duplication	14	14853801	14862600	8800	8.70894
duplication	14	14907201	14921600	14400	7.7311
duplication	14	14925801	14928400	2600	7.93312
duplication	14	14935201	14941800	6600	7.15364
duplication	14	15074801	15094600	19800	6.22484
duplication	14	15096601	15107600	11000	6.7486
duplication	14	15123401	15151200	27800	6.0696
duplication	14	15207801	15214000	6200	8.6194
duplication	14	15253601	15264800	11200	3.6961
duplication	14	15266201	15272600	6400	5.30376
duplication	14	15309601	15317800	8200	8.3494
duplication	14	15323401	15333800	10400	8.47632
duplication	14	15347801	15373200	25400	6.80306
duplication	14	15407001	15413600	6600	6.19206
deletion	14	15909601	15916200	6600	1.2202
deletion	14	17339401	17341400	2000	0.084139
deletion	14	21194801	21198000	3200	0.62353
deletion	14	21298001	21312200	14200	1.27986
deletion	14	21338001	21343600	5600	1.09037
deletion	14	27979001	27984200	5200	0.790538
deletion	14	30804201	30816000	11800	1.23255
deletion	14	32267401	32307200	39800	1.04071
deletion	14	32536001	32545800	9800	1.03763
deletion	14	33655401	33665400	10000	1.06496
deletion	14	34399801	34404200	4400	0.163907
deletion	14	34695201	34701800	6600	1.0053
deletion	14	37548001	37551600	3600	0.808002
deletion	14	38225601	38228400	2800	0.609578
deletion	14	39162801	39178800	16000	1.11033
deletion	14	40475401	40478200	2800	0.472208
deletion	14	45472201	45473400	1200	0.0200332
deletion	14	46723401	46728000	4600	1.06611
deletion	14	51428001	51432200	4200	0.326254
deletion	14	51605201	51620600	15400	1.07242
deletion	14	54112601	54126800	14200	1.03439
deletion	14	57559401	57561200	1800	0.0133554
deletion	14	62316801	62322000	5200	0.56401
deletion	14	63151201	63153800	2600	0.35135
deletion	14	63947801	63953200	5400	0.894812
deletion	14	67534601	67547600	13000	1.26671
deletion	14	70399001	70408400	9400	1.19431
deletion	14	77516401	77518000	1600	0.135223
duplication	14	79496801	79547000	50200	3.06196
duplication	14	79577001	79582400	5400	3.61932
deletion	14	80861801	80867400	5600	1.08608
deletion	14	81452601	81458000	5400	0.0534216
deletion	14	82699601	82701800	2200	0.338742
duplication	14	83669601	83672400	2800	11.8653
deletion	14	84502801	84505000	2200	0.338742
deletion	14	84621401	84623800	2400	0.590976
duplication	15	1	11000	11000	5.91596
duplication	15	17201	21000	3800	3.94758
duplication	15	2545201	2576200	31000	3.17092
deletion	15	4399601	4403000	3400	0.657558
deletion	15	5040401	5043600	3200	0.368108
duplication	15	6036801	6044000	7200	3.54252
deletion	15	6134201	6140400	6200	1.29892
deletion	15	7406801	7409000	2200	0.38245
duplication	15	8210801	8224400	13600	3.56
deletion	15	9160001	9166000	6000	1.21401
deletion	15	11265401	11272400	7000	1.23289
deletion	15	12052201	12060400	8200	0.949862
deletion	15	13608601	13610200	1600	0.090149
deletion	15	15972201	15980600	8400	0.93297
deletion	15	22545201	22554200	9000	1.0898
duplication	15	22945001	22954200	9200	6.52992
deletion	15	24578001	24591200	13200	1.46424
duplication	15	25555401	25568600	13200	2.65712
deletion	15	29788201	29826800	38600	1.34336
deletion	15	31449001	31451400	2400	0.570944
duplication	15	36564801	36573200	8400	2.92198
deletion	15	41792001	41793800	1800	0.066777
deletion	15	43171201	43178000	6800	1.02522
deletion	15	45243801	45247800	4000	0.306506
deletion	15	46489201	46491400	2200	0.131126
duplication	15	46525601	46533800	8200	4.20402
deletion	15	46553801	46564000	10200	0.881456
duplication	15	46601601	46619000	17400	4.43492
duplication	15	46642001	46651400	9400	3.70314
deletion	15	46699001	46703400	4400	1.02715
duplication	15	46710801	46724400	13600	4.10974
duplication	15	46727401	46732800	5400	3.86416
duplication	15	46736401	46766200	29800	3.85524
duplication	15	46848801	46875200	26400	3.2481
deletion	15	46944201	46952600	8400	1.24205
duplication	15	46969601	46987400	17800	2.65922
deletion	15	47209401	47220800	11400	1.4466
duplication	15	47437001	47440600	3600	3.84636
deletion	15	47971201	47973200	2000	0.288476
duplication	15	48289401	48302200	12800	3.08948
duplication	15	48314801	48320000	5200	3.69842
deletion	15	48320001	48328000	8000	0.958584
duplication	15	48429801	48440400	10600	4.02552
duplication	15	48447001	48478000	31000	3.05382
duplication	15	49490001	49494800	4800	3.40562
deletion	15	50000801	50007400	6600	0.706622
deletion	15	50009401	50012400	3000	0.609006
deletion	15	50356001	50400200	44200	1.34448
deletion	15	50517001	50529800	12800	1.28274
deletion	15	50629401	50635600	6200	0.317944
deletion	15	50718001	50756000	38000	1.05775
deletion	15	50789201	50808800	19600	1.0683
deletion	15	50816401	50851000	34600	1.10888
deletion	15	52198201	52204200	6000	0.929536
duplication	15	52249401	52258000	8600	3.46898
duplication	15	52264601	52282200	17600	5.8269
deletion	15	53651201	53682600	31400	1.34668
deletion	15	55634401	55640400	6000	1.36225
deletion	15	57214001	57225600	11600	1.33462
deletion	15	57243601	57246400	2800	0.54948
deletion	15	57473201	57480400	7200	0.95825
deletion	15	57765601	57773400	7800	1.02939
deletion	15	62997001	63005200	8200	1.13456
deletion	15	63362001	63394400	32400	1.40751
deletion	15	63856801	63864400	7600	1.44871
deletion	15	66625001	66631600	6600	1.41324
deletion	15	70356601	70359600	3000	0.256424
deletion	15	72470001	72476000	6000	1.04573
deletion	15	74542601	74545800	3200	0.600994
deletion	15	75046401	75062000	15600	1.32064
deletion	15	76756601	76760400	3800	0.771802
deletion	15	77119801	77122000	2200	0.710264
deletion	15	77218401	77228800	10400	1.29676
deletion	15	78331801	78343000	11200	0.882172
deletion	15	79378601	79389800	11200	1.45741
deletion	15	80478601	80685600	207000	1.1085
deletion	15	80687601	80842400	154800	1.08505
deletion	15	81299401	81309600	10200	1.02051
duplication	15	81894801	81906200	11400	3.80418
duplication	15	81923201	81928000	4800	4.86804
deletion	15	82818601	82820000	1400	0.0515138
deletion	15	82846201	82854000	7800	0.989328
deletion	15	82858601	82861200	2600	0.554762
deletion	15	83068801	83074800	6000	1.22202
deletion	15	83257801	83263400	5600	1.06462
duplication	15	83427201	83473600	46400	5.17838
duplication	15	83474601	83484200	9600	6.09006
deletion	15	83751401	83848400	97000	1.13309
deletion	15	85158201	85172400	14200	1.2477
deletion	16	422001	426800	4800	1.20199
deletion	16	1719601	1729600	10000	1.31257
deletion	16	2646601	2688600	42000	1.42693
deletion	16	3081801	3113200	31400	1.34515
deletion	16	5558801	5563400	4600	0.423308
duplication	16	5826601	5842800	16200	4.1832
duplication	16	5871801	5890600	18800	3.59956
duplication	16	5902601	5907800	5200	5.85738
deletion	16	5993401	6003800	10400	0.970836
duplication	16	6021201	6042800	21600	2.68666
duplication	16	6055401	6108600	53200	3.23272
duplication	16	6110801	6119800	9000	3.07174
duplication	16	6137001	6143400	6400	3.80128
duplication	16	6831601	6857000	25400	6.52196
duplication	16	6858401	6871200	12800	5.39204
duplication	16	6952801	6960800	8000	3.92148
duplication	16	6991401	7005600	14200	5.39708
duplication	16	7049801	7060400	10600	5.5382
duplication	16	7089201	7118000	28800	5.3238
duplication	16	7138801	7166400	27600	3.67042
duplication	16	7256401	7280800	24400	3.68084
duplication	16	7302001	7310000	8000	2.98994
duplication	16	7317201	7330200	13000	3.08078
duplication	16	7342001	7360200	18200	4.48566
duplication	16	7364001	7366600	2600	4.56754
duplication	16	7375201	7379400	4200	5.38604
duplication	16	7389201	7398600	9400	3.69802
duplication	16	7404201	7408000	3800	6.55398
duplication	16	7436001	7445800	9800	5.33044
duplication	16	7448401	7460000	11600	4.68568
duplication	16	7481401	7487600	6200	4.56368
duplication	16	7494201	7508600	14400	6.43062
duplication	16	7577201	7589000	11800	3.0946
duplication	16	7590401	7598200	7800	3.41488
duplication	16	7618601	7636000	17400	3.48024
duplication	16	7649601	7660400	10800	3.2053
deletion	16	7878601	7884000	5400	1.06398
deletion	16	10474601	10504400	29800	1.45448
deletion	16	11038801	11046000	7200	1.14523
deletion	16	15772401	15777400	5000	1.31257
deletion	16	17328801	17335000	6200	0.259784
deletion	16	17396801	17403400	6600	0.127483
deletion	16	21828601	21831400	2800	0.300496
deletion	16	33162201	33165000	2800	0.35201
deletion	16	34897001	34903200	6200	1.13995
deletion	16	43716801	43740800	24000	1.43237
deletion	16	44572801	44577400	4600	0.992946
deletion	16	45873401	45888600	15200	1.33642
deletion	16	47623601	47648400	24800	1.48116
deletion	16	47938001	47957400	19400	1.2751
deletion	16	48051601	48058200	6600	1.15828
deletion	16	49347001	49360800	13800	1.29605
deletion	16	50594801	50659000	64200	1.34802
deletion	16	50924801	50931400	6600	1.0745
deletion	16	52257001	52271400	14400	0.966598
deletion	16	52793601	52796200	2600	0.711946
deletion	16	52877601	52880600	3000	0.472782
deletion	16	55353801	55364000	10200	0.890884
deletion	16	71049601	71054000	4400	1.1255
deletion	16	71461601	71469600	8000	0.87745
deletion	16	71859201	71876200	17000	1.27269
duplication	16	74631001	74639000	8000	2.58126
duplication	16	78292201	78302200	10000	4.481
deletion	16	78570201	78577800	7600	0.879348
deletion	16	79652801	79655000	2200	0.0218542
deletion	16	80752801	80766400	13600	1.16487
deletion	16	81011601	81016000	4400	0.803146
deletion	16	81347801	81351800	4000	0.81735
deletion	17	2117001	2118800	1800	0.227042
deletion	17	2401001	2403600	2600	0.39758
deletion	17	4675401	4677400	2000	0.432716
deletion	17	5925001	5927000	2000	0.120199
deletion	17	8834201	8850200	16000	1.30416
deletion	17	9294001	9296800	2800	0.068685
deletion	17	12182001	12186400	4400	0.699338
deletion	17	14330601	14352000	21400	0.973946
deletion	17	16336401	16342000	5600	0.875732
deletion	17	18758201	18770400	12200	1.34386
deletion	17	19280801	19284200	3400	0.657558
deletion	17	20952801	20956000	3200	0.916514
deletion	17	22081001	22090400	9400	0.549844
duplication	17	25028801	25082200	53400	17.9285
duplication	17	25083201	25127400	44200	9.63548
deletion	17	27886601	27901400	14800	1.38716
deletion	17	28974001	28977400	3400	0.84139
deletion	17	29418801	29422400	3600	0.794646
deletion	17	30726601	30739400	12800	0.98037
deletion	17	33329601	33333600	4000	0.691142
deletion	17	37063601	37077000	13400	1.4675
deletion	17	38721201	38727000	5800	1.13981
deletion	17	39872201	39885600	13400	0.783982
deletion	17	39909801	39914600	4800	0.701158
deletion	17	40316401	40322600	6200	0.0232642
duplication	17	40645801	40652800	7000	2.81952
deletion	17	44824401	44828600	4200	1.29357
duplication	17	46577801	46589200	11400	5.80538
deletion	17	50707801	50801800	94000	1.15442
duplication	17	50858601	50920000	61400	10.5372
deletion	17	50946401	50956000	9600	1.04172
duplication	17	51165401	51174200	8800	13.7983
deletion	17	51174201	51196200	22000	1.38338
duplication	17	51438201	51456600	18400	4.58454
duplication	17	51517001	51599000	82000	8.21338
duplication	17	51626401	51635600	9200	20.7786
deletion	17	51812001	51952800	140800	1.14496
deletion	17	52057401	52088800	31400	1.00293
deletion	17	52435201	52451000	15800	0.61773
deletion	17	52637801	52639400	1600	0
deletion	17	54002601	54004400	1800	0.253752
deletion	17	55898201	55901400	3200	0.59348
deletion	17	63246401	63264400	18000	1.30482
duplication	17	64146801	64151600	4800	3.28542
deletion	17	64815601	64843600	28000	1.29042
deletion	17	66590401	66599400	9000	1.47711
deletion	17	67414001	67416400	2400	0.791308
duplication	17	71628001	71650800	22800	2.9765
deletion	17	71650801	71661600	10800	1.49135
deletion	17	72036001	72086200	50200	1.28052
deletion	17	72247001	72249400	2400	0.450744
deletion	17	72410801	72437600	26800	1.27644
deletion	17	72523001	72525400	2400	0.110182
duplication	17	72819601	72828000	8400	5.71516
deletion	17	72851801	72855400	3600	0.160265
deletion	17	72869001	72871000	2000	0.132219
duplication	17	72878001	72888000	10000	3.89204
deletion	17	73568801	73597800	29000	1.03868
deletion	17	73865401	73870800	5400	1.09069
deletion	18	1544801	1548600	3800	0.619972
deletion	18	2537601	2540000	2400	0.851408
deletion	18	4701801	4705600	3800	0.822412
deletion	18	4709401	4715200	5800	0.522242
deletion	18	6005001	6012000	7000	1.35309
deletion	18	6550401	6553400	3000	0.689138
deletion	18	6865201	6867600	2400	0.240398
deletion	18	10469801	10479200	9400	1.25569
deletion	18	10488201	10491800	3600	0.868102
deletion	18	11276801	11433000	156200	1.47886
deletion	18	12651001	12658400	7400	1.40665
deletion	18	13333201	13382800	49600	1.3818
deletion	18	15598601	15602000	3400	0.431302
deletion	18	18759001	18777400	18400	1.45022
deletion	18	18990601	18996600	6000	1.29414
deletion	18	22692401	22696400	4000	0.613014
deletion	18	24340601	24371800	31200	1.35223
deletion	18	25550401	25561600	11200	1.2814
deletion	18	32951001	32954600	3600	0.81468
deletion	18	34252401	34264400	12000	1.33821
deletion	18	44015201	44039000	23800	1.44137
deletion	18	46555201	46560000	4800	1.10683
deletion	18	46736201	46744400	8200	1.30753
deletion	18	46950001	46969200	19200	1.47619
deletion	18	47744801	47751800	7000	0.971892
deletion	18	47984801	48004200	19400	0.744736
deletion	18	48335401	48342800	7400	1.13052
deletion	18	48391601	48394400	2800	0.248982
deletion	18	49369601	49389400	19800	1.15706
deletion	18	49649601	49659800	10200	1.19492
deletion	18	49710001	49715600	5600	0.0772706
deletion	18	49984201	50041200	57000	1.45208
deletion	18	50783401	50787600	4200	0.829942
duplication	18	50890001	50893800	3800	4.92182
deletion	18	50898801	50906800	8000	0.93755
duplication	18	50944801	50948200	3400	9.09974
duplication	18	51023201	51027200	4000	4.43532
duplication	18	51037201	51041200	4000	7.89104
duplication	18	51055401	51062600	7200	5.50576
duplication	18	51101801	51106200	4400	5.73676
deletion	18	51236401	51268000	31600	1.40511
deletion	18	51511201	51518400	7200	0.984962
deletion	18	51583001	51588600	5600	0.815634
duplication	18	51756401	51778600	22200	3.56482
deletion	18	52012601	52021400	8800	1.1173
deletion	18	52152001	52156000	4000	0.781292
deletion	18	53523001	53547600	24600	1.37398
deletion	18	54304801	54314400	9600	1.3322
deletion	18	54527001	54535600	8600	1.17124
deletion	18	54883401	54888200	4800	0.736216
deletion	18	55476601	55483400	6800	1.17017
deletion	18	56275601	56286000	10400	1.3245
deletion	18	56383401	56387600	4200	0.42928
deletion	18	57311801	57356800	45000	1.30723
duplication	18	57564801	57571600	6800	4.93874
duplication	18	57608201	57617800	9600	3.37558
duplication	18	57618401	57632000	13600	5.19328
duplication	18	57655601	57676600	21000	5.39406
duplication	18	57677401	57706200	28800	5.37556
duplication	18	57712201	57717400	5200	3.84636
duplication	18	57990001	57997000	7000	5.24066
deletion	18	58003001	58018200	15200	1.39177
duplication	18	58468201	58485200	17000	5.12612
deletion	18	58819601	58835400	15800	0.887036
duplication	18	60067601	60078200	10600	4.08448
deletion	18	60522001	60529000	7000	0.923812
deletion	18	60654201	60672000	17800	1.28437
deletion	18	60687801	60700000	12200	1.00691
deletion	18	61239801	61249200	9400	0.971818
deletion	18	61532601	61552800	20200	0.384398
duplication	18	61552801	61569800	17000	2.5878
deletion	18	61569801	61582600	12800	1.22265
duplication	18	61594601	61620600	26000	2.61386
deletion	18	61620601	61628400	7800	0.345186
duplication	18	61632001	61644400	12400	2.73162
deletion	18	61644401	61649000	4600	0.564412
deletion	18	62104801	62108600	3800	0.752824
deletion	18	62377001	62396600	19600	0.983666
deletion	18	62405601	62408800	3200	0.323034
deletion	18	62959001	62971600	12600	1.27067
duplication	18	62974001	62978400	4400	6.24486
deletion	18	63093601	63169600	76000	1.37469
deletion	18	63187001	63210000	23000	1.18944
deletion	18	63374601	63383200	8600	1.08179
deletion	18	63395401	63474400	79000	1.29997
duplication	18	63510201	63555000	44800	2.92018
deletion	18	63609401	63627200	17800	1.32489
deletion	18	63685601	63708200	22600	0.864792
duplication	18	63914801	63921200	6400	4.07924
deletion	18	63960401	63964200	3800	0.075915
deletion	19	1203601	1214200	10600	0.587386
deletion	19	2585401	2608600	23200	1.15432
deletion	19	2630001	2636600	6600	0.972516
deletion	19	2855001	2867200	12200	1.24337
deletion	19	2876801	2881000	4200	0.93297
duplication	19	3423001	3436600	13600	6.93794
deletion	19	3571401	3579200	7800	1.15267
deletion	19	4241201	4247000	5800	0.965734
duplication	19	6268201	6277800	9600	3.05254
deletion	19	6285801	6290400	4600	1.1654
deletion	19	8697801	8702600	4800	0.906498
duplication	19	9347001	9357000	10000	3.56268
deletion	19	12843201	12846200	3000	0.448742
deletion	19	14333801	14339800	6000	1.1499
deletion	19	14346601	14351400	4800	0.896482
deletion	19	15744801	15747400	2600	0.0554762
deletion	19	15782801	15806000	23200	1.42166
deletion	19	15850001	15852600	2600	0.49004
deletion	19	19148801	19160600	11800	0.755826
duplication	19	19796401	19812400	16000	3.79678
duplication	19	19816201	19822000	5800	3.55622
deletion	19	19840401	19905000	64600	1.49299
duplication	19	19905001	19911000	6000	3.45772
deletion	19	20312601	20318400	5800	1.25172
deletion	19	22871601	22873800	2200	0.480794
deletion	19	23165401	23185600	20200	1.26863
deletion	19	23651001	23653400	2400	0.530878
deletion	19	23655801	23660600	4800	0.385638
deletion	19	23882801	23948600	65800	1.44567
deletion	19	24166801	24207400	40600	1.48206
duplication	19	24207401	24215200	7800	3.80012
deletion	19	26025201	26034800	9600	1.3297
deletion	19	27117801	27140600	22800	1.20515
deletion	19	27150201	27156000	5800	1.09837
deletion	19	27529401	27578600	49200	1.41698
duplication	19	27864601	27877800	13200	3.32914
deletion	19	27972401	27980800	8400	1.33077
deletion	19	28133801	28158200	24400	0.893608
deletion	19	28385401	28401600	16200	1.43942
deletion	19	28539001	28550200	11200	1.29643
deletion	19	28799401	28801600	2200	0.437086
deletion	19	28975801	28982200	6400	1.07052
deletion	19	32202801	32205200	2400	0.120199
deletion	19	32424601	32428200	3600	0.774614
deletion	19	32829401	32832800	3400	0.70705
deletion	19	34264001	34271800	7800	1.43006
deletion	19	35830001	35833400	3400	0.84139
deletion	19	36869401	36886800	17400	1.33324
deletion	19	36941801	36960200	18400	1.33133
deletion	19	39062001	39074600	12600	1.38896
deletion	19	39781801	39855800	74000	1.44238
deletion	19	39909201	39914200	5000	0.783696
deletion	19	39926201	39959800	33600	1.40518
deletion	19	40172601	40178200	5600	1.05174
deletion	19	41016801	41041800	25000	1.20776
deletion	19	41871001	41879200	8200	0.706534
duplication	19	42099201	42116800	17600	5.06064
deletion	19	42594801	42598200	3400	0.728262
duplication	19	43874001	43882400	8400	3.57448
deletion	19	45538201	45552400	14200	1.42545
deletion	19	46430201	46432800	2600	0.813652
deletion	19	47109201	47115800	6600	1.18377
deletion	19	48734801	48742800	8000	1.17194
deletion	19	50739801	50750800	11000	1.36808
deletion	19	51130201	51139200	9000	1.13521
deletion	19	51460201	51468200	8000	1.16893
deletion	19	52719001	52726200	7200	1.2888
deletion	19	53312801	53325600	12800	0.986004
deletion	19	53338401	53367200	28800	1.2312
deletion	19	54495201	54559400	64200	1.45961
deletion	19	55290601	55293000	2400	0.681126
deletion	19	56261601	56280400	18800	1.3631
deletion	19	56399201	56433800	34600	1.3465
deletion	19	56548001	56593800	45800	1.30801
deletion	19	57175001	57322000	147000	1.38515
deletion	19	57715001	57721000	6000	1.15391
duplication	19	57724201	57730600	6400	8.60548
deletion	19	57865801	57871000	5200	1.00782
deletion	19	59333801	59335600	1800	0.17362
deletion	19	61269401	61272000	2600	0.480794
deletion	19	62441401	62485400	44000	1.31563
deletion	19	63388401	63395200	6800	1.07118
deletion	19	63480801	63486400	5600	1.00022
deletion	19	63537001	63556200	19200	1.36601
deletion	19	63701201	63751600	50400	1.33316
duplication	19	64038201	64042000	3800	4.64978
deletion	20	2431201	2438000	6800	1.4035
deletion	20	3131601	3136000	4400	0.863244
deletion	20	4173401	4180000	6600	1.4096
deletion	20	7366801	7369000	2200	0.131126
deletion	20	12581801	12586000	4200	0.898628
deletion	20	13297401	13300000	2600	0.56401
deletion	20	15663001	15675000	12000	0.619022
deletion	20	22296801	22299400	2600	0.527024
deletion	20	29673801	29676000	2200	0.240398
deletion	20	39628201	39630800	2600	0.0277382
deletion	20	43835801	43839800	4000	1.03972
deletion	20	43988001	43997200	9200	0.836164
deletion	20	44015001	44017600	2600	0.314366
deletion	20	44940001	44944200	4200	0.068685
deletion	20	45604001	45606200	2200	0.775828
deletion	20	45712201	45723200	11000	0.979072
deletion	20	45982601	45986800	4200	0.131646
deletion	20	48170601	48175000	4400	0.617384
deletion	20	48243001	48245000	2000	0.144238
deletion	20	48818201	48820600	2400	0.090149
deletion	20	49542201	49553000	10800	0.752354
deletion	20	49593801	49596000	2200	0.0437086
deletion	20	52763401	52765600	2200	0.30596
deletion	20	53029801	53037400	7600	0.819248
deletion	20	55486001	55493600	7600	0.414368
deletion	20	55673601	55681000	7400	0.357348
duplication	20	55750801	55753800	3000	14.6803
deletion	20	58861201	58865200	4000	0.80533
duplication	20	60474001	60501800	27800	3.99596
duplication	20	60506401	60516200	9800	4.30752
duplication	20	62332001	62350200	18200	2.97062
deletion	20	62811801	62821000	9200	1.39012
deletion	20	63462801	63472400	9600	1.24706
deletion	20	64283201	64286600	3400	0.629276
deletion	20	66559201	66561000	1800	0.0934878
deletion	20	66612601	66616800	4200	1.18482
deletion	20	70196401	70199200	2800	0.48938
deletion	20	70479201	70482200	3000	0.625032
deletion	20	70850201	70852000	1800	0.280464
duplication	21	959201	963000	3800	7.86984
duplication	21	1525601	1540600	15000	4.1204
duplication	21	1919401	1960400	41000	10.4749
duplication	21	1971801	1974800	3000	4.94418
duplication	21	2068201	2078400	10200	12.1801
duplication	21	6096201	6101600	5400	4.10902
deletion	21	6855801	6857400	1600	0.0300496
deletion	21	8169601	8175400	5800	1.24343
deletion	21	9397401	9402800	5400	0.529764
deletion	21	9630001	9642000	12000	1.0257
deletion	21	10769001	10771000	2000	0.336556
deletion	21	10776401	10780000	3600	0.574282
deletion	21	11911201	11919000	7800	0.936932
deletion	21	13228801	13242800	14000	1.0835
deletion	21	14369201	14381000	11800	1.21828
deletion	21	15051801	15054000	2200	0
deletion	21	15175401	15183200	7800	1.01707
deletion	21	15313801	15325800	12000	0.873444
deletion	21	19641601	19644600	3000	0.536888
deletion	21	20084401	20086800	2400	0.460762
deletion	21	20252601	20255400	2800	0.223226
deletion	21	20261401	20264000	2600	0.674962
deletion	21	20296601	20300600	4000	0.82937
deletion	21	20549201	20578000	28800	1.16359
deletion	21	23415201	23422400	7200	1.23204
deletion	21	27344601	27348200	3600	0.747902
deletion	21	34141201	34146600	5400	1.27767
duplication	21	34656201	34662600	6400	3.6961
duplication	21	40270401	40274000	3600	5.16186
deletion	21	42467201	42477600	10400	1.34068
deletion	21	47125601	47140600	15000	1.30616
deletion	21	47188801	47200000	11200	1.42521
duplication	21	48645201	48655400	10200	2.79992
deletion	21	48797401	48801800	4400	1.31672
deletion	21	49765801	49775800	10000	1.01448
deletion	21	54411401	54418600	7200	1.09514
deletion	21	54558601	54565000	6400	1.16442
duplication	21	55436401	55475400	39000	3.63
deletion	21	56456401	56461400	5000	0.899086
duplication	21	59331801	59334400	2600	12.4729
deletion	21	64345201	64351000	5800	0.0165791
deletion	21	65908201	65930200	22000	1.26646
deletion	21	65937401	65942400	5000	0.61061
deletion	21	66343001	66364000	21000	1.20771
deletion	21	66816601	66819600	3000	0.400662
deletion	21	66844801	66857400	12600	1.25922
deletion	21	67841201	67846600	5400	1.28657
deletion	21	68843601	68847800	4200	0.755534
deletion	21	69386201	69413400	27200	1.3107
deletion	21	69415801	69437200	21400	1.34016
deletion	21	69806601	69838800	32200	1.10642
deletion	21	70074801	70102800	28000	1.30158
deletion	21	70421801	70548800	127000	1.39374
deletion	21	70680001	70740000	60000	1.25688
deletion	21	71493201	71496600	3400	0.643416
deletion	21	71532801	71543400	10600	0.789228
deletion	21	71580801	71593000	12200	1.21381
deletion	22	1695601	1699200	3600	0.267108
deletion	22	2597801	2606400	8600	1.0119
deletion	22	6551401	6578000	26600	0.915498
deletion	22	7699201	7708000	8800	0.00819536
deletion	22	14234001	14237600	3600	0.460762
deletion	22	18091801	18094000	2200	0.0218542
deletion	22	18127601	18131000	3400	0.947448
deletion	22	20454601	20459800	5200	1.07716
deletion	22	20940201	20946800	6600	1.09636
deletion	22	26828401	26831000	2600	0.56401
deletion	22	36875401	36879600	4200	0.858562
deletion	22	39138001	39143800	5800	1.08179
deletion	22	39728001	40074000	346000	1.03204
deletion	22	44056801	44060200	3400	0.431302
deletion	22	48842801	48848000	5200	1.21586
deletion	22	49201201	49209000	7800	1.32835
deletion	22	49673601	49710600	37000	1.38326
deletion	22	50458801	50551200	92400	1.49416
deletion	22	50633601	50638000	4400	1.05447
deletion	22	50947001	50968000	21000	1.38171
deletion	22	51048001	51125600	77600	1.36618
deletion	22	51429001	51461600	32600	1.42174
deletion	22	51465201	51493600	28400	1.29848
deletion	22	51824201	51828600	4400	0.84139
deletion	22	51962601	51973000	10400	1.35686
deletion	22	51996201	52029200	33000	1.32437
deletion	22	52317401	52324200	6800	0.562106
deletion	22	52805201	52821600	16400	1.37056
deletion	22	53156601	53180200	23600	1.29468
deletion	22	54635001	54636600	1600	0.165273
deletion	22	56496401	56500000	3600	0.34724
deletion	22	56866401	56875800	9400	1.38101
deletion	22	57726801	57729600	2800	0.532308
deletion	22	58198801	58214000	15200	1.49141
deletion	22	58808401	58844200	35800	1.36449
deletion	22	58850401	58856000	5600	1.08608
deletion	22	59141801	59148800	7000	0.7521
deletion	22	59597001	59614600	17600	1.20199
deletion	22	59962001	59996000	34000	1.33774
deletion	22	60637201	60690000	52800	1.38729
deletion	22	60793601	60796800	3200	0.706168
deletion	22	60806201	60808200	2000	0.084139
deletion	22	61032801	61040200	7400	1.13701
deletion	22	61314201	61346200	32000	1.35223
deletion	23	6386801	6392200	5400	0.79242
deletion	23	7234801	7239400	4600	0.91978
duplication	23	9208601	9221400	12800	17.7293
deletion	23	9226201	9243400	17200	1.32079
deletion	23	11541001	11550800	9800	1.40314
deletion	23	13240201	13242600	2400	0.160265
deletion	23	15102001	15104800	2800	0.283326
deletion	23	15404801	15427800	23000	1.26261
deletion	23	15465001	15467600	2600	0.49004
deletion	23	17217801	17228600	10800	1.42903
deletion	23	17781001	17797800	16800	1.34651
deletion	23	17841201	17853000	11800	1.24069
deletion	23	18668401	18673600	5200	0.79516
deletion	23	21202001	21210800	8800	1.27574
deletion	23	22346401	22347800	1400	0.0343424
deletion	23	24634001	24653200	19200	1.43362
deletion	23	24887801	24889800	2000	0.288476
deletion	23	25336201	25415800	79600	0.332208
deletion	23	25421201	25427800	6600	0.502648
deletion	23	25458601	25466600	8000	0.480794
deletion	23	25509201	25514400	5200	0.286628
deletion	23	25742001	25816200	74200	0.52842
deletion	23	25827401	25857800	30400	0.74017
duplication	23	25879801	25913400	33600	4.04598
duplication	23	26011001	26022400	11400	3.7852
duplication	23	26025001	26029800	4800	4.00662
deletion	23	26361201	26362600	1400	0.0343424
deletion	23	26364801	26380000	15200	0.928376
deletion	23	26470201	26473600	3400	0.749474
deletion	23	26545801	26550600	4800	0.180298
duplication	23	26555201	26562800	7600	3.97288
duplication	23	26585601	26599200	13600	4.0408
deletion	23	26601801	26614600	12800	0.39628
duplication	23	26615001	26633000	18000	3.83434
deletion	23	26642401	26657400	15000	0.21155
deletion	23	26878401	26889400	11000	1.36808
deletion	23	26913801	26917000	3200	0.863928
deletion	23	26999801	27003400	3600	0.834712
deletion	23	27075801	27091400	15600	1.17733
deletion	23	27353201	27371800	18600	1.35191
deletion	23	27646201	27658200	12000	0.781292
duplication	23	27706601	27714600	8000	3.31448
deletion	23	27731601	27736400	4800	0.626034
duplication	23	27845801	27851200	5400	4.06004
duplication	23	28462401	28466800	4400	3.95562
duplication	23	28543201	28552200	9000	4.4233
deletion	23	28701601	28711200	9600	1.21701
deletion	23	28774401	28781000	6600	1.04536
deletion	23	28819801	28851600	31800	1.20501
duplication	23	29056401	29111400	55000	2.74316
deletion	23	29193001	29195800	2800	0.729778
deletion	23	29417201	29422200	5000	0.269244
deletion	23	29739001	29747800	8800	1.19925
deletion	23	30625001	30630400	5400	0.823584
duplication	23	31012801	31014600	1800	5.04834
deletion	23	36233401	36237000	3600	0.854746
deletion	23	44170001	44176800	6800	1.31511
deletion	23	47880801	47884200	3400	0.728262
deletion	23	48632201	48637400	5200	1.01244
deletion	23	50176201	50180400	4200	0.864286
deletion	23	50389601	50392000	2400	0.420696
deletion	23	50751201	50754400	3200	0.300496
deletion	23	51507201	51512200	5000	1.05775
duplication	23	52277601	52294200	16600	2.77906
duplication	23	52337401	52342200	4800	5.9298
deletion	23	52426001	52428200	2200	0.0983444
duplication	23	52459601	52496400	36800	6.92252
deletion	24	207401	211400	4000	1.40632
duplication	24	255201	265000	9800	14.7157
duplication	24	267201	275800	8600	19.2206
duplication	24	716801	720000	3200	4.01162
deletion	24	4266801	4274800	8000	1.16593
deletion	24	5492201	5500000	7800	1.19274
duplication	24	6908801	6929800	21000	2.9775
deletion	24	9809201	9815600	6400	0.976614
deletion	24	12435801	12438200	2400	0.55091
deletion	24	12855401	12857800	2400	0.500828
deletion	24	19161201	19165000	3800	0.74017
deletion	24	21170801	21172800	2000	0.252418
deletion	24	21190401	21192600	2200	0.415232
deletion	24	24671801	24675800	4000	0.685132
duplication	24	27611001	27618000	7000	4.32716
deletion	24	28991601	28995000	3400	0.622204
deletion	24	31673801	31677800	4000	0.93154
deletion	24	32011801	32014400	2600	0.194167
deletion	24	33209401	33215200	5800	1.08179
deletion	24	36986601	36994000	7400	0.25664
deletion	24	37935201	37942600	7400	1.02981
deletion	24	40524401	40536600	12200	1.41283
deletion	24	41551001	41561400	10400	1.49786
deletion	24	43058601	43074600	16000	1.36576
deletion	24	44178601	44193800	15200	1.11816
deletion	24	44411001	44415200	4200	0.515138
deletion	24	44589201	44596000	6800	0.68584
duplication	24	46575001	46582000	7000	8.26624
duplication	24	47068001	47071600	3600	13.0349
deletion	24	48691801	48694800	3000	0.480794
deletion	24	49191401	49197600	6200	1.3532
deletion	24	50413601	50420800	7200	1.31551
duplication	24	55488001	55493000	5000	2.68284
deletion	24	57125401	57127200	1800	0.240398
deletion	24	58747001	58748600	1600	0.180298
deletion	24	58958601	58961600	3000	0.61702
duplication	24	62361401	62369400	8000	4.69676
duplication	24	62379401	62389000	9600	6.43314
deletion	24	62402401	62433600	31200	1.17271
duplication	24	62705001	62715000	10000	5.55078
deletion	25	577201	685200	108000	1.17795
deletion	25	775601	820000	44400	1.32002
deletion	25	824201	827200	3000	0.649072
deletion	25	1322401	1394200	71800	1.25924
deletion	25	1473601	1561000	87400	1.30541
deletion	25	1578001	1668600	90600	1.14175
deletion	25	1675201	1689800	14600	1.27608
deletion	25	1694001	1839200	145200	1.3394
deletion	25	1944201	1981600	37400	1.17628
deletion	25	2426201	2464800	38600	1.46107
deletion	25	2507001	2513000	6000	1.2701
deletion	25	3445601	3452000	6400	1.04047
deletion	25	3478201	3501200	23000	1.02012
deletion	25	3513001	3543000	30000	1.12586
deletion	25	3640001	3654200	14200	1.37974
deletion	25	3744201	3792800	48600	1.31279
deletion	25	3801601	3811600	10000	1.06977
deletion	25	7930401	7933800	3400	0.70705
deletion	25	11586001	11591000	5000	1.25007
deletion	25	11703401	11706600	3200	0.473282
deletion	25	11927001	11930600	3600	0.200332
deletion	25	15971001	15998000	27000	1.25185
deletion	25	17218201	17221000	2800	0.755534
deletion	25	17729801	17731800	2000	0.0240398
deletion	25	21554801	21559600	4800	0.565936
deletion	25	21656401	21659800	3400	0.502006
duplication	25	27243401	27252600	9200	3.94304
duplication	25	27265001	27283400	18400	3.64254
deletion	25	27379201	27398600	19400	1.30112
deletion	25	28000601	28015200	14600	1.36006
deletion	25	28247401	28257400	10000	1.42556
deletion	25	31605801	31611200	5400	0.810228
duplication	25	32365401	32369400	4000	5.3248
deletion	25	32369401	32373800	4400	1.2293
deletion	25	34037801	34096600	58800	1.42153
deletion	25	34127201	34156600	29400	1.29438
deletion	25	34234401	34251600	17200	1.38508
deletion	25	34256201	34265400	9200	1.29083
deletion	25	34718601	34725600	7000	1.0131
deletion	25	35189601	35238400	48800	1.2276
deletion	25	35588401	35594600	6200	1.24851
deletion	25	36601801	36650600	48800	1.33844
deletion	25	36768401	36789400	21000	1.29586
deletion	25	36836801	36846000	9200	1.14189
deletion	25	37711801	37713800	2000	0.192318
deletion	25	37896201	37898400	2200	0.371524
deletion	25	38138801	38140800	2000	0.084139
deletion	25	38342401	38344400	2000	0.552914
deletion	25	39324601	39344600	20000	1.18876
deletion	25	40105801	40110800	5000	0.995244
deletion	25	41136201	41354600	218400	1.32329
deletion	25	41719001	41859600	140600	1.34834
deletion	25	41868601	41882200	13600	0.943912
duplication	25	42873401	42890400	17000	4.3413
deletion	26	1719001	1722200	3200	0.758754
deletion	26	2676601	2691800	15200	1.48825
deletion	26	3310401	3321400	11000	1.03589
deletion	26	4763801	4765400	1600	0.0450744
deletion	26	4796601	4798800	2200	0.174834
duplication	26	6600801	6606000	5200	17.2762
deletion	26	7217401	7220400	3000	0.456754
deletion	26	7483801	7490400	6600	0.757616
deletion	26	7543001	7549000	6000	0.977616
deletion	26	11538001	11541200	3200	1.01418
deletion	26	11767201	11774400	7200	1.17194
deletion	26	14445801	14453200	7400	1.39041
deletion	26	17523801	17525600	1800	0.0934878
deletion	26	19034001	19037000	3000	0.584966
deletion	26	22372401	22388800	16400	1.27381
duplication	26	23694401	23701800	7400	5.18478
deletion	26	25087801	25090200	2400	0.540894
deletion	26	25731401	25736200	4800	1.05174
deletion	26	25760201	25767800	7600	1.24627
deletion	26	25892601	25896200	3600	0.594316
deletion	26	26007201	26026000	18800	1.04343
deletion	26	28312201	28318400	6200	0.670786
deletion	26	30172401	30189400	17000	1.09876
deletion	26	34804001	34807000	3000	0.681126
deletion	26	35061801	35070400	8600	1.34734
deletion	26	35809001	35811000	2000	0.264438
deletion	26	37018801	37022400	3600	0.767936
deletion	26	38151201	38176600	25400	1.3714
duplication	26	42786001	42796000	10000	4.9666
deletion	26	43315001	43324800	9800	1.34181
deletion	26	43754001	43763600	9600	1.16943
deletion	26	45626601	45645800	19200	1.38479
deletion	26	47536601	47540400	3800	0.816086
deletion	26	47962801	47972000	9200	1.24118
deletion	26	48174401	48176800	2400	0.210348
deletion	26	49837001	49847400	10400	0.836768
deletion	26	50245601	50256600	11000	1.37464
deletion	26	50402601	50408400	5800	1.01547
duplication	26	50590601	50608200	17600	6.3036
duplication	26	50625601	50634800	9200	3.28194
duplication	26	50635601	50639400	3800	3.9033
deletion	26	51023801	51059000	35200	1.42941
deletion	26	51207001	51210400	3400	0.940378
deletion	26	51406801	51411800	5000	0.860622
deletion	27	166001	168000	2000	0.216358
deletion	27	288801	291200	2400	0.631042
deletion	27	295001	310200	15200	1.47401
deletion	27	3368001	3376200	8200	1.13163
deletion	27	4084601	4097000	12400	1.46565
duplication	27	5100601	5107400	6800	4.24584
duplication	27	5235801	5242400	6600	3.19802
duplication	27	5254401	5296000	41600	4.3387
duplication	27	5320401	5332600	12200	4.15966
duplication	27	5452001	5464000	12000	2.87876
duplication	27	5501401	5513400	12000	4.233
duplication	27	5533201	5552400	19200	3.74744
duplication	27	5693201	5704400	11200	3.28614
duplication	27	5733801	5760400	26600	2.89922
duplication	27	5917001	5920800	3800	3.76412
duplication	27	5949801	6037000	87200	2.6146
duplication	27	6225601	6237200	11600	4.07846
duplication	27	6448401	6464400	16000	3.96356
deletion	27	6482401	6494000	11600	1.3885
deletion	27	9077601	9083200	5600	0.837098
deletion	27	10019001	10031000	12000	1.36425
duplication	27	10541401	10549400	8000	3.19428
deletion	27	11377001	11379000	2000	0.264438
deletion	27	13337801	13341200	3400	0.678768
deletion	27	13436201	13439400	3200	0.142736
deletion	27	15600801	15606400	5600	1.14189
deletion	27	15775801	15781000	5200	1.01244
duplication	27	18018601	18025800	7200	2.63102
deletion	27	19549201	19558600	9400	0.96159
deletion	27	26879801	26887000	7200	1.05508
deletion	27	28945401	28947200	1800	0.34724
deletion	27	32771601	32800600	29000	1.29732
deletion	27	32912201	32923800	11600	1.27659
deletion	27	34630401	34672400	42000	0.779002
duplication	27	38388001	38398800	10800	3.04948
duplication	27	40584601	40587600	3000	3.85436
deletion	27	41045201	41049600	4400	0.617384
deletion	27	43134401	43136800	2400	0.631042
deletion	28	271201	274400	3200	0.488306
deletion	28	1034201	1037000	2800	0.497966
deletion	28	1139801	1146200	6400	0.845146
deletion	28	1347401	1355600	8200	1.23423
duplication	28	2367801	2376200	8400	15.3425
duplication	28	2420001	2428200	8200	10.941
deletion	28	3150201	3160800	10600	1.28817
deletion	28	6242001	6244200	2200	0.786754
deletion	28	10760601	10769800	9200	1.03737
duplication	28	11356601	11371000	14400	7.72276
deletion	28	19012001	19018800	6800	1.12068
deletion	28	20780001	20786200	6200	0.787108
deletion	28	24435601	24442200	6600	1.04536
deletion	28	26059401	26072200	12800	1.49309
deletion	28	29856801	29866000	9200	1.30912
deletion	28	33734201	33744400	10200	1.4306
duplication	28	38878001	38885000	7000	22.2092
deletion	28	40917201	40919200	2000	0.240398
deletion	28	42014801	42017400	2600	0.314366
deletion	28	43487001	43494200	7200	0.327208
deletion	28	44120801	44128000	7200	1.04172
deletion	28	46278001	46308800	30800	0.954564
deletion	29	1347601	1354800	7200	1.11184
deletion	29	1803401	1818600	15200	1.00745
deletion	29	2268401	2284600	16200	1.04914
deletion	29	2296401	2304000	7600	0.996384
duplication	29	5492601	5495600	3000	5.95384
duplication	29	5499201	5508000	8800	7.03162
duplication	29	5509401	5515600	6200	10.9846
duplication	29	5534801	5543200	8400	5.05692
duplication	29	5544801	5550200	5400	4.6922
duplication	29	5620001	5668800	48800	6.04984
duplication	29	5669801	5682600	12800	6.25596
[truncated: 326 more rows]

## Sheet: sample4
CNV Type	Chr.	Start (bp)	End (bp)	CNV size (bp)	Copy Number
duplication	1	3601	16200	12600	3.74346
deletion	1	16201	20200	4000	0.753162
duplication	1	20201	24400	4200	3.4496
duplication	1	26201	32200	6000	3.57226
duplication	1	43601	54600	11000	3.33044
duplication	1	59001	62600	3600	4.75916
deletion	1	62601	64800	2200	0.700372
deletion	1	3727601	3748200	20600	1.25704
duplication	1	4545601	4568600	23000	4.13952
deletion	1	5081401	5088000	6600	1.25788
duplication	1	6721001	6746000	25000	3.81296
duplication	1	6746801	6754200	7400	3.76038
deletion	1	9397201	9403200	6000	1.4335
deletion	1	13152801	13159400	6600	0.982612
deletion	1	14653801	14661600	7800	0.403928
deletion	1	14961201	14966800	5600	0.87472
deletion	1	15055401	15065200	9800	0.884692
deletion	1	15579001	15590400	11400	0.970326
deletion	1	15792601	15810000	17400	1.50672
deletion	1	16022801	16028400	5600	0.94864
duplication	1	17190201	17199000	8800	2.6865
deletion	1	18444601	18449800	5200	0.986232
duplication	1	19334601	19340200	5600	2.88288
deletion	1	27916801	27923400	6600	0.958222
deletion	1	28121001	28124200	3200	0.553374
duplication	1	29567201	29573600	6400	2.66984
deletion	1	32686401	32692000	5600	1.24843
deletion	1	33617801	33621400	3600	0.600486
deletion	1	34611801	34618000	6200	0.864254
deletion	1	35182201	35184600	2400	0.584516
deletion	1	36719001	36726800	7800	1.44765
deletion	1	39578001	39584400	6400	0.531814
deletion	1	40289601	40299800	10200	1.32573
deletion	1	40962601	40974000	11400	1.00462
deletion	1	42143601	42148800	5200	0.911048
deletion	1	42194401	42200800	6400	1.04925
deletion	1	42251201	42253400	2200	0.18816
deletion	1	42272201	42281600	9400	1.04711
deletion	1	45237801	45246600	8800	1.2936
deletion	1	49564001	49572600	8600	0.858388
deletion	1	50215201	50228600	13400	1.07607
deletion	1	52118801	52124600	5800	1.09436
deletion	1	52458001	52466200	8200	0.117791
deletion	1	57906001	57908000	2000	0.275968
deletion	1	60812201	60830600	18400	1.07612
deletion	1	61812201	61816800	4600	1.19486
deletion	1	65572001	65573600	1600	0.114987
deletion	1	72891401	72899600	8200	1.2957
deletion	1	78375601	78382200	6600	1.33803
deletion	1	83215001	83240400	25400	1.08468
deletion	1	87118401	87120000	1600	0.229974
deletion	1	88322801	88330200	7400	1.18405
deletion	1	91517801	91521000	3200	0.92708
deletion	1	92176201	92178600	2400	0.162898
deletion	1	94447201	94452000	4800	0.56535
deletion	1	94849801	94854400	4600	0.844902
deletion	1	96640601	96645600	5000	1.18666
deletion	1	97520001	97544600	24600	0.135553
deletion	1	98481001	98484600	3600	0.536604
deletion	1	101460201	101470800	10600	1.37333
deletion	1	101904201	101909200	5000	0.676122
deletion	1	104036601	104039600	3000	0.712916
deletion	1	104067801	104082400	14600	0.502476
deletion	1	104902801	104905400	2600	0.513018
deletion	1	104945001	104948000	3000	0.65159
deletion	1	107570001	107580000	10000	1.43503
deletion	1	108094601	108104600	10000	1.23266
deletion	1	110015801	110026200	10400	0.908836
deletion	1	114327001	114329800	2800	0.56672
deletion	1	115546401	115551000	4600	0.34996
deletion	1	119192601	119196200	3600	0.702696
deletion	1	126345001	126350800	5800	1.26485
deletion	1	130432601	130456000	23400	1.3307
deletion	1	138165401	138167400	2000	0.0574934
deletion	1	138868001	138870000	2000	0.149483
deletion	1	140600401	140605000	4600	0.309964
deletion	1	142463801	142472200	8400	0.851448
deletion	1	146083001	146100000	17000	1.27297
deletion	1	146105801	146109600	3800	0.889634
deletion	1	153747801	153757600	9800	1.48544
duplication	1	153895801	153902600	6800	3.825
deletion	1	154027001	154035400	8400	1.28128
deletion	1	155326801	155329400	2600	0.274198
deletion	1	156951201	156957000	5800	1.05867
deletion	1	157339601	157343000	3400	0.216446
deletion	1	158078001	158080600	2600	0.601468
duplication	2	107001	112000	5000	6.60024
deletion	2	1547401	1549200	1800	0.153315
deletion	2	5455601	5457600	2000	0.0804906
deletion	2	5875401	5879600	4200	0.2464
deletion	2	10643401	10653000	9600	1.48045
deletion	2	13106801	13113200	6400	0.973792
deletion	2	13117401	13131800	14400	1.16264
deletion	2	17767801	17770200	2400	0.143733
duplication	2	19475401	19480400	5000	4.40628
deletion	2	23100201	23105800	5600	1.232
deletion	2	25434001	25439200	5200	1.34446
deletion	2	29608601	29613600	5000	0.229974
deletion	2	37604801	37613200	8400	1.41543
deletion	2	38374001	38383400	9400	0.371872
deletion	2	41415401	41425000	9600	1.10675
duplication	2	44660201	44666800	6600	3.90258
duplication	2	44670201	44674000	3800	4.30292
deletion	2	46456001	46464400	8400	1.399
deletion	2	46852001	46854200	2200	0.731732
deletion	2	46924601	46929000	4400	0.53312
deletion	2	51886401	51888600	2200	0.271786
duplication	2	54093801	54124200	30400	7.6519
deletion	2	67946601	67953800	7200	1.34151
deletion	2	68404801	68416800	12000	0.126485
deletion	2	68448001	68460400	12400	0.615734
deletion	2	68537201	68546600	9400	1.12051
deletion	2	70969601	70985400	15800	1.49919
duplication	2	73320601	73326000	5400	2.68302
deletion	2	76349801	76352200	2400	0.201226
deletion	2	78248201	78254600	6400	0.963012
duplication	2	78540001	78550600	10600	2.9072
deletion	2	79760601	79770800	10200	0.946948
deletion	2	98499801	98506400	6600	0.919892
deletion	2	101943401	101945800	2400	0.0766578
deletion	2	104967601	104976600	9000	1.13709
deletion	2	104979201	105001800	22600	1.29538
deletion	2	108160601	108164400	3800	0.853322
deletion	2	108815801	108822600	6800	0.852254
duplication	2	117773001	117779400	6400	3.09386
deletion	2	124400401	124409200	8800	1.32235
duplication	2	133284801	133295800	11000	8.14732
deletion	2	134615401	134618600	3200	0.531814
deletion	2	135134001	135149600	15600	1.32677
deletion	2	135601201	135607600	6400	1.20017
deletion	2	135966201	135972800	6600	0.853688
deletion	2	136179401	136197000	17600	1.18776
duplication	2	136726401	136734400	8000	4.07914
duplication	2	136793801	136805400	11600	3.17998
duplication	2	136950401	136953000	2600	10.9591
deletion	2	137038801	137040600	1800	0.166092
deletion	3	47001	48600	1600	0.0143733
duplication	3	143201	160400	17200	3.7638
deletion	3	2212801	2216800	4000	0.534688
deletion	3	2346201	2347800	1600	0.0143733
deletion	3	5034801	5039000	4200	1.06226
duplication	3	6012201	6020600	8400	2.56804
duplication	3	8102201	8112000	9800	21.9132
deletion	3	8529801	8533000	3200	0.47432
deletion	3	8605001	8618200	13200	1.14115
duplication	3	8618201	8626800	8600	3.24102
deletion	3	8626801	8679600	52800	0.739572
deletion	3	8731401	8742800	11400	0.7343
deletion	3	11069601	11079600	10000	1.45803
deletion	3	11783001	11789800	6800	0.284084
duplication	3	11839401	11851800	12400	2.83386
deletion	3	11932201	11942400	10200	1.3618
duplication	3	11990801	12014200	23400	3.312
duplication	3	12019401	12022000	2600	5.93508
duplication	3	12059801	12077400	17600	3.55936
duplication	3	12081201	12093800	12600	3.53538
duplication	3	12134001	12138400	4400	3.93568
duplication	3	17083401	17090400	7000	3.50874
duplication	3	17449201	17469800	20600	6.66364
duplication	3	17551601	17561200	9600	4.31678
duplication	3	21020001	21026800	6800	4.08202
duplication	3	21201601	21209800	8200	3.81418
duplication	3	21278401	21284400	6000	3.6374
duplication	3	21430201	21454800	24600	3.44024
deletion	3	26218401	26228800	10400	1.08795
duplication	3	28179201	28182200	3000	4.46914
deletion	3	28476601	28479600	3000	0.49061
deletion	3	30004601	30015800	11200	1.18888
deletion	3	36475201	36482400	7200	1.06682
deletion	3	41203001	41207400	4400	1.15509
deletion	3	50161801	50189600	27800	1.12339
duplication	3	54099201	54102800	3600	2.59358
deletion	3	54135401	54146000	10600	1.36248
deletion	3	54153401	54161200	7800	1.49777
deletion	3	54766201	54800200	34000	0.188713
deletion	3	54972601	54983000	10400	0.727512
deletion	3	60328001	60330000	2000	0.195477
deletion	3	61388001	61392800	4800	1.17861
deletion	3	63380201	63382400	2200	0.0209066
deletion	3	74625801	74629800	4000	0.482944
deletion	3	76184201	76200000	15800	1.3158
deletion	3	81048601	81052800	4200	0.629688
deletion	3	81103201	81104800	1600	0
deletion	3	85551001	85554400	3400	1.10252
deletion	3	92572801	92578800	6000	1.32235
deletion	3	93803601	93809400	5800	0.773186
deletion	3	103486401	103495200	8800	0.300534
deletion	3	103940801	103943000	2200	0.09408
deletion	3	105710401	105725800	15400	1.04533
deletion	3	111626001	111635600	9600	0.979782
deletion	3	116438601	116441600	3000	0.222308
deletion	3	117887601	117894200	6600	1.46347
deletion	3	118327801	118335200	7400	1.10014
duplication	3	118678401	118681600	3200	4.08202
duplication	3	118786201	118795600	9400	5.1377
deletion	3	118808801	118825200	16400	1.16249
deletion	3	118857801	118862000	4200	0.78848
deletion	3	120025601	120035000	9400	1.32112
duplication	3	120070401	120082200	11800	3.25666
duplication	4	11201	15200	4000	4.01878
duplication	4	16801	23600	6800	3.825
deletion	4	2539801	2543000	3200	0.539
deletion	4	2783601	2786200	2600	0.150367
deletion	4	4091201	4099200	8000	1.08375
deletion	4	9039401	9043600	4200	0.481848
deletion	4	9070401	9074000	3600	0.747412
deletion	4	10038201	10046400	8200	1.17791
duplication	4	11505001	11509400	4400	34.5064
deletion	4	12127201	12129600	2400	0.182062
deletion	4	12871201	12873000	1800	0.0511052
deletion	4	14158201	14161000	2800	0.435306
deletion	4	15395001	15398000	3000	0.34496
deletion	4	19365201	19368600	3400	0.784614
deletion	4	20905601	20911400	5800	0.820766
deletion	4	21217001	21226200	9200	1.15986
deletion	4	25539801	25546200	6400	0.858806
deletion	4	26494001	26499200	5200	1.00392
deletion	4	28242001	28254200	12200	0.967018
duplication	4	29952801	29957000	4200	3.3839
deletion	4	31088201	31092800	4600	0.489942
deletion	4	31885201	31895800	10600	0.336282
duplication	4	32617401	32628400	11000	4.01408
duplication	4	32867601	32873200	5600	3.84384
deletion	4	36437801	36441200	3400	0.297612
deletion	4	36962001	36967600	5600	0.772052
deletion	4	39463401	39486800	23400	1.39262
deletion	4	41927201	41932800	5600	0.907572
deletion	4	43480201	43491400	11200	1.1396
duplication	4	46131201	46141800	10600	2.51018
deletion	4	47706601	47708600	2000	0.103488
deletion	4	50372201	50388000	15800	1.2503
deletion	4	52598001	52600000	2000	0.0574934
deletion	4	53871001	53880600	9600	1.32953
deletion	4	56303201	56309200	6000	0.912228
deletion	4	59736601	59748200	11600	1.00316
deletion	4	61181201	61189600	8400	0.999288
deletion	4	65425001	65431800	6800	0.96724
deletion	4	73249601	73253400	3800	0.0605192
deletion	4	75847201	75855600	8400	0.383288
duplication	4	76750201	76767200	17000	3.9339
deletion	4	76768001	76786200	18200	0.933792
deletion	4	82815001	82816600	1600	0.158107
duplication	4	83335801	83343400	7600	3.01688
deletion	4	83422601	83427800	5200	0.566088
deletion	4	83761801	83779600	17800	1.37596
deletion	4	86074801	86082000	7200	1.19139
duplication	4	89534201	89545400	11200	2.54818
deletion	4	90199601	90202400	2800	0.435306
deletion	4	90434601	90436000	1400	0.0328534
duplication	4	90458001	90465600	7600	2.563
deletion	4	90465601	90479400	13800	1.45983
deletion	4	90490201	90495200	5000	1.25105
deletion	4	90638601	90642200	3600	0.68992
deletion	4	91389601	91394800	5200	1.37542
deletion	4	92450401	92462600	12200	1.40057
deletion	4	93814801	93816800	2000	0.126485
deletion	4	95014201	95017800	3600	0.76019
deletion	4	96801801	96810400	8600	1.32101
duplication	4	99906401	99912600	6200	4.8925
deletion	4	99918401	99927800	9400	1.27953
deletion	4	101720401	101729000	8600	0.922566
deletion	4	102932201	102936400	4200	0.706346
deletion	4	103116601	103121400	4800	0.91031
duplication	4	106056401	106086000	29600	3.0557
duplication	4	106412601	106418000	5400	4.1523
duplication	4	106451001	106477400	26400	3.7179
duplication	4	106482801	106489200	6400	3.4532
duplication	4	106495201	106500800	5600	3.6303
duplication	4	106506401	106512600	6200	5.38954
duplication	4	106520801	106547200	26400	3.42608
deletion	4	106641801	106671000	29200	1.23099
duplication	4	106671001	106675600	4600	3.57458
deletion	4	106684601	106696600	12000	1.32426
deletion	4	106754001	106787600	33600	0.775476
duplication	4	113694001	113785600	91600	2.51162
duplication	4	113902201	113918400	16200	2.90164
deletion	4	113918401	113941200	22800	0.640496
duplication	4	113941201	113956800	15600	3.41274
deletion	4	113975601	113998000	22400	0.645772
duplication	4	114077001	114083200	6200	4.08388
deletion	4	115182801	115185000	2200	0.731732
deletion	4	116166201	116173600	7400	0.801798
deletion	4	116372801	116374600	1800	0.140539
deletion	4	117801401	117802600	1200	0.0574934
deletion	4	118263401	118280000	16600	1.03626
duplication	4	120681001	120689200	8200	7.15722
duplication	4	120740601	120749400	8800	7.83738
duplication	4	120796201	120805400	9200	6.18678
deletion	5	4117601	4129600	12000	0.868148
deletion	5	4169601	4172800	3200	0.287466
duplication	5	5812601	5820400	7800	2.52086
deletion	5	6898601	6906600	8000	1.25335
deletion	5	9274401	9294800	20400	1.14536
duplication	5	10233201	10241400	8200	2.55494
deletion	5	10283201	10296600	13400	0.822068
deletion	5	11623001	11626000	3000	0.275968
deletion	5	13081401	13085600	4200	0.569458
deletion	5	13933001	13942000	9000	1.40284
deletion	5	13968401	13977000	8600	1.32101
deletion	5	15125401	15128400	3000	0.705252
deletion	5	15638201	15651600	13400	1.14987
duplication	5	18734001	18742800	8800	4.32768
deletion	5	19669801	19671600	1800	0.523828
deletion	5	22509201	22593400	84200	1.03051
deletion	5	24730601	24732800	2200	0.616746
deletion	5	27144801	27158200	13400	1.11211
duplication	5	27578201	27593800	15600	3.95378
deletion	5	33869201	33870800	1600	0.114987
deletion	5	40743001	40753200	10200	1.03262
deletion	5	41914201	41917400	3200	0.4312
deletion	5	41930201	41934200	4000	0.189728
deletion	5	44413001	44432000	19000	1.00341
duplication	5	44432001	44451600	19600	3.21962
deletion	5	44520201	44543400	23200	0.474816
deletion	5	53065801	53070200	4400	0.0888532
deletion	5	57410001	57417400	7400	1.23378
deletion	5	58210801	58227800	17000	0.660158
deletion	5	58228801	58249800	21000	1.01736
deletion	5	59257201	59261800	4600	1.02488
deletion	5	63440601	63446400	5800	0.915928
deletion	5	65895201	65901200	6000	1.08087
deletion	5	73268201	73276200	8000	0.00574934
deletion	5	74602401	74607000	4600	0.794908
duplication	5	74640801	74664600	23800	3.5153
duplication	5	74671401	74693200	21800	2.66684
deletion	5	76417801	76428800	11000	1.17914
deletion	5	76443001	76451600	8600	0.727358
deletion	5	76852401	76854400	2000	0.356458
deletion	5	79143601	79145400	1800	0.357736
deletion	5	81300201	81303200	3000	0.030663
deletion	5	81716201	81723200	7000	0.515798
deletion	5	83945401	83946800	1400	0.0328534
deletion	5	85463201	85471400	8200	0.68992
deletion	5	85617601	85621600	4000	0.781908
deletion	5	87462801	87465200	2400	0.0383288
deletion	5	99738001	99750200	12200	1.14798
deletion	5	99758201	99774800	16600	1.33412
deletion	5	99808401	99827400	19000	1.30843
deletion	5	100060801	100064400	3600	0.191644
duplication	5	100983201	100990600	7400	9.63402
duplication	5	102390801	102409800	19000	3.36124
duplication	5	102413201	102452000	38800	3.15442
duplication	5	102457801	102470800	13000	3.14178
duplication	5	102560401	102567200	6800	4.37288
duplication	5	102568201	102580800	12600	4.85682
duplication	5	102594201	102632000	37800	3.55972
deletion	5	102994601	103000600	6000	1.24952
deletion	5	103118401	103144600	26200	1.16479
duplication	5	103144601	103159000	14400	2.99444
duplication	5	103198601	103222000	23400	3.1872
deletion	5	103238601	103271000	32400	0.981644
deletion	5	103271401	103283400	12000	0.902644
deletion	5	103285001	103338000	53000	1.19456
duplication	5	103357001	103406600	49600	3.84232
duplication	5	103426801	103431000	4200	3.9205
duplication	5	103673801	103728200	54400	3.0649
deletion	5	104789601	104800200	10600	0.928572
deletion	5	107416801	107433200	16400	1.44995
deletion	5	112210601	112225400	14800	1.21202
deletion	5	114770601	114772200	1600	0.100613
duplication	5	117319201	117331600	12400	3.90584
deletion	5	117474801	117482200	7400	0.114987
deletion	5	120636601	120646200	9600	0.917498
deletion	6	2667001	2678600	11600	1.08841
deletion	6	3226801	3230800	4000	0.879648
deletion	6	3370001	3372400	2400	0.191644
deletion	6	4070201	4073000	2800	0.303894
duplication	6	6990401	6994000	3600	4.1523
duplication	6	7069601	7071800	2200	4.4113
duplication	6	7179801	7185000	5200	3.56016
deletion	6	8703401	8708000	4600	0.644924
deletion	6	9092401	9104600	12200	0.976444
deletion	6	10215401	10217800	2400	0.47911
deletion	6	10532401	10538400	6000	1.06554
deletion	6	12125801	12131400	5600	0.944532
deletion	6	12843401	12860000	16600	0.0443322
deletion	6	13805601	13807400	1800	0.127763
duplication	6	23108401	23117800	9400	2.92848
duplication	6	23119601	23130600	11000	3.22798
deletion	6	23250601	23255800	5200	1.37542
deletion	6	24222401	24227200	4800	0.94864
deletion	6	24811401	24814200	2800	0.66528
deletion	6	25633401	25636600	3200	0.79772
deletion	6	27928601	27980800	52200	1.21727
duplication	6	29782601	29797400	14800	2.63382
deletion	6	30292801	30298200	5400	1.3628
duplication	6	36402801	36412200	9400	2.997
deletion	6	36742001	36745000	3000	0.222308
deletion	6	40114601	40117200	2600	0.29189
deletion	6	45058001	45062000	4000	1.08662
deletion	6	45078001	45084600	6600	1.12199
deletion	6	48472601	48480000	7400	0.804906
deletion	6	48782001	48784200	2200	0
deletion	6	49405601	49410600	5000	1.01648
deletion	6	49573001	49587600	14600	0.932494
duplication	6	50207001	50220600	13600	2.57536
deletion	6	50325001	50328000	3000	0.314296
deletion	6	52967001	52979000	12000	1.37026
deletion	6	53131201	53134200	3000	0.950556
deletion	6	53179001	53186200	7200	0.961416
deletion	6	54232601	54235800	3200	0.7546
deletion	6	55035001	55038600	3600	1.16264
deletion	6	55793401	55799000	5600	1.1088
deletion	6	59741401	59744000	2600	0.318424
deletion	6	64835201	64838200	3000	0.789574
deletion	6	65936201	65964200	28000	0.935498
deletion	6	75694601	75701600	7000	1.29442
deletion	6	79481201	79483600	2400	0.08624
deletion	6	80682801	80690600	7800	1.1823
deletion	6	80710601	80719200	8600	1.03221
deletion	6	80915201	80917200	2000	0.103488
deletion	6	80977401	80985200	7800	0.88746
deletion	6	82064401	82068200	3800	0.0544674
deletion	6	82084401	82087600	3200	0.8624
deletion	6	85761401	85775400	14000	1.12687
duplication	6	86088201	86103000	14800	3.74172
deletion	6	86131201	86153400	22200	1.07321
deletion	6	87385201	87389800	4600	0.909894
duplication	6	87646201	87648800	2600	4.30758
deletion	6	92546601	92553200	6600	1.24743
deletion	6	92724201	92730800	6600	0.968676
deletion	6	93099201	93102000	2800	0.328534
deletion	6	95611001	95614600	3600	0.868788
deletion	6	96054801	96059400	4600	1.00488
deletion	6	97189401	97193200	3800	1.01672
deletion	6	99347801	99351200	3400	0.595224
deletion	6	101740601	101748200	7600	1.27393
deletion	6	101889401	101896400	7000	0.693204
deletion	6	107174801	107181600	6800	1.36631
duplication	6	108525801	108528600	2800	4.0081
duplication	6	108535601	108543800	8200	3.70482
duplication	6	108550601	108556400	5800	4.09194
deletion	6	108711601	108719600	8000	1.35684
deletion	6	114593401	114597000	3600	0.683532
deletion	6	116051001	116059200	8200	0.945134
deletion	6	117413801	117428400	14600	1.39874
duplication	6	117794601	117800000	5400	3.71364
deletion	6	118528401	118541400	13000	1.42583
deletion	6	118955601	118958600	3000	0.536604
duplication	7	131001	136200	5200	3.33462
deletion	7	2290001	2303200	13200	1.40597
deletion	7	2779001	2784800	5800	1.2252
deletion	7	4511201	4521000	9800	1.25781
deletion	7	6178601	6195200	16600	1.26901
duplication	7	6708001	6719800	11800	3.04228
duplication	7	8145601	8163800	18200	3.53174
deletion	7	9470401	9481400	11000	1.10596
deletion	7	9482201	9494600	12400	1.20921
duplication	7	9582401	9608800	26400	3.14732
duplication	7	9713201	9718600	5400	3.84992
duplication	7	9720001	9739800	19800	4.35788
duplication	7	9741001	9752200	11200	4.65696
duplication	7	9826601	9835000	8400	3.56458
duplication	7	9875801	9916000	40200	3.41012
duplication	7	9930001	9934400	4400	4.9601
duplication	7	10038201	10126800	88600	2.92736
duplication	7	10131001	10167800	36800	3.08714
deletion	7	10195201	10199800	4600	1.21486
deletion	7	10219601	10231200	11600	1.18555
duplication	7	10375001	10473200	98200	2.93836
duplication	7	10844201	10941000	96800	2.83332
duplication	7	11578201	11615600	37400	2.91032
duplication	7	11701801	11729600	27800	2.88708
duplication	7	11777001	11809600	32600	2.64046
deletion	7	11809601	11823200	13600	1.27838
duplication	7	11823201	11837400	14200	2.98156
duplication	7	11942201	11954600	12400	3.88914
duplication	7	11966801	11982200	15400	3.85728
duplication	7	11987201	11998200	11000	3.7841
duplication	7	12023801	12028400	4600	4.85944
deletion	7	13588001	13593000	5000	0.883098
deletion	7	14512401	14517000	4600	0.659924
duplication	7	14580401	14586000	5600	4.27094
duplication	7	15574201	15578400	4200	4.97728
duplication	7	15636201	15666600	30400	4.29762
duplication	7	15689401	15726800	37400	3.5154
deletion	7	18527001	18570600	43600	1.06758
duplication	7	18618201	18628800	10600	2.63384
duplication	7	18810201	18814000	3800	4.8597
deletion	7	19047601	19057000	9400	1.05934
deletion	7	21935401	21939000	3600	1.0221
duplication	7	22360001	22369400	9400	3.73828
duplication	7	22394401	22410400	16000	3.44384
deletion	7	23578801	23589200	10400	1.41522
deletion	7	24670201	24676200	6000	0.839402
deletion	7	24694801	24706000	11200	1.26485
deletion	7	27451201	27452800	1600	0.114987
deletion	7	27697001	27700800	3800	0.25418
deletion	7	27785601	27790000	4400	0.17248
deletion	7	29216401	29218000	1600	0.244346
deletion	7	29338801	29354600	15800	1.48027
deletion	7	30339601	30347200	7600	1.13474
deletion	7	30940401	30945200	4800	0.752204
deletion	7	33807801	33814400	6600	1.21259
deletion	7	33863001	33866000	3000	0.329628
deletion	7	34150801	34153000	2200	0.334506
deletion	7	37935401	37942800	7400	1.10636
deletion	7	38128001	38140200	12200	1.26862
duplication	7	38650601	38657800	7200	4.13312
deletion	7	39441001	39448600	7600	0.965282
deletion	7	39561401	39570200	8800	1.26485
deletion	7	41842201	41851000	8800	0.0444266
deletion	7	42600201	42608800	8600	1.19533
deletion	7	42644001	42646600	2600	0.150367
deletion	7	43090201	43097400	7200	0.530216
deletion	7	43473601	43475600	2000	0.195477
deletion	7	44036201	44042600	6400	0.0790532
deletion	7	45364801	45367800	3000	0.99655
deletion	7	46346001	46347400	1400	0
deletion	7	48534001	48536800	2800	0.878826
deletion	7	55824201	55826200	2000	0.482944
deletion	7	58318801	58327600	8800	0.0444266
deletion	7	58531401	58536000	4600	0.68992
deletion	7	65511401	65522200	10800	1.34364
deletion	7	70675601	70682000	6400	0.0826466
duplication	7	70835801	70841400	5600	4.05328
deletion	7	74918601	74923000	4400	0.857172
deletion	7	74947201	74955800	8600	0.778166
deletion	7	76183401	76184800	1400	0.262826
deletion	7	79124201	79270600	146400	1.01414
duplication	7	83297401	83304600	7200	15.5072
deletion	7	83687601	83698400	10800	0.96248
deletion	7	84754401	84766000	11600	1.27477
deletion	7	87449201	87459600	10400	1.27591
deletion	7	87831001	87834000	3000	0.0459946
deletion	7	88435001	88445600	10600	1.18024
deletion	7	88461201	88465600	4400	0.7056
duplication	7	92852401	92858000	5600	3.92186
deletion	7	98141601	98145600	4000	0.505942
deletion	7	99108001	99119000	11000	0.192341
deletion	7	99126001	99130000	4000	0.114987
deletion	7	101485401	101490800	5400	1.00507
deletion	7	103320001	103323600	3600	0.370512
deletion	7	107607401	107609400	2000	0.701418
deletion	7	109131801	109133600	1800	0.153315
deletion	7	109602001	109603400	1400	0.04928
deletion	7	110679601	110689400	9800	1.19915
deletion	8	546601	550000	3400	0.56817
deletion	8	2314001	2319600	5600	0.97328
deletion	8	3491001	3493800	2800	0.550294
deletion	8	3767001	3771200	4200	0.65159
deletion	8	4036001	4042200	6200	1.09423
duplication	8	7101001	7112800	11800	2.94482
duplication	8	7137601	7143200	5600	5.07174
duplication	8	7149801	7164600	14800	4.15816
deletion	8	7884601	7895600	11000	0.997248
deletion	8	7906801	7909600	2800	1.03488
deletion	8	7924401	7931400	7000	1.15315
deletion	8	12983401	13034200	50800	0.0248986
deletion	8	14242001	14249400	7400	0.105663
deletion	8	14571201	14577200	6000	0.22614
deletion	8	15635401	15645800	10400	0.855766
duplication	8	17523801	17531200	7400	2.67888
deletion	8	18268401	18278600	10200	1.06644
deletion	8	19959001	19962000	3000	0.206976
deletion	8	20923001	20926200	3200	0.574934
deletion	8	21018001	21029600	11600	1.36596
deletion	8	21589801	21596600	6800	1.01121
deletion	8	23631001	23646200	15200	1.39194
deletion	8	26916401	26927000	10600	1.13902
deletion	8	31803801	31813800	10000	1.04408
deletion	8	33659401	33663200	3800	1.01672
deletion	8	36880201	36882200	2000	0.17248
deletion	8	44797601	44799800	2200	0.0104533
duplication	8	45464201	45475400	11200	28.7426
deletion	8	45826201	45828400	2200	0.0104533
deletion	8	49644001	49652200	8200	1.15828
deletion	8	50555801	50557800	2000	0.160981
duplication	8	60552601	60563200	10600	3.18492
deletion	8	65801401	65813600	12200	1.24223
deletion	8	65941401	65950200	8800	1.27008
deletion	8	66203601	66213400	9800	0.3872
deletion	8	66492001	66502400	10400	1.2162
deletion	8	69355201	69359400	4200	0.186169
deletion	8	70133601	70136600	3000	0.390954
duplication	8	70804001	70811800	7800	5.45154
duplication	8	70830201	70842600	12400	8.09358
duplication	8	70843401	70850200	6800	5.2285
deletion	8	70869601	70871600	2000	0.17248
duplication	8	70887201	70923800	36600	7.9234
duplication	8	70929801	70949200	19400	6.63484
duplication	8	70985401	71037800	52400	6.1158
duplication	8	71077401	71080400	3000	4.91376
duplication	8	71086001	71089400	3400	5.07294
duplication	8	71155601	71178800	23200	5.14268
duplication	8	71181601	71197000	15400	5.93302
duplication	8	71208801	71215600	6800	6.02666
duplication	8	71232401	71238800	6400	6.3566
deletion	8	71407001	71425400	18400	1.35484
duplication	8	72097601	72109200	11600	2.57728
duplication	8	73030801	73050200	19400	5.62724
duplication	8	73091401	73099200	7800	3.6442
deletion	8	74301801	74315800	14000	0.96753
deletion	8	79231801	79238800	7000	1.0973
deletion	8	84169401	84173600	4200	0.684444
deletion	8	89391001	89393600	2600	0.256508
duplication	8	90308801	90315600	6800	2.59396
deletion	8	91533001	91537400	4400	0.825812
duplication	8	91539601	91545000	5400	3.42404
deletion	8	91971001	91980000	9000	0.0281078
deletion	8	92024401	92034200	9800	0.272214
deletion	8	93565201	93567000	1800	0.089434
deletion	8	94717001	94723400	6400	1.00254
deletion	8	94751201	94753200	2000	0.367958
deletion	8	95773001	95776600	3600	0.657978
deletion	8	103978401	103984400	6000	1.19203
duplication	8	105172801	105227800	55000	2.924
duplication	8	105260401	105269600	9200	3.22212
duplication	8	105272401	105282000	9600	3.234
deletion	8	106301601	106307000	5400	0.61752
deletion	8	109606801	109609200	2400	0.0766578
deletion	8	110996801	111009800	13000	0.180441
deletion	8	112083401	112085200	1800	0.089434
deletion	8	113197601	113201000	3400	0.50053
duplication	9	1	11000	11000	20.5722
duplication	9	38801	42800	4000	33.2312
deletion	9	1637401	1659000	21600	1.47992
deletion	9	2948401	2953800	5400	1.01784
deletion	9	3100201	3105000	4800	1.1834
deletion	9	3752801	3758000	5200	0.734146
deletion	9	4200201	4205800	5600	1.19915
deletion	9	4722201	4738600	16400	1.37423
deletion	9	4886201	4903200	17000	0.92801
deletion	9	5415601	5422000	6400	1.27563
deletion	9	5972001	5979200	7200	0.268302
deletion	9	6388801	6391600	2800	0.22176
deletion	9	7093001	7100200	7200	1.41497
deletion	9	8576401	8579000	2600	0.0884512
deletion	9	11716001	11720400	4400	0.73696
deletion	9	15810201	15817400	7200	1.11154
deletion	9	17581201	17585200	4000	0.77616
deletion	9	18285001	18289400	4400	1.04011
deletion	9	25263401	25277000	13600	1.20567
deletion	9	29248801	29260600	11800	0.902352
deletion	9	30839601	30841400	1800	0.0255526
deletion	9	30891401	30902200	10800	1.0221
deletion	9	31063401	31068800	5400	1.0945
deletion	9	31091201	31111600	20400	1.03826
deletion	9	33187001	33193200	6200	0.79007
deletion	9	33402001	33405400	3400	0.62228
duplication	9	33497801	33503400	5600	6.38998
deletion	9	35268201	35273800	5600	1.03488
deletion	9	38774401	38783200	8800	0.593226
deletion	9	42029601	42039800	10200	0.502784
deletion	9	49041801	49050000	8200	0.995616
deletion	9	49823601	49825800	2200	0.209066
deletion	9	49840201	49847800	7600	0.178532
deletion	9	50049001	50053800	4800	0.943848
deletion	9	53891201	53904000	12800	1.08159
duplication	9	54320801	54330200	9400	2.5713
deletion	9	54443201	54446400	3200	0.273094
deletion	9	55131801	55137600	5800	0.927822
duplication	9	56712401	56715800	3400	3.96366
deletion	9	59146401	59154800	8400	1.1088
deletion	9	61104601	61112600	8000	0.51744
deletion	9	63587201	63595200	8000	0.186853
deletion	9	64155001	64161400	6400	1.11034
deletion	9	64611401	64632200	20800	1.37984
deletion	9	64973401	64986200	12800	1.32953
deletion	9	66778001	66781600	3600	0.421618
deletion	9	70552801	70555800	3000	0.697586
deletion	9	71353401	71357200	3800	0.465998
deletion	9	71539601	71541600	2000	0.103488
deletion	9	79026001	79028000	2000	0.0114987
deletion	9	79730801	79748800	18000	1.41306
deletion	9	82646801	82654000	7200	1.08918
deletion	9	88158201	88161000	2800	0.845972
duplication	9	88210401	88217200	6800	4.25788
duplication	9	88271601	88278400	6800	3.88248
duplication	9	88280401	88291600	11200	2.86646
deletion	9	88307801	88311000	3200	0.632426
duplication	9	88315601	88323600	8000	4.24876
duplication	9	88402201	88408400	6200	3.4941
deletion	9	88624201	88635200	11000	0.949162
deletion	9	88657401	88660000	2600	0.39803
deletion	9	88672001	88682200	10200	0.74403
duplication	9	91183201	91190600	7400	22.8326
deletion	9	91915401	91930000	14600	1.41607
deletion	9	92607801	92636400	28600	1.26968
deletion	9	93554801	93573600	18800	1.22449
deletion	9	98095201	98101400	6200	0.812324
duplication	10	194801	216800	22000	2.9123
duplication	10	5846801	5856200	9400	2.88446
duplication	10	10101801	10108800	7000	24.2392
deletion	10	11736601	11739400	2800	0.435306
deletion	10	12673001	12679200	6200	1.38726
deletion	10	13057001	13060400	3400	0.649336
deletion	10	16660601	16666600	6000	0.904562
deletion	10	21204801	21208400	3600	0.849624
duplication	10	22473401	22494200	20800	3.38768
duplication	10	22502201	22510600	8400	3.26342
duplication	10	22608401	22611400	3000	3.61058
duplication	10	22661401	22679600	18200	3.41296
duplication	10	22937401	22943400	6000	3.61442
duplication	10	23016401	23038400	22000	3.78096
duplication	10	23093201	23105000	11800	3.85888
duplication	10	23112001	23119400	7400	4.01832
deletion	10	23437201	23497800	60600	0.0963914
deletion	10	23622601	23633800	11200	0.718666
deletion	10	23655401	23684000	28600	0.467184
deletion	10	23685601	23747800	62200	0.518734
deletion	10	23802801	23816400	13600	1.27162
duplication	10	24563801	24570400	6600	3.51232
duplication	10	24572601	24575800	3200	3.94548
deletion	10	24738601	24747200	8600	1.17126
deletion	10	24857601	24886200	28600	0.329682
deletion	10	24927601	24933400	5800	0.0436156
deletion	10	24954601	24960800	6200	0.0927312
deletion	10	25007801	25022400	14600	1.00653
duplication	10	25159001	25170400	11400	2.89282
duplication	10	25241401	25253000	11600	2.64668
duplication	10	26207601	26229400	21800	5.73034
deletion	10	26892401	26899400	7000	1.21557
deletion	10	26911201	26915800	4600	0.94489
deletion	10	27058201	27097000	38800	1.02421
deletion	10	27363801	27394200	30400	1.09086
duplication	10	27725801	27737800	12000	3.14296
deletion	10	29761201	29769800	8600	0.425184
deletion	10	32528201	32538600	10400	0.802694
deletion	10	33420801	33423400	2600	0.751836
deletion	10	39076401	39080600	4200	1.0075
deletion	10	39086001	39091400	5400	1.07747
duplication	10	39722001	39725000	3000	6.14028
deletion	10	41583001	41599600	16600	1.05705
duplication	10	41943001	41946000	3000	6.0023
deletion	10	41947401	41962000	14600	0.98605
duplication	10	58358601	58367200	8600	2.6741
duplication	10	58884601	58896400	11800	11.9138
deletion	10	62695201	62700600	5400	0.055364
deletion	10	70012201	70014400	2200	0.324054
deletion	10	76489401	76493800	4400	1.30667
deletion	10	78279801	78283600	3800	0.381272
deletion	10	81406001	81412200	6200	0.300448
deletion	10	84709401	84713400	4000	0.781908
deletion	10	89271401	89274400	3000	0.214642
deletion	10	89916801	89920400	3600	0.875176
deletion	10	93467801	93474800	7000	1.11044
deletion	10	96339801	96349600	9800	1.32352
deletion	10	98153001	98159000	6000	0.755078
duplication	10	99150201	99152400	2200	10.4533
duplication	10	104137201	104143800	6600	3.68306
deletion	11	2180401	2182400	2000	0.356458
deletion	11	2900401	2901800	1400	0
deletion	11	3992001	4002000	10000	1.08087
deletion	11	4311401	4322800	11400	1.33344
deletion	11	13191801	13196800	5000	0.524338
deletion	11	14301601	14312000	10400	0.601468
deletion	11	17368001	17393800	25800	1.239
deletion	11	18090001	18101200	11200	0.694026
deletion	11	23281801	23291000	9200	1.46483
deletion	11	24633201	24636600	3400	0.629044
deletion	11	30099601	30104400	4800	0.99655
deletion	11	33997801	34000000	2200	0.428586
deletion	11	34544001	34549600	5600	1.30592
deletion	11	36095401	36102000	6600	1.29621
deletion	11	37022201	37033200	11000	1.48855
deletion	11	37404401	37407200	2800	0.3696
deletion	11	39926201	39934400	8200	1.01244
deletion	11	40527001	40529600	2600	0
deletion	11	43700401	43706200	5800	1.32036
duplication	11	47010401	47015800	5400	4.07564
deletion	11	50521001	50526800	5800	0.233938
deletion	11	50799601	50807200	7600	1.29511
duplication	11	53783001	53787000	4000	4.89842
deletion	11	55417201	55420400	3200	0.380894
deletion	11	58515601	58519400	3800	0.78675
duplication	11	60809001	60812200	3200	3.80894
duplication	11	61789001	61802600	13600	27.5732
duplication	11	62515201	62521000	5800	2.56142
duplication	11	66997801	67004600	6800	3.44284
deletion	11	69355801	69385400	29600	1.2128
deletion	11	82944201	82945600	1400	0
duplication	11	85519401	85526800	7400	3.34704
deletion	11	93503601	93508000	4400	0.6272
deletion	11	93687801	93692800	5000	0.648524
deletion	11	97028801	97032600	3800	0.278388
duplication	11	99362401	99366200	3800	4.14556
deletion	11	100946001	100949000	3000	0.881564
deletion	11	104812201	104829000	16800	1.31139
deletion	11	105125001	105132800	7800	1.14692
deletion	11	105641601	105650600	9000	1.41561
deletion	11	105730001	105745000	15000	1.33691
duplication	11	106948601	106961800	13200	5.10296
duplication	11	106971001	106975200	4200	5.05942
duplication	11	107091401	107107800	16400	5.00192
duplication	11	107110001	107112800	2800	5.08406
duplication	11	107119601	107126200	6600	4.77368
duplication	11	107284201	107297200	13000	83.6024
duplication	11	107297801	107310800	13000	52.2888
deletion	12	2801	15000	12200	0.7427
deletion	12	768201	770200	2000	0.103488
deletion	12	922001	946200	24200	1.29241
deletion	12	1360001	1364000	4000	0.730164
deletion	12	1518001	1525600	7600	1.2588
deletion	12	3804401	3806600	2200	0.28224
deletion	12	3832001	3840400	8400	0.999288
deletion	12	4267601	4290800	23200	1.27179
deletion	12	4309201	4312400	3200	0.567746
deletion	12	6330801	6346000	15200	0.972848
deletion	12	8044601	8047000	2400	0.881564
duplication	12	8548801	8552400	3600	4.11396
deletion	12	9053201	9056200	3000	0.505942
deletion	12	14846401	14849000	2600	0.601468
deletion	12	17772001	17776000	4000	1.05213
deletion	12	28662201	28667000	4800	1.1307
deletion	12	31530001	31531400	1400	0
duplication	12	35538001	35547000	9000	2.60892
deletion	12	37399801	37403600	3800	0.332856
deletion	12	39241601	39243200	1600	0.0574934
deletion	12	41656801	41661000	4200	0.361386
deletion	12	41901801	41925600	23800	1.27452
deletion	12	43541201	43550600	9400	1.41164
deletion	12	44453001	44461600	8600	1.20335
deletion	12	44785401	44793000	7600	1.44944
duplication	12	45639401	45650200	10800	2.551
deletion	12	46264001	46270000	6000	1.24569
deletion	12	49876201	49884600	8400	1.18819
deletion	12	50388401	50392600	4200	0.531128
deletion	12	59983001	59987200	4200	0.45447
deletion	12	61330401	61336000	5600	0.156053
deletion	12	64649201	64651400	2200	0.135893
deletion	12	64663401	64666200	2800	0.525654
deletion	12	65255401	65290800	35400	1.00954
deletion	12	65319401	65421000	101600	1.08083
deletion	12	66223401	66225200	1800	0.178868
deletion	12	67534601	67579800	45200	1.02216
duplication	12	71316601	71338600	22000	3.47678
deletion	12	71449401	71459400	10000	1.11077
deletion	12	71604801	71607800	3000	0.712916
duplication	12	71607801	71624800	17000	2.62576
deletion	12	71860001	71881200	21200	0.289636
deletion	12	71885201	71902800	17600	1.14725
duplication	12	72075801	72084200	8400	3.57554
deletion	12	72092201	72103200	11000	0.589568
deletion	12	72370001	72373400	3400	0.804906
deletion	12	72406201	72409000	2800	0.698132
deletion	12	73009001	73019800	10800	1.2031
deletion	12	73050601	73063200	12600	0.695396
deletion	12	73068801	73085800	17000	0.872546
deletion	12	73116401	73120400	4000	0.781908
deletion	12	73135201	73163600	28400	1.03083
duplication	12	73163601	73191600	28000	2.86152
deletion	12	73851001	73954800	103800	0.679728
deletion	12	73963401	74076800	113400	0.544918
deletion	12	74190801	74207000	16200	0.58203
duplication	12	74207001	74251400	44400	3.2046
deletion	12	74527601	74727000	199400	1.2404
duplication	12	74730001	74735000	5000	3.30702
deletion	12	75276801	75279200	2400	0.536604
deletion	12	75341001	75345800	4800	0.718666
duplication	12	75448401	75484800	36400	3.10084
deletion	12	75484801	75506800	22000	1.24813
deletion	12	75527801	75530800	3000	0.2913
deletion	12	75538201	75539600	1400	0.213546
deletion	12	75560601	75568200	7600	1.05001
duplication	12	75609201	75618200	9000	5.05174
duplication	12	75623001	75643800	20800	3.92944
deletion	12	75716601	75755800	39200	1.19445
deletion	12	75816201	75869400	53200	1.1771
deletion	12	76074201	76077400	3200	0.0934266
deletion	12	76085001	76106200	21200	1.40696
duplication	12	76106201	76120400	14200	4.19458
duplication	12	76124201	76140000	15800	3.22254
deletion	12	76216201	76274000	57800	0.98992
duplication	12	76274001	76282000	8000	3.21388
deletion	12	76283401	76306600	23200	0.630444
deletion	12	76312601	76319200	6600	0.99655
duplication	12	76323801	76333600	9800	3.05302
deletion	12	76407801	76420000	12200	0.442982
duplication	12	76423801	76438000	14200	3.21152
deletion	12	76440201	76446800	6600	0.355414
duplication	12	76451401	76459200	7800	3.14296
duplication	12	76561201	76566400	5200	3.14002
duplication	12	76571401	76576800	5400	2.93428
duplication	12	76590401	76600200	9800	3.86966
duplication	12	76600601	76626400	25800	3.49684
deletion	12	76662601	76665400	2800	0.0903466
duplication	12	76669001	76738200	69200	3.10498
deletion	12	76874801	76887600	12800	1.0762
deletion	12	90503401	90504600	1200	0.0191644
duplication	12	91116801	91125400	8600	4.69038
deletion	13	237201	272400	35200	1.37657
deletion	13	281401	303800	22400	1.44657
deletion	13	1214601	1220000	5400	0.0511052
deletion	13	2182601	2186200	3600	0.670756
duplication	13	5335801	5343000	7200	17.4332
deletion	13	5343001	5576000	233000	1.07702
deletion	13	5698601	5700800	2200	0.12544
deletion	13	6060401	6063400	3000	1.15753
deletion	13	6071201	6074400	3200	0.143733
deletion	13	6194001	6203200	9200	1.21236
deletion	13	8382801	8387400	4600	0.879898
deletion	13	10494801	10499200	4400	0.747412
duplication	13	10977401	10999000	21600	4.06924
deletion	13	10999001	11005400	6400	1.28641
duplication	13	11005401	11029400	24000	3.35666
duplication	13	11037001	11043800	6800	3.42254
deletion	13	11094001	11098800	4800	1.42775
duplication	13	11119001	11271200	152200	3.2426
duplication	13	11283201	11288200	5000	3.75316
duplication	13	11289601	11309600	20000	2.73554
duplication	13	11364601	11377000	12400	3.97446
duplication	13	14644401	14647800	3400	9.19892
deletion	13	16983201	16987600	4400	0.0731732
duplication	13	17695201	17709600	14400	3.63646
duplication	13	17720001	17725400	5400	4.24172
duplication	13	17797201	17821600	24400	3.35064
duplication	13	17835601	17858200	22600	2.9347
deletion	13	36985801	36990600	4800	1.03967
deletion	13	38828001	38842400	14400	1.48524
deletion	13	41429201	41447000	17800	0.978032
deletion	13	44399001	44404200	5200	0.871244
deletion	13	52100601	52104800	4200	0.876088
deletion	13	54232401	54244000	11600	1.34812
deletion	13	57922201	57955000	32800	1.01244
deletion	13	59191001	59193400	2400	0.469528
deletion	13	63325001	63326600	1600	0.0574934
duplication	13	64744801	64771400	26600	3.83346
duplication	13	65053401	65101000	47600	4.16174
deletion	13	69612201	69628600	16400	1.07835
deletion	13	69879201	69896800	17600	1.30013
deletion	13	70138601	70150200	11600	0.991264
duplication	13	74782201	74789800	7600	2.70522
duplication	13	74934401	74945600	11200	4.0656
deletion	13	83352201	83359800	7600	1.0258
deletion	13	83666201	83669400	3200	0.618054
deletion	13	83729801	83733000	3200	0.06468
duplication	14	1	16200	16200	8.61974
duplication	14	17201	26000	8800	10.4507
duplication	14	60201	101400	41200	11.713
duplication	14	112601	125200	12600	11.5352
duplication	14	152601	166000	13400	8.61026
duplication	14	178601	184400	5800	18.949
duplication	14	296601	305200	8600	15.8361
duplication	14	468801	478000	9200	23.5422
duplication	14	540001	556800	16800	43.439
duplication	14	592201	636400	44200	22.2798
duplication	14	638001	650600	12600	8.58932
duplication	14	679601	691000	11400	12.7696
duplication	14	709401	720200	10800	4.73362
duplication	14	732201	745000	12800	15.4352
duplication	14	839401	847600	8200	26.0514
duplication	14	900401	912600	12200	9.3422
duplication	14	914001	924000	10000	15.6773
duplication	14	949001	961800	12800	20.3328
deletion	14	1287001	1315200	28200	1.47281
deletion	14	1599801	1602000	2200	0.543574
deletion	14	2170601	2182400	11800	1.41297
deletion	14	2291001	2295200	4200	1.16629
deletion	14	2426401	2436200	9800	1.18507
duplication	14	2712801	2717400	4600	2.99966
deletion	14	2969001	2977000	8000	1.2476
deletion	14	3201001	3202800	1800	0.153315
deletion	14	4642601	4646600	4000	0.793408
deletion	14	5617001	5630800	13800	0.794908
deletion	14	5945201	5954800	9600	1.36067
deletion	14	7005401	7013200	7800	0.90515
deletion	14	9246001	9290000	44000	1.33071
duplication	14	11404601	11433400	28800	9.16698
deletion	14	14506401	14509200	2800	0.312106
duplication	14	14515601	14517800	2200	9.84704
duplication	14	14700801	14715000	14200	4.27718
duplication	14	14738401	14746200	7800	8.5267
deletion	14	14748001	14749200	1200	0.0574934
duplication	14	14767801	14775800	8000	10.07
duplication	14	14853801	14870200	16400	5.78438
duplication	14	14907401	14921600	14200	5.94692
duplication	14	14936801	14941600	4800	5.53374
duplication	14	15031601	15039800	8200	5.88956
duplication	14	15080001	15085600	5600	6.48032
duplication	14	15098401	15101000	2600	6.00584
duplication	14	15124801	15130000	5200	6.1562
duplication	14	15164401	15167200	2800	11.0305
deletion	14	15228401	15230800	2400	0.364124
duplication	14	15253401	15265600	12200	3.83414
duplication	14	15319001	15327200	8200	7.25818
duplication	14	15347801	15351200	3400	5.37056
duplication	14	15358001	15373200	15200	5.55416
duplication	14	15407201	15412400	5200	5.2319
deletion	14	19280401	19298800	18400	1.49608
deletion	14	19473201	19487200	14000	1.31085
deletion	14	21194601	21197800	3200	0.574934
deletion	14	27981401	27984000	2600	0.38034
deletion	14	28910201	28924800	14600	1.44757
deletion	14	29951401	29953400	2000	0.781908
deletion	14	32267201	32306800	39600	1.09528
deletion	14	32492201	32498600	6400	0.801312
deletion	14	32547001	32569400	22400	1.01743
deletion	14	33655601	33664600	9000	1.00933
deletion	14	34205001	34208200	3200	0.19404
deletion	14	34391601	34395600	4000	0.638176
deletion	14	34399801	34404400	4600	0.16998
deletion	14	35787401	35818800	31400	1.33956
deletion	14	40475601	40477800	2200	0.261334
deletion	14	42576401	42584600	8200	1.44995
deletion	14	45472201	45473600	1400	0.0328534
deletion	14	49637201	49673400	36200	0.998032
deletion	14	49701801	49710600	8800	1.49221
deletion	14	51421001	51431200	10200	0.804906
deletion	14	51605401	51623000	17600	1.10152
deletion	14	52742001	52744400	2400	0.153315
deletion	14	53116801	53121200	4400	0.83104
deletion	14	53122201	53132000	9800	1.38453
deletion	14	57559001	57562200	3200	0.60368
deletion	14	58136801	58143800	7000	1.33713
deletion	14	60870201	60872800	2600	0.0796062
deletion	14	63951001	63953400	2400	0.402454
deletion	14	64879201	64882200	3000	0.130318
deletion	14	70802201	70807800	5600	1.27717
deletion	14	77516401	77518000	1600	0.100613
duplication	14	79496401	79547000	50600	3.2678
deletion	14	80086601	80091400	4800	0.986968
deletion	14	81452801	81458000	5200	0.039803
duplication	14	82717601	82720400	2800	4.17238
duplication	14	83669601	83672400	2800	22.2664
duplication	15	1	21200	21200	8.88652
deletion	15	1287201	1290400	3200	0.438386
deletion	15	4282801	4286600	3800	0.780698
deletion	15	5040401	5043600	3200	0.380894
duplication	15	6036801	6043400	6600	4.16042
deletion	15	6222401	6223800	1400	0.0328534
deletion	15	7424601	7431800	7200	1.14667
deletion	15	11267401	11275800	8400	1.19367
deletion	15	12054001	12057600	3600	0.459946
deletion	15	13780801	13787600	6800	1.37984
deletion	15	15971801	15982800	11000	1.12896
duplication	15	22945001	22952800	7800	10.0068
deletion	15	25493401	25495800	2400	0.977386
deletion	15	29633201	29637000	3800	0.677816
deletion	15	32233201	32237600	4400	1.39029
deletion	15	41792001	41794000	2000	0.114987
deletion	15	43170601	43180200	9600	1.10435
deletion	15	45243801	45248000	4200	0.40519
deletion	15	45716401	45731200	14800	1.024
deletion	15	45878801	45889600	10800	0.58771
deletion	15	46477601	46480600	3000	0.314296
deletion	15	46488801	46494400	5600	0.537974
duplication	15	46525601	46533800	8200	4.0638
deletion	15	46553801	46564000	10200	0.820688
duplication	15	46586401	46591800	5400	3.16
duplication	15	46595001	46619000	24000	4.55538
duplication	15	46642201	46653200	11000	3.15482
duplication	15	46710801	46724400	13600	4.00762
duplication	15	46727401	46732600	5200	3.98472
duplication	15	46736801	46766000	29200	3.69138
duplication	15	46846401	46876200	29800	2.98502
deletion	15	46891401	46895200	3800	0.683868
deletion	15	46944801	46952200	7400	1.17784
deletion	15	47912601	47917400	4800	0.637218
deletion	15	48320201	48328400	8200	0.866606
duplication	15	48428801	48437600	8800	4.86602
duplication	15	48446801	48479200	32400	3.19834
deletion	15	48575801	48582400	6600	1.22304
deletion	15	49980401	49984000	3600	0.0830458
deletion	15	50000801	50016400	15600	1.19114
deletion	15	50357801	50374800	17000	1.26215
deletion	15	50392601	50400400	7800	0.787216
deletion	15	50520601	50524800	4200	0.94727
deletion	15	50714601	50757800	43200	1.01252
deletion	15	50789801	50850800	61000	1.13516
deletion	15	51570201	51578200	8000	1.25623
duplication	15	52193401	52198000	4600	3.65958
duplication	15	52249601	52258800	9200	3.99704
duplication	15	52264601	52282400	17800	6.45862
deletion	15	57475601	57480600	5000	0.547336
deletion	15	57765601	57779000	13400	1.1636
deletion	15	60229801	60232600	2800	0.91168
deletion	15	61409401	61413600	4200	1.19367
deletion	15	67339001	67345000	6000	0.88923
deletion	15	69957401	69977400	20000	1.43618
deletion	15	70356201	70359600	3400	0.338196
deletion	15	70985201	70988400	3200	0.704292
deletion	15	78331801	78344200	12400	0.860544
duplication	15	79577601	79598800	21200	2.76076
deletion	15	80077601	80079800	2200	0.397226
deletion	15	80478801	80842800	364000	1.0182
deletion	15	81299201	81309800	10600	1.02186
duplication	15	81871001	81877400	6400	4.312
duplication	15	81895601	81906200	10600	4.33044
duplication	15	81923201	81928000	4800	6.2524
deletion	15	82039401	82044000	4600	1.04488
deletion	15	82844201	82850000	5800	0.66613
duplication	15	83435201	83483600	48400	3.8302
deletion	15	85009801	85018200	8400	1.48114
deletion	16	250201	251800	1600	0.2156
deletion	16	605401	609000	3600	0.79213
deletion	16	4987801	4991600	3800	0.72018
deletion	16	5556801	5563200	6400	0.73304
deletion	16	5641201	5644400	3200	0.632426
deletion	16	5689201	5691600	2400	0.25872
duplication	16	5827401	5840200	12800	3.2322
duplication	16	5875201	5887400	12200	4.1282
duplication	16	5903001	5907800	4800	5.00192
duplication	16	6021001	6041000	20000	3.41166
duplication	16	6059001	6095400	36400	3.78382
duplication	16	6098401	6104200	5800	4.3457
duplication	16	6110801	6123000	12200	3.77194
duplication	16	6137001	6142400	5400	3.95214
duplication	16	6821601	6849200	27600	5.30022
duplication	16	6852201	6857000	4800	5.58644
duplication	16	6858401	6876000	17600	4.73536
duplication	16	6952801	6956400	3600	4.81028
duplication	16	6994601	7003000	8400	6.10798
duplication	16	7031201	7033400	2200	5.47754
duplication	16	7048601	7067800	19200	4.72882
duplication	16	7091601	7104600	13000	7.43344
duplication	16	7113801	7118400	4600	4.00954
duplication	16	7282401	7310200	27800	3.74492
duplication	16	7341801	7354200	12400	5.08166
duplication	16	7366801	7380000	13200	3.65518
duplication	16	7388801	7397800	9000	4.67868
duplication	16	7404201	7429200	25000	3.28862
duplication	16	7436801	7459800	23000	4.62046
duplication	16	7481401	7487800	6400	3.59692
duplication	16	7494401	7518000	23600	4.78364
duplication	16	7562401	7599400	37000	3.29358
duplication	16	7631401	7634600	3200	6.0871
duplication	16	7741801	7783600	41800	4.35738
deletion	16	7878801	7885400	6600	0.986098
deletion	16	9236001	9239400	3400	0.473474
deletion	16	10400801	10405000	4200	1.19915
deletion	16	10485601	10513200	27600	1.37901
deletion	16	11881801	11886200	4400	0.512214
deletion	16	13655201	13666000	10800	1.36919
deletion	16	13991201	13997600	6400	1.22533
deletion	16	14004801	14012600	7800	0.975912
deletion	16	17199001	17205800	6800	1.40351
deletion	16	17397201	17403200	6000	1.00805
deletion	16	17489601	17497400	7800	1.45355
deletion	16	20578801	20582800	4000	0.885396
deletion	16	22247001	22251600	4600	0.814906
deletion	16	28209601	28213000	3400	0.838726
deletion	16	29361201	29410600	49400	1.05909
deletion	16	31791801	31794000	2200	0.961706
deletion	16	34897201	34902000	4800	0.56056
deletion	16	35953001	35968400	15400	1.31563
duplication	16	37423801	37428200	4400	2.64992
deletion	16	47637001	47638800	1800	0.34496
deletion	16	52258201	52270400	12200	1.36664
deletion	16	55348401	55364800	16400	1.4163
duplication	16	55854601	55858600	4000	21.491
deletion	16	68851201	68859800	8600	1.41728
deletion	16	69121601	69130800	9200	0.76741
deletion	16	70371401	70376400	5000	0.878498
deletion	16	70894001	70897000	3000	0.643924
deletion	16	70912801	70918600	5800	1.23313
deletion	16	71462001	71464800	2800	0.59136
deletion	16	72035601	72036800	1200	0.0574934
deletion	16	75903801	75920400	16600	1.19835
deletion	16	78570801	78577600	6800	0.804906
deletion	16	79652801	79655000	2200	0.06272
deletion	16	80287801	80290800	3000	0.54427
deletion	16	81477001	81485600	8600	1.22207
deletion	17	1242801	1250400	7600	1.08329
deletion	17	2117201	2118800	1600	0.158107
deletion	17	5924801	5927400	2600	0.265354
deletion	17	7080601	7087400	6800	1.32235
deletion	17	8803401	8986200	182800	0.999528
duplication	17	9216201	9223000	6800	2.69204
deletion	17	11803801	11805800	2000	0.068992
deletion	17	12178401	12186800	8400	1.16082
deletion	17	15316201	15336200	20000	0.8578
deletion	17	16010801	16014400	3600	0.491888
deletion	17	16336201	16341600	5400	0.800648
deletion	17	20434401	20437200	2800	0.17248
deletion	17	21083401	21098800	15400	1.00352
deletion	17	21390601	21396600	6000	1.38751
deletion	17	21687201	21691000	3800	1.11961
deletion	17	22080801	22087000	6200	0.111277
duplication	17	25028801	25082200	53400	22.7862
duplication	17	25083201	25127400	44200	11.6376
deletion	17	27542801	27547600	4800	1.30797
deletion	17	27782201	27785400	3200	1.22173
deletion	17	30726001	30739400	13400	1.12241
deletion	17	32535201	32542200	7000	1.44226
duplication	17	33093001	33096400	3400	2.89496
duplication	17	35759201	35778400	19200	3.03516
deletion	17	37064401	37067200	2800	0.484586
deletion	17	38723601	38728400	4800	0.939058
deletion	17	39872201	39885000	12800	0.406046
deletion	17	39909401	39915000	5600	0.821332
deletion	17	41498201	41512400	14200	0.877786
deletion	17	43804801	43821200	16400	1.39807
duplication	17	49103201	49116800	13600	6.83324
duplication	17	50619401	50641000	21600	5.9857
deletion	17	50708401	50801800	93400	1.29612
deletion	17	50946401	50955400	9000	0.945446
duplication	17	50955401	50972600	17200	2.54174
duplication	17	51164001	51174600	10600	13.7875
deletion	17	51174601	51201000	26400	1.19691
duplication	17	51372601	51397600	25000	10.3736
duplication	17	51517201	51562400	45200	7.83232
duplication	17	51625801	51635600	9800	23.5934
deletion	17	51813601	51955400	141800	1.19074
deletion	17	52057601	52090400	32800	1.03698
deletion	17	52435201	52451200	16000	0.370832
deletion	17	52637801	52639400	1600	0
duplication	17	64497601	64503800	6200	5.40438
deletion	17	71615001	71622400	7400	1.00069
duplication	17	71628001	71648600	20600	3.46412
duplication	17	71660401	71664400	4000	3.89804
deletion	17	72517201	72526800	9600	0.71148
duplication	17	72817601	72832000	14400	6.44244
duplication	17	72874801	72888000	13200	5.15
duplication	17	73143401	73152400	9000	4.0833
deletion	17	73210201	73228800	18600	1.45897
deletion	17	73994801	73998800	4000	1.28785
deletion	18	669401	677200	7800	0.748888
deletion	18	756001	759200	3200	0.36652
deletion	18	2393801	2397200	3400	0.696684
deletion	18	3299201	3302200	3000	0.43695
deletion	18	4709001	4718200	9200	0.94239
deletion	18	6550001	6556600	6600	1.10108
deletion	18	6865201	6867800	2600	0.65454
deletion	18	7639401	7645800	6400	1.35109
deletion	18	8843401	8845400	2000	0.218474
deletion	18	15382801	15385800	3000	0.804906
deletion	18	15599201	15602000	2800	0.131413
deletion	18	15889801	15899400	9600	1.30558
deletion	18	23307001	23319000	12000	1.31085
deletion	18	29501401	29519000	17600	1.38637
deletion	18	40205201	40225800	20600	1.40105
duplication	18	42864001	42870600	6600	3.51928
deletion	18	47745201	47750600	5400	0.945446
deletion	18	49368601	49385400	16800	1.3771
deletion	18	49710001	49715600	5600	0.0451734
duplication	18	50889801	50894000	4200	6.60352
deletion	18	50899001	50906600	7600	0.947126
duplication	18	50935201	50939000	3800	4.37554
duplication	18	50944801	50950000	5200	7.12032
duplication	18	50958601	50962800	4200	4.64326
duplication	18	50988601	50996600	8000	4.53622
deletion	18	51013601	51020000	6400	1.20017
duplication	18	51036801	51045600	8800	5.83034
duplication	18	51055401	51062800	7400	7.39332
duplication	18	51752801	51778600	25800	4.22508
deletion	18	52008601	52024600	16000	1.41434
deletion	18	54884401	54887800	3400	0.615516
deletion	18	55533201	55541600	8400	1.30866
duplication	18	57566001	57572400	6400	5.8248
duplication	18	57604401	57617800	13400	3.63324
duplication	18	57618401	57632000	13600	5.46694
deletion	18	57641401	57647800	6400	1.33672
duplication	18	57655601	57683800	28200	5.3799
duplication	18	57685601	57717200	31600	4.96552
duplication	18	57985201	57996000	10800	5.28726
duplication	18	58468201	58486000	17800	5.00386
deletion	18	58762401	58776200	13800	1.19319
deletion	18	58819601	58836200	16600	0.940674
duplication	18	60046801	60052000	5200	3.50266
duplication	18	60071201	60080600	9400	3.81658
duplication	18	60090201	60094600	4400	4.1761
duplication	18	60146401	60154400	8000	2.81718
deletion	18	60522001	60531600	9600	1.03248
deletion	18	60688001	60700800	12800	1.22533
deletion	18	61076001	61079400	3400	0.886074
deletion	18	61219201	61226000	6800	0.980768
duplication	18	61226001	61232200	6200	3.0898
deletion	18	61246401	61249400	3000	0.275968
duplication	18	61352401	61370800	18400	3.71206
deletion	18	61445401	61464800	19400	1.06689
deletion	18	61532601	61552800	20200	0.455392
duplication	18	61556401	61567800	11400	3.1591
deletion	18	61567801	61578800	11000	1.26485
duplication	18	61601201	61617000	15800	3.14394
deletion	18	61620601	61633000	12400	0.749268
duplication	18	61633001	61644400	11400	2.87466
deletion	18	61644401	61649000	4600	0.534938
duplication	18	61650801	61661400	10600	2.83996
deletion	18	62334401	62343200	8800	0.998292
deletion	18	62378601	62383400	4800	0.752204
deletion	18	62405601	62408400	2800	0.632426
deletion	18	62960801	62971600	10800	1.20097
deletion	18	63128001	63130200	2200	0.177707
deletion	18	63179001	63183000	4000	0.160981
deletion	18	63214001	63240800	26800	1.09151
deletion	18	63261201	63270600	9400	0.973716
deletion	18	63284601	63292200	7600	0.0938048
deletion	18	63471201	63474400	3200	0.244346
duplication	18	63509201	63555400	46200	2.98716
deletion	18	63607001	63611600	4600	0.754912
deletion	18	63706201	63708000	1800	0.191644
duplication	18	63775401	63783800	8400	4.2326
duplication	18	63814401	63820600	6200	4.32868
duplication	18	63914801	63922000	7200	4.43018
deletion	18	63960401	63964200	3800	0.084727
deletion	19	2629601	2637000	7400	1.19027
deletion	19	2845801	2864400	18600	0.841998
deletion	19	2876801	2881400	4600	0.924892
deletion	19	2895401	2900400	5000	0.8601
deletion	19	2979401	2985600	6200	1.02004
duplication	19	3423001	3436400	13400	7.99414
deletion	19	3539001	3542800	3800	0.44179
deletion	19	3572801	3577200	4400	0.59584
deletion	19	4869601	4871600	2000	0.413952
duplication	19	6269801	6276600	6800	3.48342
deletion	19	6286001	6290800	4800	1.13549
deletion	19	8070201	8082800	12600	1.35611
deletion	19	8723401	8733600	10200	1.46777
deletion	19	9340401	9347000	6600	0.18816
duplication	19	9349801	9356200	6400	4.07844
deletion	19	12843401	12846600	3200	0.3234
deletion	19	13472401	13478400	6000	1.31085
deletion	19	14884401	14886800	2400	0.51744
deletion	19	15744801	15747200	2400	0.08624
duplication	19	19796401	19812600	16200	4.0799
duplication	19	19816401	19822600	6200	4.14322
deletion	19	19850801	19853000	2200	0.334506
deletion	19	19857201	19905400	48200	0.506704
duplication	19	19907601	19911200	3600	3.9287
deletion	19	19935401	19939000	3600	0.568544
deletion	19	19939401	19942200	2800	0.59136
duplication	19	24207401	24215200	7800	5.38668
duplication	19	24767801	24780600	12800	3.2897
duplication	19	27864801	27874400	9600	3.74186
duplication	19	27893401	27900600	7200	3.27712
deletion	19	28136001	28140200	4200	0.88704
deletion	19	28148401	28150800	2400	0.373706
deletion	19	37088801	37091200	2400	0.881564
deletion	19	41870601	41881800	11200	0.866506
duplication	19	42098601	42116600	18000	5.33026
deletion	19	42420001	42426200	6200	1.19438
deletion	19	47058801	47063000	4200	0.870612
duplication	19	48874801	48879000	4200	3.33462
deletion	19	50682001	50690000	8000	1.04638
deletion	19	52259601	52264600	5000	0.94749
deletion	19	52756201	52898000	141800	1.03699
deletion	19	53318001	53319400	1400	0.131413
deletion	19	57120401	57123800	3400	0.838726
duplication	19	57724001	57731600	7600	13.051
deletion	19	58400201	58409800	9600	1.11393
deletion	19	61135201	61144200	9000	1.3364
deletion	19	61270001	61272200	2200	0.334506
duplication	19	64046401	64056800	10400	3.27932
deletion	20	6252601	6259200	6600	0.961706
duplication	20	6398601	6401000	2400	4.61862
deletion	20	6760201	6767800	7600	1.14079
deletion	20	7366801	7369200	2400	0.22039
deletion	20	11243001	11246400	3400	0.331432
deletion	20	12435801	12442600	6800	0.91651
deletion	20	12837601	12838800	1200	0.0574934
deletion	20	27252601	27262600	10000	1.49483
deletion	20	29673801	29676000	2200	0.167253
deletion	20	29692801	29698600	5800	1.42345
deletion	20	29926601	29932800	6200	1.01262
deletion	20	34060601	34064400	3800	0.677816
deletion	20	35553001	35554200	1200	0.0766578
deletion	20	38799401	38802000	2600	0.804906
deletion	20	39628201	39630800	2600	0.0442256
deletion	20	43834201	43840000	5800	0.939718
deletion	20	43988601	43993600	5000	0.0781908
deletion	20	44739201	44744800	5600	1.22789
deletion	20	44800801	44804000	3200	1.05644
deletion	20	44927001	44930800	3800	0.121039
deletion	20	44940201	44944200	4000	0.0632426
deletion	20	45710201	45714000	3800	0.465998
deletion	20	45982401	45986600	4200	0.0930844
deletion	20	46749001	46757000	8000	0.80778
deletion	20	48170601	48175000	4400	0.559254
deletion	20	48818201	48821000	2800	0.8624
deletion	20	49535001	49553000	18000	0.908394
deletion	20	49589801	49597000	7200	1.33193
deletion	20	49667201	49678000	10800	0.781484
deletion	20	49877401	49890400	13000	1.10741
duplication	20	50419601	50429400	9800	3.0225
deletion	20	52057801	52063200	5400	1.07747
deletion	20	52763601	52773200	9600	1.16184
deletion	20	53029801	53046400	16600	1.1374
deletion	20	53280201	53298400	18200	1.18146
deletion	20	53607401	53612400	5000	1.06248
deletion	20	55669601	55683600	14000	0.845972
duplication	20	55750801	55753800	3000	17.7693
deletion	20	56701201	56707000	5800	0.876278
duplication	20	59953601	60045600	92000	3.02814
deletion	20	60309401	60319600	10200	1.15212
deletion	20	60517601	60523800	6200	0.322704
deletion	20	61968801	61973400	4600	1.05988
deletion	20	62269401	62271800	2400	0.268302
deletion	20	63464801	63471000	6200	0.752976
deletion	20	64282201	64290600	8400	0.900728
deletion	20	66559201	66561000	1800	0.153315
deletion	20	67243801	67252800	9000	1.15753
deletion	20	67346001	67350800	4800	1.14028
deletion	20	71422401	71425000	2600	0.229974
deletion	20	71595001	71597200	2200	0.50176
duplication	21	959201	963200	4000	8.49176
duplication	21	1351201	1360000	8800	4.98886
duplication	21	1525601	1557400	31800	5.1773
duplication	21	1746401	1753000	6600	3.5402
duplication	21	1915001	1937200	22200	11.5857
duplication	21	1947001	1960600	13600	10.9795
duplication	21	2007601	2020200	12600	21.6868
duplication	21	2070001	2078400	8400	15.7258
duplication	21	6095601	6106000	10400	4.80954
deletion	21	6855801	6857400	1600	0.0143733
duplication	21	7422601	7427000	4400	2.5872
deletion	21	9070601	9072000	1400	0.0821332
deletion	21	9395801	9405600	9800	0.71808
duplication	21	9614001	9628000	14000	4.13624
deletion	21	9629401	9641800	12400	1.0627
deletion	21	11912801	11919000	6200	0.24481
deletion	21	13231201	13233000	1800	0.421618
deletion	21	15051801	15054200	2400	0.0191644
duplication	21	20078601	20082400	3800	4.28476
deletion	21	20084401	20086800	2400	0.507858
deletion	21	20252601	20255400	2800	0.22176
deletion	21	20289601	20302200	12600	1.44737
deletion	21	20307201	20315400	8200	0.990006
deletion	21	20549601	20554000	4400	0.919892
deletion	21	20560201	20577200	17000	1.20804
deletion	21	20645401	20661400	16000	1.4862
duplication	21	34657801	34662400	4600	4.43448
deletion	21	38053401	38056200	2800	0.804906
deletion	21	40147201	40159400	12200	1.49294
duplication	21	40270401	40274200	3800	4.36344
deletion	21	41733201	41736200	3000	0.0843236
deletion	21	42468001	42470800	2800	0.238186
deletion	21	47806201	47814200	8000	1.32522
deletion	21	48014601	48025600	11000	1.45092
deletion	21	50034001	50036800	2800	0.64064
deletion	21	53659801	53662400	2600	0.521862
deletion	21	54559601	54566200	6600	1.11154
duplication	21	55442001	55449400	7400	4.22342
duplication	21	55463401	55472400	9000	3.10974
deletion	21	56456401	56461200	4800	0.0814488
deletion	21	57669801	57685400	15600	1.42112
deletion	21	58038601	58042400	3800	0.544674
duplication	21	59331801	59334400	2600	13.3384
deletion	21	61954801	61964600	9800	1.45259
deletion	21	62490201	62498200	8000	1.12399
deletion	21	64336801	64351000	14200	1.31344
duplication	21	64695001	64697200	2200	9.18848
deletion	21	65936601	65942400	5800	0.931788
deletion	21	66816801	66819000	2200	0.365866
deletion	21	68933401	68941800	8400	1.40722
deletion	21	69274001	69279000	5000	0.809506
duplication	21	69463601	69469800	6200	4.28418
deletion	21	70680401	70690800	10400	1.37099
duplication	21	70794801	70800800	6000	4.43466
deletion	21	70913801	70932000	18200	1.3293
deletion	21	71296201	71308600	12400	1.34831
duplication	21	71498201	71502600	4400	5.5455
duplication	21	71518201	71527000	8800	4.82944
deletion	22	1695401	1703200	7800	0.85208
deletion	22	2599601	2607800	8200	0.894652
deletion	22	6425001	6427800	2800	0.673492
deletion	22	6494001	6505600	11600	0.876278
deletion	22	6560801	6578800	18000	1.03871
deletion	22	7699201	7708000	8800	0
deletion	22	8211601	8219000	7400	0.944754
deletion	22	18087601	18094200	6600	0.672498
deletion	22	18812201	18817800	5600	0.410666
deletion	22	19516601	19521600	5000	0.717516
deletion	22	22881401	22894800	13400	1.15501
deletion	22	25957001	25959200	2200	0.146347
deletion	22	26713601	26727800	14200	1.21141
deletion	22	33839801	33853200	13400	1.15845
deletion	22	39723601	40074000	350400	1.06389
deletion	22	52223801	52235800	12000	0.8509
deletion	22	52317601	52324000	6400	0.578526
deletion	22	53507801	53515000	7200	0.801712
deletion	22	56496601	56499400	2800	0.32032
deletion	22	58808401	58810800	2400	0.699502
deletion	22	60941001	60950400	9400	1.21837
duplication	22	61424201	61427200	3000	4.0552
deletion	23	6387801	6395600	7800	0.89041
deletion	23	6442001	6445800	3800	0.81701
duplication	23	9203401	9221400	18000	16.452
deletion	23	13240201	13242400	2200	0.0731732
deletion	23	15102801	15104800	2000	0.0459946
deletion	23	15274001	15281000	7000	1.31742
deletion	23	15410401	15415000	4600	1.01988
deletion	23	21788801	21795000	6200	0.923602
deletion	23	24080001	24084600	4600	0.24997
deletion	23	24867601	24870000	2400	0.51744
deletion	23	25332201	25425000	92800	0.25748
deletion	23	25465001	25466600	1600	0.17248
duplication	23	25884801	25913000	28200	3.7228
deletion	23	25913001	26042800	129800	0.240426
deletion	23	26187601	26232200	44600	0.142831
deletion	23	26494401	26536000	41600	1.01664
duplication	23	26550801	26562800	12000	3.25988
deletion	23	26562801	26585600	22800	0.713118
duplication	23	26585601	26599200	13600	2.6988
deletion	23	26601401	26611600	10200	1.14536
deletion	23	26637601	26654600	17000	1.10117
deletion	23	27075001	27079000	4000	0.741664
deletion	23	27164601	27191400	26800	1.07521
deletion	23	27651401	27657800	6400	0.628834
duplication	23	27671401	27700800	29400	3.01546
duplication	23	27705601	27711600	6000	3.0893
duplication	23	27843601	27857000	13400	2.77512
deletion	23	28445801	28451800	6000	0.820238
deletion	23	28455801	28460000	4200	1.03488
duplication	23	28520001	28523600	3600	3.69234
duplication	23	28543401	28553000	9600	4.81266
duplication	23	28583201	28586000	2800	5.51936
deletion	23	28821201	28850800	29600	0.31932
duplication	23	29069401	29115800	46400	2.58076
deletion	23	29417401	29422200	4800	0.08624
duplication	23	30487001	30493400	6400	3.27352
duplication	23	46486601	46498200	11600	3.11654
deletion	23	50389601	50392600	3000	0.65159
deletion	23	51558801	51561800	3000	0.896896
duplication	23	52337401	52342200	4800	7.58912
deletion	23	52426001	52428000	2000	0
duplication	23	52484401	52493800	9400	11.8363
duplication	24	253201	261000	7800	15.532
duplication	24	268001	275800	7800	23.1684
duplication	24	405801	411200	5400	3.2835
duplication	24	716601	719800	3200	4.17546
deletion	24	928201	930200	2000	0.206976
deletion	24	9809201	9814600	5400	0.570674
deletion	24	12435801	12438200	2400	0.47911
deletion	24	12855201	12858400	3200	0.661172
deletion	24	12868001	12873400	5400	1.37132
deletion	24	13400001	13406600	6600	1.21607
duplication	24	22716801	22727400	10600	2.56442
deletion	24	24672001	24674000	2000	0.379456
deletion	24	29333201	29341600	8400	1.10606
deletion	24	30138601	30140400	1800	0.0511052
deletion	24	32011201	32014400	3200	0.424014
deletion	24	33211201	33215400	4200	0.88704
deletion	24	36986801	36994000	7200	0.178868
deletion	24	37935601	37941000	5400	1.17116
deletion	24	38405201	38412000	6800	1.36293
deletion	24	44178601	44199600	21000	1.20462
deletion	24	44411001	44415600	4600	0.60493
deletion	24	44589401	44596000	6600	0.97216
duplication	24	46574801	46581800	7000	9.13322
duplication	24	47068001	47071400	3400	11.9721
deletion	24	51263201	51265200	2000	0.356458
deletion	24	51374601	51378000	3400	0.771086
duplication	24	62361401	62369800	8400	4.43794
duplication	24	62383001	62391000	8000	6.8417
deletion	24	62402201	62433800	31600	1.18043
duplication	24	62433801	62441600	7800	3.9744
duplication	24	62705001	62715000	10000	6.39096
duplication	25	1	12200	12200	10.2168
deletion	25	592401	599200	6800	1.41366
duplication	25	2505001	2514400	9400	2.85264
deletion	25	3443601	3454800	11200	1.34699
deletion	25	3478201	3483800	5600	1.05952
duplication	25	9621001	9644400	23400	3.1302
duplication	25	9648001	9665800	17800	3.00258
deletion	25	11506401	11509600	3200	0.100613
deletion	25	11927001	11930400	3400	0.169098
deletion	25	12710801	12713600	2800	0.616
deletion	25	15971601	15989200	17600	0.884612
deletion	25	17729801	17731800	2000	0.0114987
deletion	25	17838801	17840800	2000	0.034496
deletion	25	21555201	21559400	4200	0.334008
deletion	25	21629201	21638000	8800	1.27008
duplication	25	27243601	27253000	9400	3.28568
duplication	25	27265401	27282800	17400	3.01608
deletion	25	31601201	31613400	12200	1.22715
deletion	25	32369401	32373800	4400	1.16555
deletion	25	32523601	32526000	2400	0.402454
deletion	25	35944001	35946600	2600	0.67223
deletion	25	36346401	36351600	5200	1.06584
deletion	25	36840001	36845600	5600	0.41888
deletion	25	38138801	38141200	2400	0.143733
deletion	25	42376801	42382200	5400	1.17116
duplication	25	42878201	42886600	8400	6.327
duplication	26	168601	175400	6800	2.9254
deletion	26	2299801	2303600	3800	0.75649
deletion	26	2394201	2395800	1600	0.04312
deletion	26	2480001	2481600	1600	0.0574934
deletion	26	2804201	2806400	2200	0.114987
deletion	26	2872401	2874400	2000	0.218474
deletion	26	3231801	3236600	4800	0.804906
deletion	26	3874201	3891200	17000	1.37984
deletion	26	4501001	4504000	3000	0.751246
deletion	26	6356801	6361800	5000	0.791108
duplication	26	6600801	6605400	4600	8.19904
deletion	26	7541801	7547400	5600	0.661172
deletion	26	12494201	12498600	4400	0.559254
duplication	26	23659801	23664800	5000	5.05942
duplication	26	23694401	23701800	7400	6.64746
deletion	26	28312001	28317000	5000	0.377156
deletion	26	30064401	30069400	5000	0.906094
deletion	26	30172201	30191600	19400	1.12497
deletion	26	32130601	32135000	4400	0.825812
duplication	26	42786201	42792600	6400	6.76984
duplication	26	42793001	42796000	3000	7.28248
deletion	26	42935201	42938600	3400	0.169098
deletion	26	42999601	43002800	3200	0.682732
deletion	26	43762201	43768800	6600	0.867626
deletion	26	47963401	47966800	3400	0.31114
deletion	26	49841401	49844400	3000	0.237638
deletion	26	50162201	50166600	4400	0.412906
duplication	26	50590401	50614600	24200	5.88332
duplication	26	50625801	50636400	10600	3.1068
deletion	27	1	2200	2200	0.28224
deletion	27	4086601	4091000	4400	0
duplication	27	5100401	5107400	7000	6.15342
duplication	27	5228401	5242400	14000	4.7161
duplication	27	5254801	5263400	8600	3.47902
duplication	27	5268001	5292200	24200	4.4151
duplication	27	5317601	5332400	14800	5.52558
duplication	27	5424001	5438000	14000	3.8734
duplication	27	5449401	5459600	10200	4.20716
deletion	27	5467201	5470000	2800	0.533866
duplication	27	5482201	5487400	5200	4.78522
duplication	27	5496001	5499000	3000	4.74512
duplication	27	5501401	5513200	11800	5.77272
deletion	27	5857201	5878000	20800	0.557242
duplication	27	5903201	5916200	13000	4.0316
duplication	27	5953001	5963400	10400	4.30978
duplication	27	6223401	6237200	13800	4.8261
duplication	27	6448201	6468400	20200	5.45788
deletion	27	8927401	8938200	10800	1.20736
deletion	27	9077601	9083600	6000	0.781908
deletion	27	9914801	9938000	23200	1.23908
deletion	27	11789001	11793400	4400	0.935572
deletion	27	12980401	12985600	5200	1.08353
deletion	27	13436001	13439400	3400	0.169098
deletion	27	15772801	15781400	8600	1.25148
deletion	27	18925201	18928400	3200	0.84084
deletion	27	19549201	19558000	8800	1.07408
deletion	27	26880001	26887000	7000	1.13015
deletion	27	34645001	34672800	27800	0.272162
duplication	27	38388001	38398600	10600	3.82494
deletion	27	41045001	41048200	3200	0.682732
deletion	27	43295201	43300200	5000	0.372556
deletion	27	44345001	44347600	2600	0.477636
deletion	28	271401	274800	3400	0.459946
deletion	28	1034201	1037200	3000	0.521272
deletion	28	1143401	1146200	2800	0.459946
deletion	28	1615201	1623600	8400	1.35794
deletion	28	1647201	1650800	3600	0.702696
deletion	28	1687801	1696200	8400	1.23474
deletion	28	1699801	1705400	5600	0.99792
deletion	28	1726201	1734200	8000	1.02338
duplication	28	2365801	2379200	13400	14.3493
duplication	28	2412601	2426400	13800	9.04228
deletion	28	4062001	4075400	13400	1.14128
duplication	28	11147001	11151000	4000	3.94978
duplication	28	11351001	11364800	13800	35.1192
deletion	28	12853001	12857600	4600	0.0449948
duplication	28	18981001	18983000	2000	3.4036
deletion	28	20781401	20786200	4800	0.488694
deletion	28	24428401	24430200	1800	0.396064
duplication	28	25399401	25401200	1800	4.86776
deletion	28	34900401	34904800	4400	1.05056
duplication	28	38878801	38883800	5000	30.936
deletion	28	40915801	40919400	3600	0.82407
duplication	28	42283401	42286200	2800	3.33462
deletion	28	43487401	43499000	11600	1.06263
deletion	28	44097601	44100000	2400	0.047911
duplication	28	46256001	46261200	5200	5.59012
deletion	28	46279201	46312600	33400	1.2862
deletion	29	1802001	1817600	15600	1.01424
deletion	29	3248801	3251200	2400	0.287466
deletion	29	3786801	3789200	2400	0.594098
duplication	29	5461001	5467800	6800	3.14184
duplication	29	5492401	5507800	15400	6.41686
duplication	29	5509401	5542800	33400	5.03256
duplication	29	5544801	5550400	5600	4.77606
duplication	29	5591401	5598800	7400	4.11776
duplication	29	5602001	5617400	15400	4.33962
duplication	29	5620401	5668800	48400	5.43478
duplication	29	5669201	5682800	13600	6.20252
duplication	29	5688401	5700200	11800	4.93078
duplication	29	5700601	5733200	32600	4.54374
duplication	29	5746601	5781400	34800	4.57502
duplication	29	5783401	5794800	11400	4.24846
deletion	29	6582801	6587000	4200	0.75015
deletion	29	6875001	6884400	9400	0.96393
deletion	29	7871601	7882000	10400	1.34446
deletion	29	11829401	11831800	2400	0.268302
deletion	29	12331801	12335400	3600	0.0255526
duplication	29	12856201	12860800	4600	3.22962
deletion	29	13579601	13584800	5200	1.29581
deletion	29	13685401	13693400	8000	0.85665
deletion	29	13781201	13793800	12600	1.12249
deletion	29	18957801	18967800	10000	1.27635
deletion	29	19173001	19180400	7400	0.957186
deletion	29	19313201	19316600	3400	0.459946
deletion	29	20003401	20018400	15000	1.39977
deletion	29	20625001	20627800	2800	0.205334
deletion	29	20995201	20997600	2400	0.469528
deletion	29	21327601	21330800	3200	0.36652
deletion	29	21738201	21744800	6600	0.205582
deletion	29	22119401	22131800	12400	1.00891
deletion	29	23368401	23375800	7400	0.926108
deletion	29	26224401	26226400	2000	0.229974
deletion	29	26923001	26928000	5000	0.8647
deletion	29	26954201	26973200	19000	0.234814
deletion	29	27066201	27072600	6400	0.477914
deletion	29	27390801	27396800	6000	0.873898
deletion	29	27734801	27737200	2400	0.56535
deletion	29	27741401	27769000	27600	0.649092
deletion	29	27935001	27936400	1400	0.0164267
deletion	29	28026201	28039800	13600	0.488694
deletion	29	34211801	34214600	2800	0.410666
deletion	29	35806001	35816600	10600	1.3256
deletion	29	36599001	36602400	3400	0.703448
duplication	29	39034801	39048800	14000	2.62334
duplication	29	39115801	39129600	13800	3.02298
deletion	29	39522601	39535200	12600	1.43094
duplication	29	39672801	39686000	13200	3.06806
deletion	29	40900601	40927600	27000	1.46587
deletion	29	41306201	41310000	3800	0.792802
deletion	29	42232401	42243000	10600	1.21712
deletion	29	42319601	42322800	3200	0.768972
deletion	29	42568201	42574200	6000	1.01955
deletion	29	43255201	43265000	9800	1.40096
deletion	29	44134401	44136800	2400	0.191644
deletion	29	47542401	47548200	5800	0.931788
deletion	29	47698601	47701800	3200	0.675546
deletion	29	49467001	49477200	10200	1.05292
deletion	29	50033201	50040200	7000	1.13344
deletion	29	50055801	50058400	2600	0.30958
duplication	X	1300001	1308800	8800	3.82356
deletion	X	2511001	2516000	5000	0.0363754
duplication	X	2900201	2908400	8200	4.51366
duplication	X	2977801	2985000	7200	4.02276
duplication	X	4212001	4213800	1800	7.95712
duplication	X	4227001	4264000	37000	3.88824
duplication	X	4270001	4273200	3200	3.95014
duplication	X	4279001	4294200	15200	3.28456
duplication	X	4333001	4335800	2800	8.13576
duplication	X	4361601	4368800	7200	3.33442
duplication	X	5095401	5102200	6800	4.67398
duplication	X	5698201	5702400	4200	4.66602
duplication	X	10611801	10615000	3200	6.56462
duplication	X	10634001	10639000	5000	5.99286
duplication	X	14274401	14285600	11200	3.90954
duplication	X	14346201	14373800	27600	4.92748
duplication	X	14380601	14385200	4600	4.5667
duplication	X	14463201	14477000	13800	4.01316
duplication	X	18636801	18646600	9800	3.93912
duplication	X	18654401	18659000	4600	5.86158
duplication	X	18842401	18849400	7000	5.35238
duplication	X	18859801	18877800	18000	10.7964
duplication	X	18959201	18969000	9800	9.52536
duplication	X	18969801	18973800	4000	8.71874
duplication	X	19047201	19053800	6600	7.84
duplication	X	19063601	19071200	7600	6.7486
duplication	X	19116201	19124400	8200	8.79998
duplication	X	19296001	19303800	7800	23.953
deletion	X	21877601	21881200	3600	0.101043
duplication	X	23478801	23484600	5800	4.24902
duplication	X	25170601	25177200	6600	3.84422
duplication	X	27724601	27731600	7000	80.4416
duplication	X	28504401	28509600	5200	24.9032
deletion	X	28509801	28530800	21000	0.110425
duplication	X	32397201	32401200	4000	5.9451
duplication	X	32441601	32529200	87600	3.83012
duplication	X	32535401	32547200	11800	4.43518
duplication	X	32577401	32598400	21000	3.46866
duplication	X	32608401	32612400	4000	5.1153
duplication	X	32616401	32622800	6400	3.95724
duplication	X	32632401	32638400	6000	5.65334
duplication	X	32987201	32991800	4600	5.13012
duplication	X	34763601	34769400	5800	8.93706
duplication	X	35651001	35658200	7200	12.1693
duplication	X	35742001	35749200	7200	16.6405
duplication	X	36121201	36125800	4600	11.8517
duplication	X	36559201	36575800	16600	6.31914
duplication	X	36863401	36876200	12800	17.2144
duplication	X	37451801	37459400	7600	12.0793
duplication	X	37577401	37586000	8600	9.67544
duplication	X	37691401	37707200	15800	8.15858
duplication	X	37716801	37722000	5200	7.51118
duplication	X	37783401	37793400	10000	10.2215
duplication	X	37793801	37800600	6800	12.4372
duplication	X	37801001	37826800	25800	12.2802
duplication	X	37827601	37833800	6200	11.1913
duplication	X	37944201	37948000	3800	18.3672
duplication	X	38017401	38031400	14000	11.7473
duplication	X	38078001	38091800	13800	10.2372
duplication	X	38152401	38154200	1800	16.1163
duplication	X	39161401	39172000	10600	4.81718
duplication	X	39178201	39197400	19200	7.10694
duplication	X	39202201	39222800	20600	4.77428
duplication	X	39242401	39252200	9800	4.27318
duplication	X	39258001	39273600	15600	7.12644
duplication	X	39283601	39286600	3000	5.01678
duplication	X	39466801	39482400	15600	4.06018
duplication	X	40562801	40566400	3600	6.6183
duplication	X	40571001	40574000	3000	5.92616
duplication	X	40577201	40580600	3400	5.2156
duplication	X	40743201	40750000	6800	3.83814
duplication	X	40845201	40849400	4200	9.06138
duplication	X	40981201	41004800	23600	5.28292
duplication	X	41036401	41042600	6200	8.90318
deletion	X	41821801	41824800	3000	0.0303128
duplication	X	41955801	41960200	4400	5.58032
duplication	X	53824601	53842000	17400	4.93106
duplication	X	53898601	53939400	40800	5.72936
duplication	X	53972001	53975000	3000	42.5138
duplication	X	53982201	54019600	37400	4.57976
duplication	X	54109001	54121000	12000	4.08086
duplication	X	54161201	54163200	2000	5.29718
duplication	X	54232601	54245200	12600	5.51044
duplication	X	54368601	54373200	4600	9.7067
duplication	X	54446201	54455000	8800	3.90622
duplication	X	56046001	56058800	12800	12.0529
duplication	X	56439601	56447800	8200	9.80916
duplication	X	56502201	56508200	6000	6.57032
duplication	X	56639401	56644200	4800	8.85704
duplication	X	56646401	56652600	6200	10.2673
duplication	X	56665201	56670000	4800	9.51066
duplication	X	56725401	56730600	5200	9.01516
duplication	X	56939401	56942000	2600	6.27826
duplication	X	57063001	57069400	6400	7.35324
duplication	X	57095601	57138800	43200	5.36684
duplication	X	57366601	57387200	20600	4.94424
duplication	X	57467801	57476600	8800	4.25758
duplication	X	57508801	57513000	4200	5.47796
duplication	X	58026401	58032600	6200	8.92518
duplication	X	58313001	58324000	11000	6.77078
duplication	X	58327801	58338000	10200	9.4059
duplication	X	58341601	58353400	11800	10.061
duplication	X	58417001	58420400	3400	7.1146
duplication	X	58438601	58448400	9800	3.8185
duplication	X	58449401	58453400	4000	4.28548
duplication	X	58457401	58508800	51400	4.0542
deletion	X	59054601	59057800	3200	0.0426274
duplication	X	62741401	62747800	6400	8.14894
duplication	X	62750801	62756400	5600	4.37642
duplication	X	63826601	63843000	16400	7.94048
duplication	X	63864201	63872800	8600	8.72376
duplication	X	63911801	63915800	4000	4.46736
duplication	X	63920801	63939400	18600	8.21626
duplication	X	63958401	63972400	14000	9.1653
duplication	X	64083201	64101600	18400	12.425
duplication	X	64109601	64126600	17000	7.85014
duplication	X	64154401	64163800	9400	5.85296
duplication	X	64179201	64190000	10800	5.72998
duplication	X	64232401	64241400	9000	13.0446
duplication	X	64294401	64301600	7200	17.0699
duplication	X	64452401	64466600	14200	8.61996
deletion	X	66106001	66108800	2800	0.0811952
deletion	X	66424601	66429400	4800	0.435748
duplication	X	77731401	77780200	48800	4.1761
duplication	X	78817201	78824800	7600	6.09648
duplication	X	78833401	78846200	12800	5.15792
duplication	X	78855001	78867600	12600	4.4495
duplication	X	79007001	79012800	5800	3.56698
duplication	X	79014001	79067200	53200	4.02472
duplication	X	79085601	79092600	7000	4.18318
duplication	X	79120601	79139600	19000	3.77156
duplication	X	80676601	80681600	5000	3.81942
duplication	X	81672401	81686200	13800	3.77264
deletion	X	81689801	81694800	5000	0.718414
duplication	X	81704201	81709000	4800	4.2817
duplication	X	81882001	81890600	8600	3.89132
duplication	X	81905201	81912600	7400	4.11066
duplication	X	81920801	81928600	7800	7.4558
duplication	X	82593801	82600000	6200	3.61554
duplication	X	82610601	82622800	12200	3.86488
deletion	X	83230001	83233800	3800	0.21538
duplication	X	84128601	84144800	16200	8.34164
duplication	X	84209801	84215000	5200	7.13518
duplication	X	86405601	86412800	7200	4.93216
duplication	X	87881001	87893000	12000	6.79766
duplication	X	89940201	89951600	11400	3.63754
duplication	X	89953201	89992400	39200	17.4291
duplication	X	89995801	90003600	7800	4.24962
duplication	X	91372601	91379200	6600	3.72022
duplication	X	91380201	91387200	7000	4.37804
duplication	X	91406401	91421800	15400	3.1917
duplication	X	91535401	91539600	4200	4.43866
duplication	X	91574601	91579200	4600	9.85498
duplication	X	91628001	91647400	19400	3.93286
duplication	X	92757601	92775800	18200	4.5994
deletion	X	93851201	93853200	2000	0
duplication	X	94537601	94551400	13800	3.39372
duplication	X	94569401	94573200	3800	4.34352
duplication	X	94583801	94608800	25000	5.2708
duplication	X	94651001	94657800	6800	5.2624
duplication	X	94696001	94761800	65800	4.87448
duplication	X	94847601	94853200	5600	4.63624
duplication	X	94922201	95010000	87800	3.3439
duplication	X	95104001	95126800	22800	4.57684
duplication	X	95132201	95136000	3800	6.258
duplication	X	95154801	95165000	10200	5.21114
duplication	X	95171401	95175800	4400	5.82834
duplication	X	95547801	95566400	18600	3.98712
duplication	X	95814401	95819000	4600	4.44808
duplication	X	95839601	95843000	3400	4.88126
duplication	X	98048401	98062400	14000	3.709
duplication	X	98067601	98091600	24000	4.02592
duplication	X	98184401	98223600	39200	3.931
deletion	X	100825601	100831600	6000	0.037891
duplication	X	102602001	102612000	10000	10.226
duplication	X	102726801	102735600	8800	7.16658
duplication	X	102736001	102742400	6400	9.05122
duplication	X	102763201	102767200	4000	8.2413
duplication	X	102770801	102777800	7000	8.76908
duplication	X	104187401	104201000	13600	5.05846
duplication	X	104207601	104212200	4600	8.4909
deletion	X	116984001	116986000	2000	0.0227346
duplication	X	118686201	118690800	4600	4.45796
duplication	X	118738001	118744200	6200	8.6025
duplication	X	118757201	118764400	7200	8.79072
duplication	X	118831401	118835200	3800	8.34002
duplication	X	118856801	118868000	11200	9.443
duplication	X	118908201	118918800	10600	6.52012
duplication	X	118938201	118943800	5600	6.16272
duplication	X	118953201	118957200	4000	6.57032
duplication	X	118967801	118994000	26200	7.13278
duplication	X	119069601	119077200	7600	3.97258
duplication	X	119151801	119155800	4000	4.80838
duplication	X	119221201	119233200	12000	8.42318
duplication	X	119498001	119505000	7000	6.0604
duplication	X	119548001	119559000	11000	4.1997
duplication	X	119600801	119606600	5800	4.09224
deletion	X	121559001	121566000	7000	0.435206
duplication	X	123102601	123115000	12400	11.1253
duplication	X	123743001	123746200	3200	4.0354
duplication	X	123798601	123807800	9200	5.74296
duplication	X	123915201	123920400	5200	3.7687
duplication	X	123935201	123938800	3600	4.86268
duplication	X	123960601	123976000	15400	4.52036
duplication	X	123977001	123992000	15000	4.44992
duplication	X	124009401	124038000	28600	4.23374
duplication	X	124047201	124055600	8400	3.87572
duplication	X	124056801	124072800	16000	4.69186
duplication	X	124232201	124248800	16600	4.46476
duplication	X	124258801	124263200	4400	5.49764
duplication	X	124266801	124271400	4600	5.99008
duplication	X	124277801	124284800	7000	5.38486
duplication	X	127171001	127185200	14200	8.2421
duplication	X	127186201	127194400	8200	7.08656
duplication	X	127208201	127226000	17800	7.37726
duplication	X	127234201	127238400	4200	7.14518
duplication	X	127239401	127253000	13600	7.1447
duplication	X	127311001	127325800	14800	7.95406
duplication	X	127337401	127339800	2400	9.66222
duplication	X	127341601	127350600	9000	7.84092
duplication	X	127359401	127366200	6800	7.89026
duplication	X	127377001	127391200	14200	8.19088
duplication	X	127398801	127417800	19000	8.24908
duplication	X	128116801	128120000	3200	7.94292
duplication	X	128138401	128142200	3800	7.29902
duplication	X	128149001	128153200	4200	8.61752
duplication	X	128156001	128246200	90200	7.45152
duplication	X	129746201	129762800	16600	3.69506
duplication	X	131005201	131007800	2600	10.7377
duplication	X	131051601	131057000	5400	10.1464
duplication	X	131062201	131066800	4600	8.75778
duplication	X	131077601	131082000	4400	11.1296
duplication	X	131116201	131118600	2400	9.62434
duplication	X	131138401	131141800	3400	9.9765
duplication	X	131264601	131272400	7800	8.05622
duplication	X	131312001	131315000	3000	10.3064
duplication	X	131348001	131359600	11600	10.5559
duplication	X	131909601	131917000	7400	5.69594
duplication	X	133771401	133777400	6000	7.33572
duplication	X	137122601	137143800	21200	4.54692
duplication	X	137184601	137188400	3800	7.59816
duplication	X	137197801	137211600	13800	8.49748
duplication	X	137349201	137384000	34800	3.93152
duplication	X	137816801	137827000	10200	7.72532
duplication	X	137897201	137904200	7000	8.71062
duplication	X	138006201	138011600	5400	6.71934
duplication	X	138334201	138346800	12600	8.17364
duplication	X	138466201	138475600	9400	5.2338
duplication	X	138675801	138692600	16800	4.02186
duplication	X	138694601	138780000	85400	3.9522
duplication	X	138781001	138786400	5400	3.97436
duplication	X	139227201	139237200	10000	8.70282
duplication	X	139257201	139282200	25000	7.82072
duplication	X	139388201	139394200	6000	8.04806
duplication	X	139421801	139428000	6200	8.6245
duplication	X	139632601	139642600	10000	7.50244
duplication	X	139760201	139776200	16000	9.49456
duplication	X	140113001	140117800	4800	3.85542
duplication	X	140126401	140154600	28200	3.7359
duplication	X	140161401	140168000	6600	3.80288
duplication	X	141232201	141237400	5200	8.91898
duplication	X	143396801	143400600	3800	4.33154
duplication	X	143856001	143897800	41800	3.80072
duplication	X	144256601	144275400	18800	4.19382
duplication	X	144343201	144415800	72600	3.96822
duplication	X	144432601	144444800	12200	4.42766
duplication	X	144659001	144674200	15200	3.87686
duplication	X	144677201	144708400	31200	3.93046
deletion	X	144708401	144710800	2400	0.0757822
duplication	X	144794001	144953800	159800	3.84724
duplication	X	144954401	144967400	13000	3.95932
duplication	X	145379201	145442600	63400	4.1367
duplication	X	146330201	146347200	17000	4.18584

## Sheet: sample5
CNV Type	Chr.	Start (bp)	End (bp)	CNV size (bp)	Copy Number
duplication	1	3801	16200	12400	3.8323
deletion	1	16201	20400	4200	0.946868
duplication	1	26201	32200	6000	3.65308
duplication	1	45801	62600	16800	4.01656
deletion	1	1406201	1410400	4200	0.920688
deletion	1	2809401	2813400	4000	0.458162
duplication	1	4545601	4552000	6400	4.04042
deletion	1	6259801	6269000	9200	1.48206
duplication	1	6721001	6754200	33200	4.62744
deletion	1	11699201	11713000	13800	1.31738
deletion	1	11776201	11779400	3200	0.8476
deletion	1	12502001	12511200	9200	1.16533
deletion	1	13156801	13158600	1800	0.0712696
deletion	1	13193601	13204200	10600	1.35374
deletion	1	13742401	13754400	12000	1.14541
deletion	1	14293401	14304400	11000	1.28285
deletion	1	14397201	14404600	7400	0.658764
deletion	1	14653601	14659400	5800	0.151668
deletion	1	14962401	14965600	3200	0.372256
deletion	1	15060401	15068800	8400	0.257444
deletion	1	15579201	15586200	7000	0.251334
deletion	1	23768201	23771000	2800	0.274898
deletion	1	24359801	24365200	5400	1.32697
deletion	1	24795201	24800800	5600	0.170175
deletion	1	25598001	25600000	2000	0.174102
deletion	1	28121001	28124200	3200	0.46389
deletion	1	28814801	28825600	10800	1.33546
deletion	1	29431401	29434400	3000	0.68419
duplication	1	30417801	30420600	2800	5.06596
deletion	1	31239201	31252800	13600	1.30846
deletion	1	31762801	31768200	5400	1.13013
deletion	1	31821001	31824600	3600	0.773786
deletion	1	33018801	33022000	3200	0.864782
deletion	1	33617801	33621200	3400	0.533624
deletion	1	34107001	34114600	7600	1.38172
deletion	1	38480801	38482000	1200	0.0305442
deletion	1	39578401	39584200	5800	0.271738
deletion	1	40097601	40099800	2200	0.37486
deletion	1	42142001	42149800	7800	0.704866
deletion	1	42273601	42281800	8200	0.945378
deletion	1	44519801	44530800	11000	0.98963
deletion	1	45042801	45048000	5200	0.7824
deletion	1	46750001	46757000	7000	1.08126
deletion	1	49189201	49197800	8600	0.961076
deletion	1	49561601	49572200	10600	0.963006
deletion	1	60814801	60831600	16800	1.07559
deletion	1	61811401	61816400	5000	1.28285
deletion	1	62759601	62768600	9000	1.08737
deletion	1	69957401	69962000	4600	0.59362
deletion	1	70415601	70427400	11800	1.32789
deletion	1	70435401	70440800	5400	1.32019
duplication	1	75693201	75697400	4200	4.08856
deletion	1	76144601	76147000	2400	0.397074
deletion	1	83214801	83238600	23800	0.865504
deletion	1	88322601	88333200	10600	1.00969
deletion	1	94849601	94853000	3400	0.560576
deletion	1	98481001	98488000	7000	0.929416
deletion	1	101906601	101908600	2000	0.210754
deletion	1	102031001	102032400	1400	0.039271
deletion	1	104036601	104039600	3000	0.586448
deletion	1	104065601	104082800	17200	0.697898
deletion	1	104903001	104905400	2400	0.313078
deletion	1	105950601	105958200	7600	1.36002
deletion	1	110019801	110023200	3400	0.39887
duplication	1	110747601	110754200	6600	2.92946
deletion	1	114327001	114329600	2600	0.0775352
deletion	1	115546801	115552400	5600	0.55634
duplication	1	116061201	116064600	3400	5.42788
deletion	1	116159201	116167600	8400	1.42467
deletion	1	119184601	119195200	10600	1.20851
deletion	1	121427201	121434000	6800	1.32059
deletion	1	122968401	122970800	2400	0.244354
deletion	1	124110601	124118400	7800	0.185614
deletion	1	125726801	125730600	3800	0.520858
deletion	1	126345401	126350400	5000	0.073306
deletion	1	130410601	130417800	7200	1.04614
deletion	1	130507001	130510000	3000	0.720842
duplication	1	132082601	132089600	7000	2.58928
deletion	1	133523601	133526800	3200	0.94496
deletion	1	134978001	135003800	25800	1.40006
deletion	1	135539201	135543400	4200	0.0349076
duplication	1	136397401	136416400	19000	4.1032
duplication	1	136419001	136422600	3600	4.24564
deletion	1	140598801	140605400	6600	0.599776
deletion	1	142464601	142473000	8400	0.983958
deletion	1	146083001	146111200	28200	1.36734
deletion	1	146360201	146364200	4000	0.755968
duplication	1	150808201	150812400	4200	4.298
deletion	1	153219201	153228200	9000	0.786002
deletion	1	154027601	154039400	11800	1.38225
deletion	1	155326601	155329200	2600	0.444066
deletion	1	157339801	157343000	3200	0.171811
deletion	1	157863601	157866000	2400	0.0839964
deletion	1	158078001	158080800	2800	0.451618
duplication	2	4174601	4186200	11600	6.45534
deletion	2	5875601	5879600	4000	0.357366
deletion	2	8649801	8653000	3200	1.10532
deletion	2	11332201	11343600	11400	1.34073
deletion	2	13868001	13874200	6200	1.36858
deletion	2	14433601	14441400	7800	1.44262
deletion	2	14442001	14447600	5600	1.31558
duplication	2	19464801	19480400	15600	4.34432
deletion	2	19494401	19500200	5800	1.11223
deletion	2	27706001	27715800	9800	1.10333
deletion	2	28145201	28160200	15000	1.15823
deletion	2	29608601	29614000	5400	0.325804
deletion	2	30832801	30836600	3800	0.250784
deletion	2	35244201	35251200	7000	1.23311
deletion	2	35499001	35500200	1200	0.0763604
deletion	2	38374001	38381600	7600	0.97902
deletion	2	44051401	44059000	7600	1.09718
duplication	2	44660201	44666800	6600	3.66252
duplication	2	44670001	44674000	4000	3.8669
deletion	2	46475801	46487200	11400	1.07869
deletion	2	51888201	51892400	4200	0.4058
duplication	2	54100601	54124400	23800	9.01386
deletion	2	56397001	56399000	2000	0.174102
deletion	2	57402401	57417000	14600	0.953982
deletion	2	60405401	60407600	2200	0.499814
deletion	2	61346001	61353800	7800	1.16068
deletion	2	68404801	68416800	12000	0.0916324
deletion	2	68452001	68460400	8400	0.0894508
deletion	2	68525001	68533600	8600	1.27433
deletion	2	75775201	75786000	10800	1.30661
deletion	2	76349801	76352200	2400	0.236718
deletion	2	77516401	77525000	8600	1.35318
duplication	2	77885401	77893800	8400	2.89078
deletion	2	78231001	78240600	9600	1.34776
duplication	2	78540201	78549000	8800	2.98222
deletion	2	79761601	79770800	9200	0.956164
deletion	2	82130601	82137800	7200	1.05632
deletion	2	82255201	82258200	3000	0
deletion	2	93094801	93101000	6200	0.821736
deletion	2	98499801	98506600	6800	0.0862424
deletion	2	100095001	100097800	2800	0.589066
deletion	2	101585801	101591400	5600	1.27304
deletion	2	101831601	101843800	12200	1.33393
deletion	2	101943201	101945800	2600	0.0845838
duplication	2	104599801	104603400	3600	3.62966
deletion	2	104979401	104989000	9600	0.90487
deletion	2	104992601	105002000	9400	1.13663
deletion	2	105394801	105398000	3200	0.744514
deletion	2	111250601	111252000	1400	0.104723
duplication	2	116412401	116417800	5400	2.6302
duplication	2	117259801	117269000	9200	2.51192
deletion	2	120923201	120932800	9600	1.40694
deletion	2	124173801	124211600	37800	1.03462
deletion	2	124316001	124404600	88600	1.0547
deletion	2	129315801	129317200	1400	0.0654518
duplication	2	133158001	133173200	15200	3.07692
duplication	2	133173601	133187800	14200	2.75672
duplication	2	133284601	133296000	11400	6.65702
deletion	2	134616001	134619600	3600	0.605792
deletion	2	135968401	135972800	4400	0.957976
deletion	2	136195801	136198000	2200	0.316548
duplication	2	136726401	136737200	10800	3.70432
deletion	2	136737201	136751400	14200	1.1254
deletion	2	136758001	136761600	3600	1.17595
deletion	2	136768001	136787200	19200	1.03755
deletion	2	136805401	136808600	3200	0.57843
deletion	2	136831801	136835200	3400	0.619866
duplication	2	136924201	136928800	4600	3.69718
duplication	2	136950401	136953000	2600	9.07866
deletion	3	47001	48600	1600	0.0229082
duplication	3	136201	140800	4600	3.47406
duplication	3	143001	160200	17200	3.6994
deletion	3	2213801	2217000	3200	0.544068
deletion	3	2344401	2346600	2200	0.258236
deletion	3	2678001	2681000	3000	0.635318
deletion	3	5026401	5029400	3000	0.25657
deletion	3	7957201	7967400	10200	1.16427
duplication	3	8102201	8112000	9800	20.939
duplication	3	8617401	8625600	8200	4.71796
deletion	3	8643801	8678200	34400	0.94456
deletion	3	8744401	8750200	5800	0.96688
duplication	3	11793801	11803600	9800	3.03696
duplication	3	11991001	12014200	23200	4.08002
duplication	3	12052201	12056800	4600	3.50992
duplication	3	12061801	12076800	15000	4.39224
duplication	3	12081401	12093600	12200	3.92668
duplication	3	12098801	12139000	40200	3.1424
deletion	3	13313601	13319800	6200	0.945884
deletion	3	13378601	13381200	2600	0.711914
deletion	3	13520001	13522600	2600	0.662574
deletion	3	15642201	15653400	11200	1.28285
duplication	3	17082801	17088200	5400	3.73318
duplication	3	17439001	17470200	31200	6.21984
duplication	3	17541001	17561000	20000	3.02112
duplication	3	21020001	21026400	6400	3.6252
duplication	3	21201601	21210000	8400	4.07764
duplication	3	21277201	21287200	10000	3.04952
duplication	3	21430201	21445000	14800	3.6492
duplication	3	21450601	21455200	4600	3.741
deletion	3	22651201	22658600	7400	0.85441
deletion	3	26219001	26228800	9800	1.01918
deletion	3	26466601	26475000	8400	1.37667
deletion	3	28323601	28325400	1800	0.356348
deletion	3	29576801	29588800	12000	1.32714
deletion	3	36418201	36420800	2600	0.444066
deletion	3	36475401	36483000	7600	1.07548
deletion	3	39347201	39349000	1800	0
deletion	3	39904001	39905200	1200	0.0305442
deletion	3	40159401	40163200	3800	0.36653
deletion	3	41635601	41646600	11000	1.41114
deletion	3	44529201	44531600	2400	0.427618
deletion	3	45990601	45992000	1400	0.0654518
deletion	3	50161601	50189200	27600	1.11287
deletion	3	54766201	54800200	34000	0.24094
deletion	3	54972601	54982800	10200	0.64502
deletion	3	57433401	57436600	3200	0.658608
deletion	3	58490801	58494600	3800	0.665542
deletion	3	62382401	62385800	3400	0.431212
deletion	3	63380201	63382400	2200	0.00833022
deletion	3	63791401	63793400	2000	0.320714
deletion	3	64179801	64188800	9000	1.46408
deletion	3	69406801	69412800	6000	1.11792
deletion	3	70458001	70462400	4400	1.08709
deletion	3	76183801	76187200	3400	0.409652
deletion	3	78161401	78165200	3800	1.06583
deletion	3	78567401	78571000	3600	0.473434
deletion	3	86993601	86996400	2800	0.281442
deletion	3	96446001	96456000	10000	1.40747
deletion	3	96555801	96559400	3600	0.768694
deletion	3	97503001	97509000	6000	0.736114
deletion	3	97719401	97724800	5400	0.88578
deletion	3	105710401	105725800	15400	1.09959
deletion	3	115940601	115944000	3400	0.916324
deletion	3	116439801	116443000	3200	0.297806
deletion	3	117548201	117554600	6400	1.11963
deletion	3	118326801	118333200	6400	1.03087
deletion	3	118629001	118632200	3200	0.88769
duplication	3	118678401	118681400	3000	4.16012
duplication	3	118722601	118740200	17600	3.74548
duplication	3	118747201	118750800	3600	3.88928
duplication	3	118786201	118795400	9200	4.52784
deletion	3	118857401	118862200	4800	0.965958
deletion	3	119799201	119812000	12800	0.217628
deletion	3	120008401	120015200	6800	1.27207
duplication	3	120070601	120074200	3600	3.80274
duplication	3	120077401	120082200	4800	3.65002
deletion	3	120960201	120962800	2600	0.556844
deletion	3	121269801	121277200	7400	1.30019
deletion	4	1	9400	9400	1.22632
duplication	4	11601	15600	4000	3.91728
duplication	4	877201	883800	6600	3.99018
deletion	4	1014401	1018600	4200	0.83342
deletion	4	2538801	2543000	4200	0.60652
deletion	4	2783601	2786000	2400	0.152721
deletion	4	4091401	4097200	5800	0.97004
deletion	4	6583001	6592200	9200	1.01593
deletion	4	6595001	6596800	1800	0.193446
deletion	4	6625801	6629400	3600	0.478526
deletion	4	7037201	7043600	6400	1.34012
deletion	4	9035201	9044600	9400	0.812994
deletion	4	9070601	9074000	3400	0.74923
deletion	4	10031801	10043200	11400	1.37127
deletion	4	11127801	11131600	3800	0.54015
duplication	4	11505001	11509400	4400	39.631
duplication	4	12612401	12619200	6800	17.3078
deletion	4	14055001	14058400	3400	0.0215606
deletion	4	14158201	14160800	2600	0.486356
deletion	4	14874201	14880200	6000	0.833856
deletion	4	15395001	15398600	3600	0.524342
deletion	4	20905601	20911400	5800	0.755178
deletion	4	21218001	21226200	8200	1.0683
deletion	4	26490801	26499400	8600	1.28925
deletion	4	28242601	28254000	11400	1.04975
deletion	4	29636001	29640800	4800	0.691062
duplication	4	29952801	29956400	3600	4.36782
deletion	4	30710401	30714600	4200	1.26976
deletion	4	31088201	31092800	4600	0.549794
duplication	4	32868801	32873000	4200	4.04056
deletion	4	33907801	33911400	3600	0.850146
deletion	4	36814601	36818200	3600	0.997776
deletion	4	36962001	36969600	7600	0.950084
deletion	4	39456401	39474000	17600	1.16415
deletion	4	42514201	42521400	7200	0.883236
deletion	4	44296001	44301200	5200	0.824692
deletion	4	45946801	45952000	5200	1.03968
deletion	4	50507601	50512800	5200	0.93747
deletion	4	50565001	50569400	4400	0.966306
deletion	4	53871001	53874600	3600	0.671972
deletion	4	54003601	54006200	2600	0.655524
deletion	4	59643401	59647600	4200	1.13886
deletion	4	59737801	59748200	10400	0.837028
deletion	4	59802001	59805400	3400	0.129363
deletion	4	60858601	60865800	7200	1.25995
deletion	4	61181001	61189600	8600	0.888622
deletion	4	61197001	61199800	2800	0.71997
deletion	4	68365401	68367800	2400	0.435254
deletion	4	73253001	73257000	4000	0.183265
deletion	4	73979401	73996800	17400	1.15015
deletion	4	75847001	75855600	8600	0.784204
duplication	4	76750201	76768000	17800	3.80842
deletion	4	83343201	83353800	10600	0.77974
deletion	4	83408001	83413200	5200	0.845838
duplication	4	83413201	83422000	8800	3.19048
duplication	4	85463601	85469400	5800	2.97964
deletion	4	86077401	86084000	6600	0.8358
deletion	4	86733401	86753200	19800	1.15512
duplication	4	89111401	89114400	3000	5.38798
deletion	4	95014401	95016600	2200	0.416512
duplication	4	95185801	95195400	9600	2.59052
deletion	4	96795201	96800400	5200	0.99386
duplication	4	99906601	99912600	6000	4.89622
duplication	4	99952001	99957000	5000	3.25112
duplication	4	106405401	106430600	25200	3.25222
duplication	4	106440801	106468200	27400	4.35354
duplication	4	106468601	106478000	9400	3.99284
duplication	4	106482401	106515600	33200	5.042
duplication	4	106520801	106547600	26800	2.93634
duplication	4	106636801	106646200	9400	3.36506
duplication	4	106656601	106675200	18600	3.61308
duplication	4	106708601	106733200	24600	2.71172
duplication	4	106743601	106758000	14400	3.47312
duplication	4	106861801	106864200	2400	5.26124
deletion	4	107938801	107942000	3200	0.841874
duplication	4	109079401	109094400	15000	3.22546
deletion	4	113470801	113491200	20400	1.38796
duplication	4	113695001	113698800	3800	4.08006
duplication	4	113765401	113778000	12600	2.83624
deletion	4	113893601	113895800	2200	0.258236
deletion	4	113918401	113929600	11200	1.19286
duplication	4	113949801	113961600	11800	3.9961
deletion	4	113979001	113987200	8200	1.28062
deletion	4	113990001	113998000	8000	1.01941
deletion	4	114017801	114023200	5400	1.00796
deletion	4	114494001	114501000	7000	1.17551
deletion	4	116165401	116169600	4200	0.148357
deletion	4	117747801	117755400	7600	1.06583
deletion	4	118264601	118279200	14600	1.00796
deletion	4	120305201	120307000	1800	0.631246
duplication	4	120674401	120689600	15200	5.43886
duplication	4	120742401	120749200	6800	8.30352
deletion	5	4113201	4129200	16000	0.96214
deletion	5	4539001	4543800	4800	1.06141
deletion	5	5624801	5648000	23200	1.28601
deletion	5	6900601	6905200	4600	0.900388
deletion	5	9274601	9295200	20600	1.08802
deletion	5	9946201	9953000	6800	1.23704
deletion	5	11622801	11626400	3600	0.407256
deletion	5	11631401	11638200	6800	1.15619
deletion	5	13081401	13084200	2800	0.36653
deletion	5	13276001	13278200	2200	0.458162
deletion	5	13969001	13977800	8800	1.19747
duplication	5	18733601	18743600	10000	3.82474
duplication	5	18929601	18936600	7000	3.06314
deletion	5	22511801	22589400	77600	0.934274
deletion	5	25813401	25824200	10800	1.46103
deletion	5	26944001	26947000	3000	0.745278
duplication	5	27578801	27592800	14000	4.25174
deletion	5	30433401	30438400	5000	1.35983
deletion	5	33738401	33752400	14000	1.15588
deletion	5	33869001	33872000	3000	0.739168
deletion	5	39707801	39712200	4400	1.33284
deletion	5	41512201	41516600	4400	0.966306
deletion	5	41895601	41902000	6400	1.19122
deletion	5	41912401	41934000	21600	1.38127
deletion	5	44412601	44430200	17600	0.873632
duplication	5	44447401	44453800	6400	3.4534
deletion	5	44520201	44545600	25400	0.474758
deletion	5	53065801	53070200	4400	0.116623
deletion	5	53151401	53154200	2800	0.74615
deletion	5	56546601	56554000	7400	1.14912
duplication	5	58154601	58196000	41400	2.99642
duplication	5	58196801	58206600	9800	2.98086
duplication	5	60128401	60132400	4000	4.37546
deletion	5	63440401	63443400	3000	0.397074
deletion	5	65895201	65901400	6200	1.09368
deletion	5	68049001	68055200	6200	1.26512
deletion	5	72768601	72771200	2600	0.592086
deletion	5	73268201	73276200	8000	0.00229082
deletion	5	73347601	73356800	9200	1.496
deletion	5	74602601	74610400	7800	0.726012
deletion	5	74664801	74671400	6600	0.874674
duplication	5	74864401	74883200	18800	2.83574
deletion	5	76348601	76358600	10000	1.02079
deletion	5	76420001	76428800	8800	1.06835
deletion	5	76851001	76854600	3600	0.66179
deletion	5	77221801	77226400	4600	1.01991
deletion	5	78410201	78412400	2200	0.274898
deletion	5	81715801	81723600	7800	0.5263
deletion	5	82340201	82342400	2200	0.516474
deletion	5	84795601	84802600	7000	1.20431
deletion	5	85463401	85471000	7600	0.798168
deletion	5	87472401	87475800	3400	0.0970226
deletion	5	87796801	87801600	4800	0.916324
deletion	5	87807801	87814600	6800	1.26938
deletion	5	92077801	92083800	6000	1.16068
deletion	5	94087401	94088600	1200	0.0152721
deletion	5	99626401	99655000	28600	1.17136
deletion	5	99759201	99773200	14000	0.561576
deletion	5	99808401	99830800	22400	0.347712
deletion	5	99835401	99849800	14400	0.707606
deletion	5	100058001	100073000	15000	1.20222
duplication	5	100983201	100990600	7400	8.7348
deletion	5	102116201	102117800	1600	0.125995
duplication	5	102399201	102437200	38000	3.00024
deletion	5	102452001	102456200	4200	1.09086
duplication	5	102458201	102462200	4000	3.50952
duplication	5	102462801	102470800	8000	3.53702
duplication	5	102519201	102545800	26600	2.56916
duplication	5	102560601	102567200	6600	4.8232
duplication	5	102567601	102613000	45400	4.36244
duplication	5	102616801	102632000	15200	4.53942
duplication	5	103144601	103156000	11400	3.88072
duplication	5	103174401	103180800	6400	3.77124
duplication	5	103198801	103222000	23200	2.81928
duplication	5	103236001	103238600	2600	4.02478
duplication	5	103243801	103327400	83600	2.80202
duplication	5	103341801	103356600	14800	4.2151
deletion	5	103365801	103374400	8600	0.771418
duplication	5	103376601	103406400	29800	3.70896
deletion	5	103442001	103452000	10000	0.47099
deletion	5	103688201	103689800	1600	0.297806
deletion	5	104241201	104243800	2600	0.88813
deletion	5	104789401	104800200	10800	0.990988
deletion	5	109407601	109409800	2200	0.616436
deletion	5	111396001	111398400	2400	0.397074
deletion	5	114769401	114772800	3400	0.673768
deletion	5	116206801	116210000	3200	0.532614
deletion	5	120982401	120986800	4400	0.899664
deletion	6	433001	435800	2800	0.451618
deletion	6	2667001	2676200	9200	0.86254
deletion	6	3370401	3372600	2200	0.449832
duplication	6	5324801	5330600	5800	3.50732
duplication	6	6566401	6576200	9800	22.5566
duplication	6	7173601	7184800	11200	3.6064
deletion	6	7870801	7877800	7000	1.16504
deletion	6	8703401	8708400	5000	0.586448
deletion	6	9092601	9106200	13600	0.242556
deletion	6	10216201	10218800	2600	0.21146
deletion	6	10533801	10542200	8400	1.16504
deletion	6	10562001	10567200	5200	1.15598
deletion	6	12843601	12860400	16800	0.992686
deletion	6	16000001	16009600	9600	1.2924
duplication	6	16234401	16241000	6600	3.41816
deletion	6	24222601	24226000	3400	0.73306
deletion	6	27927801	27934000	6200	1.18827
deletion	6	28107801	28115600	7800	0.62263
deletion	6	28169001	28175600	6600	0.991296
deletion	6	33964001	33968000	4000	0.192428
deletion	6	35450201	35456600	6400	1.07668
deletion	6	35491601	35499400	7800	1.304
deletion	6	35519201	35524600	5400	1.33376
duplication	6	36403001	36414000	11000	2.91058
deletion	6	40113801	40117400	3600	0.66179
deletion	6	45056801	45062200	5400	1.1505
deletion	6	46782001	46788000	6000	1.39281
deletion	6	48473601	48477800	4200	0.335986
deletion	6	48500801	48502200	1400	0
deletion	6	48781601	48784200	2600	0.183265
duplication	6	49114201	49127400	13200	2.6615
deletion	6	49150601	49159800	9200	1.14541
deletion	6	49573001	49587800	14800	0.95595
deletion	6	49861201	49866600	5400	0.834874
deletion	6	51014201	51017800	3600	1.19631
deletion	6	52311001	52319200	8200	0.87833
duplication	6	53286001	53292400	6400	4.06046
deletion	6	53449801	53466600	16800	0.855236
deletion	6	55546801	55549000	2200	0.483154
deletion	6	56092001	56096800	4800	1.1645
deletion	6	56224801	56232600	7800	1.18182
duplication	6	60742601	60851800	109200	2.86662
duplication	6	60852401	60862800	10400	3.0415
deletion	6	62660001	62665400	5400	1.11316
deletion	6	64621001	64624200	3200	1.10532
deletion	6	65939201	65963800	24600	0.944634
duplication	6	75748601	75755200	6600	2.56294
deletion	6	78738801	78744800	6000	1.31645
deletion	6	80443201	80446400	3200	0.108814
deletion	6	80682201	80689400	7200	0.852692
deletion	6	80694801	80696600	1800	0.325804
deletion	6	80701401	80719600	18200	1.44799
deletion	6	80735401	80757200	21800	0.959198
deletion	6	80915201	80917200	2000	0.183265
deletion	6	80980801	80987200	6400	0.641428
deletion	6	81089201	81093800	4600	1.09959
deletion	6	81672601	81674400	1800	0
deletion	6	81699001	81703200	4200	0.942506
duplication	6	86088601	86104800	16200	3.24786
deletion	6	87384001	87393600	9600	1.12441
deletion	6	87555201	87556600	1400	0.0130904
deletion	6	90936601	90940400	3800	0.954906
deletion	6	92724401	92730600	6200	0.106412
deletion	6	93815401	93818000	2600	0.0634378
deletion	6	99348001	99351200	3200	0.475344
deletion	6	99913401	99915000	1600	0.0343622
deletion	6	101745201	101748400	3200	0.681516
deletion	6	101891401	101900600	9200	0.8227
deletion	6	106542001	106546200	4200	0.0174538
deletion	6	106854801	106861800	7000	1.26191
deletion	6	107923201	107933400	10200	1.41401
duplication	6	108524201	108530000	5800	3.15342
duplication	6	108538801	108544200	5400	3.69584
duplication	6	108550601	108556400	5800	3.73482
deletion	6	108877401	108882600	5200	0.9128
deletion	6	109179001	109182200	3200	0.864782
deletion	6	109222201	109228600	6400	1.25422
deletion	6	109536201	109545600	9400	1.38034
deletion	6	114531001	114534600	3600	1.15559
deletion	6	114573801	114577000	3200	0.652882
deletion	6	114593801	114596200	2400	0.198537
deletion	6	116050801	116056400	5600	0.674154
deletion	6	117415801	117423200	7400	1.14664
duplication	6	117787801	117799800	12000	3.37208
deletion	7	399401	403800	4400	1.09126
deletion	7	657201	673000	15800	1.41508
deletion	7	2061201	2068400	7200	1.26249
deletion	7	2591001	2600400	9400	1.45052
duplication	7	4900601	4903200	2600	3.74284
duplication	7	5654801	5661200	6400	2.88642
deletion	7	9469201	9503800	34600	1.30033
duplication	7	9580401	9620600	40200	2.9067
duplication	7	9713201	9716800	3600	4.23546
duplication	7	9719401	9752200	32800	4.2246
duplication	7	9826401	9835000	8600	3.28172
duplication	7	9875801	9885600	9800	4.46382
duplication	7	9894601	9900000	5400	3.97074
duplication	7	9900401	9915800	15400	3.09408
duplication	7	9930601	9934600	4000	5.03978
duplication	7	10131201	10162400	31200	2.97512
deletion	7	10195201	10201400	6200	1.02569
duplication	7	10374801	10469400	94600	2.81058
duplication	7	10581601	10649000	67400	2.89906
duplication	7	10905201	10941000	35800	2.93582
deletion	7	11132401	11135200	2800	0.412346
deletion	7	11228201	11240000	11800	1.03125
duplication	7	11265601	11281600	16000	2.62642
duplication	7	11412001	11416600	4600	3.17924
duplication	7	11578001	11591600	13600	3.25564
duplication	7	11597801	11615400	17600	3.08844
duplication	7	11701801	11729800	28000	2.85828
deletion	7	11741601	11751600	10000	1.3415
deletion	7	11814601	11823000	8400	0.970868
duplication	7	11942201	11954600	12400	3.96384
duplication	7	11966801	11982200	15400	3.67482
duplication	7	11987401	11998400	11000	3.70362
deletion	7	13588001	13592200	4200	0.802874
duplication	7	14580201	14588800	8600	5.38288
deletion	7	15019801	15024600	4800	1.09959
deletion	7	15163601	15167200	3600	0.895962
deletion	7	15263801	15271800	8000	1.14312
duplication	7	15636201	15666600	30400	4.27778
duplication	7	15689201	15726800	37600	4.29356
duplication	7	16017001	16033200	16200	3.11324
deletion	7	16978001	16984600	6600	1.36616
duplication	7	18521801	18524000	2200	3.88188
deletion	7	18525401	18571000	45600	1.10602
deletion	7	18624001	18635600	11600	1.06483
duplication	7	18635601	18647600	12000	2.9185
duplication	7	18810201	18813800	3600	4.16928
deletion	7	18891401	18898600	7200	0.987594
deletion	7	21486801	21495200	8400	1.40503
deletion	7	21837601	21839600	2000	0.302388
deletion	7	27451401	27452800	1400	0.0523614
deletion	7	28570401	28575000	4600	0.960148
deletion	7	30341601	30346400	4800	0.893416
deletion	7	30940601	30948600	8000	1.03545
deletion	7	34150201	34152800	2600	0.451114
deletion	7	36731601	36735800	4200	0.0305442
deletion	7	37244601	37253000	8400	1.02759
deletion	7	37935201	37937600	2400	0.259626
duplication	7	38650601	38658000	7400	4.75994
deletion	7	41842001	41851000	9000	0.059052
deletion	7	42308201	42311600	3400	0.652208
deletion	7	42373601	42403200	29600	1.05935
deletion	7	42605801	42609200	3400	0.409652
deletion	7	42644201	42646600	2400	0.0763604
deletion	7	43093801	43098600	4800	0.51925
deletion	7	44145001	44146800	1800	0.22399
deletion	7	44159801	44166200	6400	0.973594
duplication	7	44503201	44517600	14400	3.78112
deletion	7	45328801	45332600	3800	0.83916
deletion	7	45632601	45641200	8600	1.41284
deletion	7	45733001	45737000	4000	0.952978
deletion	7	46372601	46381200	8600	0.916324
deletion	7	46535801	46539200	3400	0.75462
deletion	7	52605401	52655000	49600	1.06634
deletion	7	53623001	53629000	6000	1.20955
deletion	7	58318201	58328400	10200	0.318018
deletion	7	60315601	60318200	2600	0.387676
deletion	7	61126401	61130400	4000	0.270316
deletion	7	64766201	64772800	6600	1.02739
deletion	7	67860401	67864200	3800	0
deletion	7	70554201	70563600	9400	1.3238
duplication	7	70835801	70841400	5600	4.17582
deletion	7	75186801	75189000	2200	0.549794
deletion	7	79125201	79270000	144800	0.934296
deletion	7	83687801	83698400	10600	0.985482
deletion	7	87449801	87458400	8600	0.155562
deletion	7	87606001	87613400	7400	1.17389
deletion	7	87831001	87837200	6200	0.706456
deletion	7	88067401	88074000	6600	1.30507
deletion	7	88302401	88311200	8800	1.18706
deletion	7	88418801	88423600	4800	1.37067
deletion	7	88434601	88445800	11200	1.2174
deletion	7	88461201	88467800	6600	0.957976
deletion	7	89219401	89222000	2600	0.761254
duplication	7	92852401	92858600	6200	3.6446
deletion	7	94762401	94765800	3400	1.28824
deletion	7	98141201	98145600	4400	0.76638
deletion	7	99126001	99132200	6200	0.55275
deletion	7	104781001	104784400	3400	0.123973
deletion	7	106406001	106410000	4000	0.132867
deletion	7	107226401	107230000	3600	0.941778
deletion	7	107335201	107344200	9000	1.40503
deletion	7	109132001	109133600	1600	0.148903
deletion	7	109604601	109610400	5800	0.097952
deletion	8	546601	550000	3400	0.625256
deletion	8	2313401	2319200	5800	0.881568
deletion	8	3491001	3494000	3000	0.476488
deletion	8	3767201	3771200	4000	0.687244
duplication	8	7097401	7112800	15400	2.89416
duplication	8	7137601	7143200	5600	5.02996
duplication	8	7150001	7161400	11400	4.30512
deletion	8	7350601	7353400	2800	0.824692
duplication	8	8175001	8179800	4800	3.71112
deletion	8	12982601	13063400	80800	1.23817
deletion	8	13350401	13371000	20600	0.910098
deletion	8	13476001	13480400	4400	0.982966
deletion	8	14242001	14249400	7400	0.0990622
deletion	8	14254601	14257800	3200	0.841874
deletion	8	14571401	14577600	6200	0.221692
deletion	8	19959201	19961800	2600	0.0352432
deletion	8	21584001	21588000	4000	0.56354
deletion	8	21589801	21592200	2400	0.572702
deletion	8	22160001	22176400	16400	1.37113
duplication	8	22603801	22608400	4600	6.27484
duplication	8	22609401	22631200	21800	8.06954
duplication	8	23020001	23041200	21200	2.94262
duplication	8	23210401	23253400	43000	3.75352
deletion	8	23351801	23356200	4400	1.19122
deletion	8	23633001	23637800	4800	0.86669
deletion	8	26002601	26006200	3600	0.0305442
deletion	8	30492801	30497200	4400	0.591446
deletion	8	31807401	31813800	6400	0.718742
deletion	8	32153401	32157000	3600	0.081451
deletion	8	32959401	32970000	10600	1.04254
deletion	8	34147601	34155400	7800	1.42383
deletion	8	37654201	37697800	43600	0.18999
deletion	8	41116801	41139800	23000	1.07011
deletion	8	42354401	42362600	8200	1.01019
deletion	8	45826201	45828400	2200	0
deletion	8	50062801	50064200	1400	0
duplication	8	60552401	60569600	17200	2.77774
deletion	8	65940601	65948400	7800	1.21707
deletion	8	66049001	66054200	5200	0.785924
deletion	8	66233001	66235200	2200	0.133284
deletion	8	69355201	69361200	6000	1.15151
deletion	8	69539801	69545200	5400	0.936688
duplication	8	70808001	70812200	4200	4.53362
duplication	8	70831201	70835600	4400	10.3253
duplication	8	70851401	70856600	5200	4.44066
duplication	8	70887201	70941600	54400	6.35802
duplication	8	70950801	70957200	6400	2.89788
duplication	8	71000601	71019200	18600	6.58572
duplication	8	71029201	71035200	6000	4.93594
duplication	8	71077001	71080600	3600	5.1925
duplication	8	71085601	71089400	3800	5.9127
duplication	8	71147201	71148800	1600	5.54376
duplication	8	71181601	71189400	7800	5.33112
duplication	8	71198401	71205200	6800	4.5412
duplication	8	71208801	71215800	7000	4.63398
duplication	8	71218001	71222200	4200	5.47176
duplication	8	71232401	71239000	6600	4.27618
deletion	8	71407201	71413800	6600	0.73306
deletion	8	71421001	71425200	4200	0.702516
duplication	8	72105001	72109800	4800	4.57016
duplication	8	73031601	73051600	20000	3.72944
deletion	8	74300001	74317200	17200	0.96214
duplication	8	76336401	76347000	10600	27.9548
deletion	8	77834201	77837200	3000	0.0244354
deletion	8	79236201	79240200	4000	0.476488
deletion	8	81510001	81513600	3600	0.707606
duplication	8	85763601	85785600	22000	2.72648
duplication	8	90622401	90630800	8400	3.23768
deletion	8	91533201	91535800	2600	0.41587
duplication	8	91537001	91545000	8000	4.65722
deletion	8	92024601	92033600	9000	0.150684
deletion	8	93782201	93796200	14000	1.32474
deletion	8	95769601	95777600	8000	1.23017
duplication	8	96220201	96229000	8800	5.348
deletion	8	97125801	97129200	3400	0.0269508
deletion	8	102204401	102207200	2800	0.261808
deletion	8	104167401	104172800	5400	1.02153
duplication	8	105172401	105227800	55400	3.1198
deletion	8	106301601	106304800	3200	0.314986
deletion	8	109606801	109609200	2400	0.160357
deletion	8	112083401	112085200	1800	0.081451
deletion	8	112264601	112269600	5000	1.03361
deletion	8	113284201	113286600	2400	0.534522
duplication	9	1	11000	11000	16.7771
duplication	9	38801	42800	4000	25.8038
deletion	9	1641401	1649800	8400	1.0145
deletion	9	3752801	3754800	2000	0.238244
deletion	9	4199001	4205600	6600	1.25231
deletion	9	4732201	4737200	5000	0.956642
deletion	9	5404601	5423000	18400	1.47608
deletion	9	5752401	5757000	4600	1.02788
deletion	9	5964001	5977800	13800	1.28418
deletion	9	6388201	6391600	3400	0.587526
deletion	9	8576401	8579200	2800	0.0785422
deletion	9	11716001	11720400	4400	0.878838
deletion	9	13955801	13961200	5400	1.04529
deletion	9	17582001	17585200	3200	0.526886
deletion	9	25269401	25276800	7400	0.455686
deletion	9	28479201	28489800	10600	1.10651
deletion	9	28723601	28728200	4600	1.18325
deletion	9	29248601	29260600	12000	1.00338
deletion	9	30892001	30902600	10600	1.05291
deletion	9	31090801	31106600	15800	1.14251
deletion	9	33187001	33193400	6400	0.841874
deletion	9	33402401	33405800	3400	0.40426
duplication	9	33497801	33503600	5800	5.35576
deletion	9	33505401	33511200	5800	0.73938
duplication	9	34979001	34981600	2600	4.1728
deletion	9	35258001	35260600	2600	1.20532
deletion	9	36117601	36127800	10200	1.40862
deletion	9	36733601	36737400	3800	0.68001
deletion	9	42035001	42039000	4000	0.265734
deletion	9	43560201	43563000	2800	0.477798
deletion	9	44033201	44040600	7400	1.30762
duplication	9	45432001	45470600	38600	2.87668
deletion	9	49040401	49048200	7800	0.963316
deletion	9	49720401	49723600	3200	0.607066
deletion	9	49821801	49826200	4400	0.287392
deletion	9	49840201	49847800	7600	0.0868098
deletion	9	54406001	54408200	2200	0.3582
deletion	9	54443601	54448800	5200	0.518076
deletion	9	54792801	54795600	2800	0.294532
deletion	9	55103201	55116600	13400	1.40184
deletion	9	55774401	55786200	11800	1.49408
duplication	9	56712401	56717800	5400	3.62796
deletion	9	58635001	58647400	12400	1.26216
deletion	9	59146401	59157800	11400	1.06422
deletion	9	61106801	61112400	5600	0.356712
deletion	9	63587201	63595200	8000	0.146612
deletion	9	64154601	64161200	6600	0.0833022
deletion	9	66722801	66727400	4600	1.42628
deletion	9	68438601	68452000	13400	1.41962
deletion	9	70552801	70554800	2000	0.183265
deletion	9	71353401	71356800	3400	0.33958
deletion	9	73830601	73834400	3800	1.05136
deletion	9	79026001	79028000	2000	0.0549794
deletion	9	82646801	82651600	4800	0.118359
deletion	9	85161401	85178600	17200	1.45653
duplication	9	88210001	88217000	7000	4.16274
deletion	9	88225201	88229800	4600	0.513938
duplication	9	88232401	88235800	3400	3.82162
deletion	9	88238801	88240800	2000	0.641428
deletion	9	88262601	88270000	7400	0.604278
duplication	9	88403801	88408200	4400	3.27794
deletion	9	88672001	88684400	12400	0.916324
deletion	9	89414801	89416000	1200	0.0152721
deletion	9	91790801	91794400	3600	1.04359
deletion	9	91918601	91920400	1800	0.193446
deletion	9	93460401	93462800	2400	1.06141
deletion	9	98099201	98101000	1800	0
deletion	9	99748001	99750200	2200	0.124953
deletion	9	103343001	103347800	4800	0.98505
duplication	10	9977201	9987200	10000	3.03486
duplication	10	10102601	10108800	6200	24.324
deletion	10	13057001	13060200	3200	0.612792
deletion	10	21205801	21208600	2800	0.785422
duplication	10	22473001	22497800	24800	3.29876
duplication	10	22535001	22552600	17600	3.0749
deletion	10	22585601	22607200	21600	1.33716
duplication	10	22607201	22614400	7200	3.24278
duplication	10	22661601	22673200	11600	3.38408
duplication	10	22790801	22796800	6000	3.57672
duplication	10	22937401	22943800	6400	3.6023
duplication	10	23016601	23038600	22000	3.60698
duplication	10	23093201	23105400	12200	3.90714
deletion	10	23164601	23172200	7600	0.183265
duplication	10	23551801	23582800	31000	3.04692
deletion	10	23622601	23633600	11000	0.746388
deletion	10	23667001	23716000	49000	0.124919
deletion	10	23801201	23833200	32000	1.33783
deletion	10	24117201	24140800	23600	1.19743
deletion	10	24317601	24321000	3400	0.797742
duplication	10	24487601	24490800	3200	4.8966
duplication	10	24563601	24580800	17200	3.19648
duplication	10	24776401	24789400	13000	2.51214
deletion	10	24857401	24886000	28600	0.319112
deletion	10	24927801	24933600	5800	0.0347572
deletion	10	24954601	24960800	6200	0.11528
deletion	10	25052401	25058600	6200	0.271942
deletion	10	25154401	25177000	22600	0.989306
duplication	10	26207201	26229200	22000	4.74822
deletion	10	26675201	26687200	12000	0.594084
deletion	10	26911201	26916400	5200	1.06435
deletion	10	27038001	27044200	6200	0.874942
deletion	10	27364201	27370400	6200	0.11528
deletion	10	27386401	27394400	8000	0.355076
deletion	10	27574001	27577200	3200	0.343622
deletion	10	27635401	27660800	25400	0.072873
duplication	10	27726801	27737600	10800	3.5024
deletion	10	27749801	27769600	19800	1.22732
deletion	10	28132001	28135800	3800	0.916324
deletion	10	29765601	29767600	2000	0.128285
deletion	10	32527001	32538600	11600	0.385488
deletion	10	34993601	34997600	4000	0.76055
deletion	10	38843001	38851200	8200	0.435812
deletion	10	38868601	38872000	3400	1.22895
deletion	10	39651201	39656200	5000	0.12462
deletion	10	39823001	39828400	5400	0.24096
deletion	10	39832601	39842200	9600	0.864782
deletion	10	41947601	41962000	14400	0.818328
deletion	10	44399201	44401600	2400	0.190901
duplication	10	46720801	46725000	4200	3.3555
deletion	10	55075201	55081000	5800	0.808894
deletion	10	55578201	55590400	12200	1.26182
deletion	10	56179801	56181400	1600	0.171811
deletion	10	56588201	56590600	2400	0.427618
deletion	10	56604801	56609000	4200	0.916324
duplication	10	58884801	58896600	11800	11.5923
duplication	10	62119601	62126000	6400	2.6373
duplication	10	65433201	65438200	5000	2.96522
deletion	10	70012001	70014600	2600	0.479308
deletion	10	74998801	75003200	4400	1.16623
deletion	10	81406001	81414000	8000	0.6483
deletion	10	81508601	81512000	3400	0.0323408
deletion	10	83444601	83449000	4400	1.19539
deletion	10	87577001	87589000	12000	1.19886
deletion	10	87868801	87879200	10400	1.05377
deletion	10	90041201	90049000	7800	1.12074
duplication	10	92080401	92087800	7400	13.6087
deletion	10	93468001	93474600	6600	1.09126
deletion	10	95305001	95306400	1400	0.0261808
deletion	10	98153201	98159000	5800	0.641428
duplication	10	104137001	104143600	6600	3.42094
deletion	11	2180401	2182400	2000	0.403182
deletion	11	2742001	2748800	6800	1.1508
duplication	11	5352201	5355000	2800	16.4742
deletion	11	6251401	6255600	4200	1.09959
deletion	11	9714801	9723400	8600	1.21679
deletion	11	17367801	17385000	17200	1.29564
deletion	11	17624001	17626200	2200	0.308218
deletion	11	17802801	17807800	5000	1.05927
deletion	11	18090201	18101400	11200	0.70197
deletion	11	19869201	19877200	8000	1.03087
deletion	11	29696201	29700200	4000	0.664336
deletion	11	33997401	34000000	2600	0.486356
deletion	11	36094801	36100800	6000	0.971304
deletion	11	36297001	36308600	11600	1.02218
deletion	11	38253401	38257400	4000	1.33783
deletion	11	39176001	39201600	25600	1.43319
deletion	11	39956601	39959800	3200	0.607066
deletion	11	40527001	40529600	2600	0
duplication	11	47074401	47098400	24000	3.24456
deletion	11	47987801	47991200	3400	1.12654
duplication	11	49062601	49067400	4800	4.37926
deletion	11	49587001	49590200	3200	0.515432
deletion	11	50517001	50527000	10000	1.02079
deletion	11	51399601	51404000	4400	1.14124
duplication	11	61789001	61802600	13600	25.1396
deletion	11	64694601	64697200	2600	0.190314
deletion	11	66474001	66479200	5200	1.36039
deletion	11	76669001	76677000	8000	1.48216
deletion	11	79432001	79435000	3000	0.78804
duplication	11	85030801	85037600	6800	2.53606
deletion	11	87536001	87538400	2400	0.40471
deletion	11	88589601	88592200	2600	0.528648
deletion	11	93503401	93508000	4600	0.657364
deletion	11	93687601	93699400	11800	1.32168
deletion	11	97028201	97032600	4400	1.19122
duplication	11	99442601	99453600	11000	2.53906
deletion	11	103612801	103615600	2800	0.602156
deletion	11	103970001	103972000	2000	0.412346
deletion	11	104826201	104832000	5800	1.04903
duplication	11	105081601	105091800	10200	2.87654
duplication	11	105134401	105140000	5600	5.57976
deletion	11	105732001	105743800	11800	1.32013
deletion	11	106155001	106162400	7400	1.29276
deletion	11	106247601	106258000	10400	1.2529
deletion	11	106335001	106339600	4600	0.69322
duplication	11	106948601	106961800	13200	4.12208
duplication	11	106964201	106967200	3000	3.75082
duplication	11	106971201	106975400	4200	4.06674
duplication	11	107091201	107108200	17000	3.92618
duplication	11	107109801	107112800	3000	4.53886
duplication	11	107119801	107126200	6400	3.91728
duplication	11	107284201	107298600	14400	64.4188
duplication	11	107299001	107310800	11800	50.0064
deletion	12	543601	549000	5400	1.20819
deletion	12	737801	739400	1600	0.194719
deletion	12	1360001	1365800	5800	1.06799
deletion	12	1517401	1524600	7200	0.735606
deletion	12	3240601	3244600	4000	0.774294
deletion	12	3274201	3277000	2800	0.510524
deletion	12	3836001	3841000	5000	0.630432
deletion	12	4267801	4290800	23000	1.12668
deletion	12	5565201	5573200	8000	1.22558
deletion	12	5956801	5960400	3600	0.789058
deletion	12	6612001	6619400	7400	0.896512
deletion	12	6620401	6622800	2400	0.145085
deletion	12	7262601	7267600	5000	0.637762
deletion	12	8499801	8514800	15000	1.19
deletion	12	8517201	8530800	13600	1.39874
deletion	12	8543601	8548600	5000	1.05561
duplication	12	8548601	8552200	3600	4.02164
duplication	12	12363601	12369000	5400	2.64376
deletion	12	14566601	14571800	5200	0.789448
deletion	12	14846201	14849000	2800	0.425436
deletion	12	17772601	17782800	10200	1.33496
deletion	12	17803001	17806000	3000	0.51925
deletion	12	25872601	25881200	8600	1.43629
deletion	12	26461801	26472000	10200	1.42659
deletion	12	30232401	30237000	4600	1.36253
deletion	12	32215601	32228200	12600	1.26686
duplication	12	32228201	32230800	2600	2.93928
deletion	12	37703401	37710600	7200	0.674516
deletion	12	38426801	38432800	6000	1.35311
deletion	12	41376801	41388400	11600	0.889466
deletion	12	41654601	41661000	6400	0.687244
deletion	12	41902001	41913400	11400	1.06583
deletion	12	41921401	41925600	4200	0.650154
deletion	12	43605001	43611600	6600	1.25786
deletion	12	44803801	44812200	8400	1.45521
deletion	12	46345601	46355800	10200	0.862424
deletion	12	48550001	48552000	2000	0.146612
deletion	12	50388201	50393000	4800	0.969776
deletion	12	55402001	55409600	7600	1.10441
deletion	12	56476801	56481400	4600	1.08764
deletion	12	59246001	59255400	9400	1.0255
deletion	12	59427401	59433200	5800	1.25126
deletion	12	59721201	59725000	3800	0.75235
deletion	12	59975401	59988000	12600	1.08504
deletion	12	61353201	61358200	5000	0.150277
deletion	12	64198801	64204000	5200	1.09254
deletion	12	64608601	64610600	2000	0.155775
deletion	12	64640401	64642200	1800	0.081451
deletion	12	64643801	64649800	6000	0.522306
deletion	12	64664201	64668200	4000	0.67808
deletion	12	64681601	64684200	2600	0.408822
deletion	12	65195801	65198200	2400	0.175629
deletion	12	65256001	65290800	34800	0.968986
deletion	12	65319401	65421400	102000	0.955852
deletion	12	70317401	70329800	12400	0.56014
deletion	12	70607801	70611000	3200	0.171811
deletion	12	70638201	70655800	17600	0.150985
deletion	12	71034601	71217600	183000	0.120074
deletion	12	71225001	71227800	2800	0.412346
duplication	12	71260201	71313000	52800	2.8229
duplication	12	71449601	71459000	9400	3.04532
deletion	12	72093401	72098800	5400	0.926506
deletion	12	72205201	72233400	28200	0.21121
deletion	12	72236601	72242400	5800	0.770976
deletion	12	72282201	72283800	1600	0.0801784
deletion	12	72934801	72977200	42400	0.902494
duplication	12	72977201	72986000	8800	3.05928
duplication	12	73163401	73185200	21800	3.52574
deletion	12	73185201	73197800	12600	1.18831
deletion	12	73204401	73207800	3400	0.571356
deletion	12	73213801	73218400	4600	0.808756
duplication	12	74208001	74243800	35800	2.77662
deletion	12	74646001	74728400	82400	0.321158
deletion	12	75316601	75332400	15800	1.28401
deletion	12	75404201	75405800	1600	0.194719
deletion	12	75715401	75788200	72800	1.12577
deletion	12	75798201	75869600	71400	1.14759
duplication	12	76107201	76120400	13200	2.99056
duplication	12	76124001	76139400	15400	2.84536
deletion	12	76231401	76237800	6400	0.398028
deletion	12	76239601	76265000	25400	0.511554
deletion	12	76272801	76274200	1400	0.0261808
duplication	12	76274201	76280600	6400	3.6109
deletion	12	76280801	76288800	8000	1.24849
deletion	12	76289401	76298200	8800	0.85593
duplication	12	76325601	76333600	8000	3.31022
deletion	12	76333801	76351000	17200	1.14754
deletion	12	76391001	76394800	3800	0.564264
deletion	12	76414201	76420200	6000	0.992686
duplication	12	76425601	76430600	5000	3.58466
deletion	12	76440201	76449000	8800	1.14332
duplication	12	76450801	76458800	8000	2.95286
deletion	12	76578401	76615400	37000	0.902952
deletion	12	76632401	76639000	6600	0.991296
deletion	12	76871001	76886600	15600	1.19122
deletion	12	81922801	81929200	6400	1.46326
deletion	12	87790601	87797400	6800	1.30981
duplication	12	91117201	91125400	8200	4.52128
deletion	13	237801	271400	33600	1.32049
deletion	13	280601	299200	18600	1.31833
deletion	13	719801	731400	11600	1.36027
deletion	13	1214601	1220200	5600	0.160357
deletion	13	2183001	2186200	3200	0.555522
duplication	13	5336001	5343000	7000	15.5697
deletion	13	5343001	5576000	233000	1.00709
deletion	13	5698601	5701000	2400	0.175629
deletion	13	6071201	6074400	3200	0.160357
duplication	13	10975801	10996600	20800	3.61508
deletion	13	10999401	11005400	6000	0.397074
duplication	13	11005401	11014200	8800	2.88434
deletion	13	11060401	11066400	6000	1.05377
duplication	13	11172401	11242800	70400	3.2467
duplication	13	11253801	11264800	11000	3.72028
duplication	13	11267601	11292200	24600	2.98066
deletion	13	11340201	11364600	24400	1.32567
duplication	13	11364601	11374400	9800	3.40162
duplication	13	11458401	11466600	8200	3.77258
duplication	13	14644201	14647600	3400	5.5195
deletion	13	16982401	16987600	5200	1.11016
duplication	13	17693401	17711800	18400	3.10952
duplication	13	17720001	17725400	5400	4.2151
duplication	13	17784801	17821600	36800	3.27338
duplication	13	34439401	34445600	6200	2.613
deletion	13	38837001	38841200	4200	1.07777
deletion	13	41429201	41446400	17200	0.71175
deletion	13	43672401	43678600	6200	0.945884
deletion	13	44398801	44403800	5000	0.762382
deletion	13	57922201	57956000	33800	1.0047
deletion	13	59191001	59193400	2400	0.51925
deletion	13	60441201	60447000	5800	1.34921
duplication	13	64744601	64771600	27000	3.66326
duplication	13	65053401	65101000	47600	3.95174
deletion	13	67873801	67876600	2800	0.634882
deletion	13	69612601	69629200	16600	0.938404
deletion	13	71452401	71454600	2200	0.0833022
deletion	13	73193401	73202000	8600	1.21253
duplication	13	74934601	74944600	10000	4.40936
duplication	13	82423801	82434600	10800	2.53008
duplication	13	82878401	82885400	7000	2.783
deletion	13	83729601	83733200	3600	1.29813
deletion	13	84030001	84032600	2600	0.740108
duplication	14	1	16400	16400	8.31286
duplication	14	62201	100000	37800	12.4746
duplication	14	178601	184400	5800	18.7941
duplication	14	468801	478000	9200	23.3524
duplication	14	605801	650600	44800	23.9884
duplication	14	714001	720200	6200	4.60232
duplication	14	732201	764400	32200	8.46262
duplication	14	839401	847600	8200	27.5054
duplication	14	898601	908000	9400	11.2143
duplication	14	949201	961800	12600	23.3124
duplication	14	1066001	1086600	20600	17.4511
deletion	14	1209401	1214400	5000	0.879672
duplication	14	2713001	2717600	4600	3.13542
duplication	14	2733201	2739800	6600	3.03498
deletion	14	3428601	3431000	2400	0.549794
deletion	14	4642801	4644400	1600	0.114541
deletion	14	5617001	5630800	13800	0.9389
deletion	14	5946801	5949600	2800	0.425436
deletion	14	7006001	7011600	5600	0.880326
duplication	14	7353401	7362600	9200	2.73902
deletion	14	8492001	8497200	5200	1.29343
deletion	14	10555001	10559200	4200	0.60652
duplication	14	11404801	11413400	8600	8.94162
duplication	14	11416801	11433400	16600	7.3604
duplication	14	14621601	14623800	2200	6.5059
duplication	14	14636601	14652000	15400	6.39048
duplication	14	14703401	14713800	10400	5.96668
duplication	14	14740001	14750200	10200	7.67198
duplication	14	14768001	14776000	8000	12.336
duplication	14	14853801	14865400	11600	5.7444
duplication	14	14907401	14921600	14200	5.9161
duplication	14	14937001	14941800	4800	6.51354
duplication	14	15076201	15107000	30800	5.40512
duplication	14	15124801	15129800	5000	6.34464
duplication	14	15164401	15167200	2800	13.1754
duplication	14	15209601	15212400	2800	10.1712
duplication	14	15253201	15272600	19400	4.43048
duplication	14	15309601	15316400	6800	8.27388
duplication	14	15323401	15332400	9000	9.06958
duplication	14	15347801	15351000	3200	6.96406
duplication	14	15358001	15373200	15200	6.38292
duplication	14	15406601	15412600	6000	5.83698
deletion	14	17339401	17341600	2200	0.133284
deletion	14	19285001	19288000	3000	0.665862
deletion	14	19478201	19485800	7600	1.2925
deletion	14	20464001	20466600	2600	0.0775352
deletion	14	21193001	21197600	4600	0.940228
deletion	14	27981401	27984200	2800	0.425436
deletion	14	32265201	32294000	28800	1.06905
deletion	14	33655801	33665800	10000	1.00612
deletion	14	34391601	34395200	3600	0.44798
deletion	14	34399801	34404200	4400	0.141614
deletion	14	36619001	36622600	3600	1.01305
deletion	14	39168801	39178800	10000	1.36532
deletion	14	44086201	44090000	3800	0.781288
deletion	14	51428001	51431600	3600	0.162902
deletion	14	51605201	51611000	5800	0.575072
deletion	14	51616601	51621600	5000	0.868676
deletion	14	52191801	52197400	5600	0.844328
deletion	14	52741001	52755400	14400	1.48139
deletion	14	53116601	53132000	15400	1.25072
deletion	14	54112801	54126800	14000	0.0143994
deletion	14	55509401	55518600	9200	1.31273
deletion	14	55681001	55685800	4800	0.145085
deletion	14	56546801	56549800	3000	0.378748
deletion	14	57559201	57562200	3000	0.580338
deletion	14	57608401	57615600	7200	0.850146
deletion	14	57679401	57682800	3400	0.700718
deletion	14	60868401	60873200	4800	0.92396
deletion	14	62318401	62322000	3600	1.05886
deletion	14	63084401	63090200	5800	0.682504
deletion	14	63950801	63953400	2600	0.437016
deletion	14	64169001	64170800	1800	0.183265
deletion	14	64701801	64707000	5200	1.39563
deletion	14	69063201	69072000	8800	1.49944
duplication	14	72935201	72943200	8000	3.99976
deletion	14	77516401	77518000	1600	0.0229082
deletion	14	77816601	77819600	3000	0.226026
deletion	14	81131201	81137000	5800	1.35237
deletion	14	81451601	81458000	6400	1.04232
deletion	14	81466001	81470600	4600	0.896404
deletion	14	82150601	82155600	5000	1.35983
duplication	14	83669801	83672400	2600	21.1812
duplication	15	1	12800	12800	9.74454
deletion	15	189201	191800	2600	0.775352
deletion	15	3289201	3295000	5800	1.4598
deletion	15	3494001	3498200	4200	1.26976
deletion	15	3559401	3567800	8400	1.21304
deletion	15	3756401	3762600	6200	0.670986
deletion	15	4284001	4285800	1800	0.081451
deletion	15	4400001	4402800	2800	0.503978
deletion	15	5036601	5051600	15000	1.17656
duplication	15	6039201	6043800	4600	3.68522
deletion	15	6106601	6108400	1800	0.570158
duplication	15	6110801	6132000	21200	2.52508
deletion	15	6132601	6140400	7800	1.36979
deletion	15	6864801	6872600	7800	0.754206
deletion	15	6940401	6943200	2800	0.77233
duplication	15	8209601	8224000	14400	4.56508
deletion	15	9386001	9391800	5800	0.900526
deletion	15	9734801	9750400	15600	1.23116
deletion	15	9846001	9855400	9400	1.27701
deletion	15	9882601	9887400	4800	1.08432
deletion	15	11267401	11277800	10400	1.00972
deletion	15	11283201	11286800	3600	1.21668
deletion	15	11375601	11390400	14800	0.985668
deletion	15	25116001	25125800	9800	1.49417
deletion	15	29633201	29637200	4000	0.73306
deletion	15	37712801	37717000	4200	1.02977
deletion	15	42189601	42195400	5800	0.151668
deletion	15	43170801	43178200	7400	0.89156
duplication	15	43380801	43384000	3200	4.86798
deletion	15	45242801	45248000	5200	1.07844
deletion	15	45273601	45276800	3200	0.813238
deletion	15	46060201	46067000	6800	1.19931
deletion	15	46477801	46480600	2800	0.170175
deletion	15	46488401	46494400	6000	0.613938
deletion	15	46553801	46563800	10000	0.0586448
deletion	15	46638401	46642400	4000	0.558958
deletion	15	46892401	46897200	4800	0.912506
deletion	15	46944001	46952200	8200	0.17209
duplication	15	47885601	47889000	3400	3.48204
deletion	15	47907801	47925400	17600	1.10271
deletion	15	47982801	47988400	5600	0.431982
deletion	15	47999201	48005600	6400	0.544068
deletion	15	48320001	48328200	8200	0.768818
duplication	15	48426801	48437600	10800	3.37174
deletion	15	48474001	48493400	19400	1.39999
duplication	15	49104401	49135800	31400	3.74934
deletion	15	49277801	49309400	31600	0.339272
deletion	15	49634401	49644800	10400	1.39387
deletion	15	49654001	49658800	4800	1.26376
deletion	15	49809001	49820000	11000	0.944648
deletion	15	49980601	49984000	3400	0.0431212
deletion	15	49998201	50001200	3000	0.268788
deletion	15	50009801	50012600	2800	0.34035
deletion	15	50397401	50400400	3000	0.476488
deletion	15	50517201	50529600	12400	1.11289
deletion	15	50592001	50597000	5000	1.23887
deletion	15	50606601	50636000	29400	0.892014
duplication	15	50678001	50686800	8800	3.70904
deletion	15	50831001	50850600	19600	0.445072
deletion	15	52199201	52204000	4800	0.649064
deletion	15	52215801	52249400	33600	1.13722
duplication	15	52249401	52256400	7000	3.1155
deletion	15	52263601	52278000	14400	0.264716
[truncated: 932 more rows]

## Sheet: sample6
CNV Type	Chr.	Start (bp)	End (bp)	CNV size (bp)	Copy Number
[truncated: 2,084 more rows]

[truncated: 4 more sheets: sample7, sample8, CNVR_UMD3.1, CNVR_BTAU4.0]
