# Supplementary material for: CNV discovery for milk composition traits in dairy cattle using whole genome resequencing
Source: BMC Genomics. 2017 Mar 29;18:265. doi: 10.1186/s12864-017-3636-3 (PMC5371188; doi:10.1186/s12864-017-3636-3)
Supplement: Supplementary file 2 — Primers information and confirmation results of the 11 chosen CNVRs by qPCR analysis. (XLSX 14 kb) [file 12864_2017_3636_MOESM2_ESM.xlsx]

## Sheet: Primer Information
Table S2. Information of the 11 CNVRs validated by qPCR and the primers used for qPCR
CNVR ID	Chr.	Start (bp)	End (bp)	Length (bp)	Type	Primer ID	Left position (bp)	Right position (bp)	Amplication Length (bp)	Forward (5'-3')	Reverse (5'-3')
34	3	17439001	17470200	31200	duplication	1	17458517	17458704	188	ACGTCCAACCATCACTGAGT	ACTCTACTTTTGCTGCCCCT
65	4	106482401	106515600	33200	duplication	2	106514033	106514222	190	ACCTCAGGCAGCTCATTTCT	GACTTGGGAGAGGACCTGAC
142	8	105168001	105227800	59800	duplication	3	105191253	105191439	187	GGAGGCAGTGATACCCAAGT	ACATCATGCCTCTTGTGGGA
202	12	73838001	74076800	238800	deletion	4	73888422	73888589	168	GAAGAAAGGAGTCTGGGGCT	GACCAACTCCCACAACACAC
284	17	8895001	8991600	96600	deletion	5	8919880	8920043	164	GACCGTCTCCCTGTTCTCAA	GGACCAGAGCAGGAATCACT
309	18	63090201	63120600	30400	deletion	6	63102934	63103088	155	CAGAAGAGAGTGCTGTGGGA	TCCATCACTGAGAACCCACC
341	21	70680601	70727600	47000	deletion	7	70690213	70690363	151	CGCAATTTCCCACCTGAACA	AGGGGACAAAGTAGGTGCTC
347	22	6551401	6578200	26800	deletion	8	6571777	6571947	171	TAGCCCTACTCCATCACCCT	TGCCACGTATATGCCAGGAT
369	25	41136201	41354600	218400	deletion	9	41153343	41153516	174	AACAGAAGACCGAGGGAAGG	CTCCTGTCCCCTGTTTGAGT
378	27	5658801	5765600	106800	both	10	5712131	5712322	192	ATCCTCTCTCACCCCACTCT	GCTTTTGAGCTTGACACCCA
400	29	49919601	50195200	275600	deletion	11	49931724	49931913	190	AAGCGGCATCTCTTCGTTTC	CCTCCCCATTCTGTGTCCTT
BTF3	20						8484808	8482970	163	GGCAGCAAACACTTTCACCATT	AGCAAAACCGCTACTAGCAAACTC

## Sheet: Validation Rate
Table S2. Validation rates of 5 samples
CNVR ID	Chr.	Start (bp)	End (bp)	Length (bp)	Type	Primer ID	sample4	sample5	sample6	sample7	sample8
34	3	17439001	17470200	31200	duplication	1	yes	yes	yes	yes	yes
65	4	106482401	106515600	33200	duplication	2	yes	yes	yes		yes
142	8	105168001	105227800	59800	duplication	3	no		yes		yes
202	12	73838001	74076800	238800	deletion	4	no	no	yes	no	no
284	17	8895001	8991600	96600	deletion	5		yes		yes	yes
309	18	63090201	63120600	30400	deletion	6	yes		yes		yes
341	21	70680601	70727600	47000	deletion	7	yes	yes		yes
347	22	6551401	6578200	26800	deletion	8	yes	yes	yes		yes
369	25	41136201	41354600	218400	deletion	9		yes	yes	yes	yes
378	27	5658801	5765600	106800	both	10		no	no	no	yes
400	29	49919601	50195200	275600	deletion	11	no	yes	no	no	yes
						Confirmed	5	7	7	4	9
						Totals	8	9	9	7	10
						Validation Rate	0.625	0.777778	0.777778	0.571429	0.9
						Average					0.730397
