# Supplementary material for: CNV discovery for milk composition traits in dairy cattle using whole genome resequencing
Source: BMC Genomics. 2017 Mar 29;18:265. doi: 10.1186/s12864-017-3636-3 (PMC5371188; doi:10.1186/s12864-017-3636-3)
Supplement: Supplementary file 3 — General statistics of 487 differential CNVRs between high and low group based on UMD3.1. (XLSX 28 kb) [file 12864_2017_3636_MOESM3_ESM.xlsx]

## Sheet: Table S3
Table S3. General statistics of 487 differential CNVRs between high and low group
CNV ID	CNVR Type	Chr.	Start (bp)	End (bp)	CNV size (bp)	Total (bp)
1	duplication	1	4543201	4565000	21800	8234800
2	deletion	1	14644201	14660000	15800
3	deletion	1	15055401	15068400	13000
4	deletion	1	28120601	28124600	4000
5	deletion	1	39578001	39584200	6200
6	deletion	1	42121201	42193000	71800
7	deletion	1	42251201	42281600	30400
8	deletion	1	49561601	49572400	10800
9	deletion	1	97520001	97545000	25000
10	deletion	1	98481001	98488000	7000
11	deletion	1	101903401	101909200	5800
12	deletion	1	115545401	115550600	5200
13	deletion	1	119191001	119196200	5200
14	deletion	1	126345201	126350400	5200
15	deletion	1	130403601	130417800	14200
16	deletion	1	142439801	142476600	36800
17	deletion	1	155326801	155331800	5000
18	deletion	1	157850601	157866000	15400
19	deletion	2	29608001	29613600	5600
20	deletion	2	30829801	30836600	6800
21	duplication	2	44670001	44674000	4000
22	deletion	2	68404801	68417000	12200
23	deletion	2	76349801	76352200	2400
24	deletion	2	104992601	105002000	9400
25	deletion	2	136147001	136198000	51000
26	duplication	2	136725801	136734400	8600
27	duplication	3	142201	160600	18400
28	deletion	3	2212601	2216800	4200
29	deletion	3	5026401	5029200	2800
30	duplication	3	8102201	8112000	9800
31	deletion	3	11777001	11788600	11600
32	duplication	3	12066601	12075800	9200
33	deletion	3	13313601	13319800	6200
34	duplication	3	17439001	17470200	31200
35	duplication	3	17548201	17561200	13000
36	duplication	3	21020001	21025400	5400
37	deletion	3	26212401	26228600	16200
38	duplication	3	28179201	28182200	3000
39	deletion	3	50161601	50189200	27600
40	deletion	3	63380201	63382400	2200
41	deletion	3	76184201	76187200	3000
42	deletion	3	111626201	111634200	8000
43	deletion	3	115929401	115944000	14600
44	duplication	3	118786201	118796800	10600
45	deletion	3	120025201	120035200	10000
46	duplication	3	120070401	120082200	11800
47	deletion	3	120960201	120962800	2600
48	deletion	4	1	11200	11200
49	deletion	4	9070201	9073400	3200
50	deletion	4	20905401	20911400	6000
51	deletion	4	25528201	25546200	18000
52	deletion	4	28238601	28254200	15600
53	duplication	4	29952801	29956400	3600
54	duplication	4	32868801	32873200	4400
55	deletion	4	36961801	36967600	5800
56	deletion	4	39459601	39487000	27400
57	deletion	4	59735401	59765200	29800
58	deletion	4	60858601	60865400	6800
59	deletion	4	68365201	68378000	12800
60	deletion	4	73248001	73257000	9000
61	deletion	4	75846401	75855600	9200
62	deletion	4	83418601	83427800	9200
63	deletion	4	86076801	86084200	7400
64	duplication	4	99906401	99912600	6200
65	duplication	4	106482401	106515600	33200
66	deletion	4	113918001	113929000	11000
67	deletion	4	116165601	116173600	8000
68	deletion	4	118258801	118289400	30600
69	deletion	5	11622801	11626000	3200
70	deletion	5	74664801	74671600	6800
71	deletion	5	81715201	81722800	7600
72	deletion	5	87796801	87804600	7800
73	deletion	5	99758801	99773000	14200
74	deletion	5	99835401	99849800	14400
75	deletion	5	100058001	100073000	15000
76	duplication	5	100983001	100990600	7600
77	duplication	5	102616801	102632000	15200
78	duplication	5	103122001	103159200	37200
79	both	5	103253201	103327200	74000
80	deletion	6	2667001	2676800	9800
81	duplication	6	7173601	7183400	9800
82	deletion	6	9092601	9109800	17200
83	deletion	6	27930401	27980600	50200
84	duplication	6	36403001	36414200	11200
85	deletion	6	48781601	48784400	2800
86	deletion	6	80679801	80689400	9600
87	deletion	6	80915201	80917200	2000
88	deletion	6	80977401	80985200	7800
89	duplication	6	86087601	86097600	10000
90	deletion	6	92724201	92730600	6400
91	deletion	6	99347401	99351400	4000
92	duplication	6	108521201	108528600	7400
93	duplication	6	108533601	108544000	10400
94	duplication	6	108550601	108556200	5600
95	deletion	6	108707001	108722200	15200
96	deletion	6	114531001	114534000	3000
97	deletion	6	114593801	114596000	2200
98	deletion	6	117413801	117419800	6000
99	duplication	6	117787801	117809200	21400
100	duplication	7	9580001	9608800	28800
101	duplication	7	9719401	9739600	20200
102	duplication	7	9741201	9748000	6800
103	duplication	7	9900401	9915800	15400
104	duplication	7	10131001	10167600	36600
105	duplication	7	10368801	10473200	104400
106	both	7	11576401	11729800	153400
107	deletion	7	11809601	11823800	14200
108	duplication	7	15719801	15726800	7000
109	duplication	7	16015601	16036600	21000
110	duplication	7	18618201	18628800	10600
111	deletion	7	42373401	42403200	29800
112	deletion	7	42600201	42608400	8200
113	deletion	7	43090201	43097200	7000
114	deletion	7	46532801	46539400	6600
115	deletion	7	61126201	61130400	4200
116	deletion	7	88461401	88468400	7000
117	duplication	7	92852201	92858400	6200
118	deletion	7	98141001	98145400	4400
119	deletion	7	99109001	99131000	22000
120	deletion	8	3491001	3493600	2600
121	duplication	8	7097001	7118800	21800
122	duplication	8	7150001	7161400	11400
123	deletion	8	19957801	19962000	4200
124	deletion	8	21585801	21596600	10800
125	duplication	8	22609401	22631200	21800
126	duplication	8	23219001	23246800	27800
127	deletion	8	23631401	23637800	6400
128	deletion	8	37654001	37697800	43800
129	deletion	8	45826001	45828400	2400
130	deletion	8	65801401	65809400	8000
131	deletion	8	66048601	66053800	5200
132	duplication	8	70885601	70922600	37000
133	duplication	8	70924401	70957800	33400
134	duplication	8	71029201	71036600	7400
135	duplication	8	71085801	71089400	3600
136	duplication	8	71218001	71222200	4200
137	both	8	72096401	72109200	12800
138	deletion	8	74300001	74317200	17200
139	duplication	8	76337601	76346800	9200
140	deletion	8	81509001	81512800	3800
141	deletion	8	92018801	92033600	14800
142	duplication	8	105168001	105227800	59800
143	deletion	8	106301601	106304600	3000
144	deletion	8	110996401	111001800	5400
145	deletion	8	111002201	111008800	6600
146	deletion	8	112083401	112085200	1800
147	duplication	9	38801	42800	4000
148	deletion	9	11715001	11720400	5400
149	deletion	9	15810201	15815600	5400
150	deletion	9	29246001	29260600	14600
151	deletion	9	42029601	42035600	6000
152	deletion	9	49039401	49050000	10600
153	deletion	9	49820601	49825800	5200
154	deletion	9	54443201	54448800	5600
155	both	9	55131801	55137000	5200
156	duplication	9	56711801	56717800	6000
157	deletion	9	70552601	70555200	2600
158	deletion	9	82646801	82651600	4800
159	duplication	9	91183201	91190600	7400
160	deletion	10	13057001	13060400	3400
161	duplication	10	22459201	22494000	34800
162	duplication	10	22502201	22557200	55000
163	duplication	10	22607201	22622200	15000
164	duplication	10	22655801	22679600	23800
165	duplication	10	23093201	23107000	13800
166	deletion	10	23436001	23497800	61800
167	deletion	10	23540601	23633400	92800
168	duplication	10	24563601	24570400	6800
169	deletion	10	24857201	24869800	12600
170	deletion	10	24871401	24886200	14800
171	deletion	10	24927401	24935200	7800
172	both	10	25154401	25170400	16000
173	deletion	10	26911201	26915800	4600
174	deletion	10	27386401	27394400	8000
175	duplication	10	27726601	27734600	8000
176	deletion	10	32526801	32538400	11600
177	deletion	10	38842201	38848600	6400
178	duplication	10	39722001	39725400	3400
179	duplication	10	41943001	41947400	4400
180	duplication	10	58884601	58896400	11800
181	deletion	10	81406001	81414200	8200
182	deletion	10	98153201	98159600	6400
183	deletion	11	17367801	17393000	25200
184	deletion	11	18090001	18101400	11400
185	deletion	11	36094801	36098000	3200
186	deletion	11	55417201	55420400	3200
187	deletion	11	58514801	58519400	4600
188	deletion	11	93683001	93699400	16400
189	duplication	11	106948401	106961800	13400
190	duplication	11	107119601	107125800	6200
191	deletion	12	3268401	3277000	8600
192	deletion	12	4267601	4293000	25400
193	both	12	8499801	8525600	25800
194	duplication	12	8548801	8552400	3600
195	deletion	12	64643801	64668800	25000
196	deletion	12	67534401	67579600	45200
197	both	12	71260201	71338600	78400
198	deletion	12	72084801	72141400	56600
199	both	12	72205201	72242600	37400
200	deletion	12	73050601	73085800	35200
201	both	12	73163401	73197800	34400
202	deletion	12	73838001	74076800	238800
203	both	12	74206601	74267800	61200
204	deletion	12	74527601	74603200	75600
205	deletion	12	75524601	75530800	6200
206	deletion	12	75815801	75867600	51800
207	both	12	76216201	76233400	17200
208	duplication	12	76323401	76333600	10200
209	both	12	76440201	76459600	19400
210	duplication	12	76552201	76566400	14200
211	duplication	12	76580601	76626400	45800
212	duplication	12	76668601	76738600	70000
213	duplication	12	91116401	91125400	9000
214	deletion	13	5698201	5701000	2800
215	duplication	13	11005201	11043800	38600
216	duplication	13	11363801	11382600	18800
217	duplication	13	11439801	11466600	26800
218	duplication	13	14644201	14647800	3600
219	duplication	13	17715601	17725400	9800
220	deletion	13	44398801	44404200	5400
221	deletion	13	70138401	70150000	11600
222	duplication	14	178601	184400	5800
223	duplication	14	604601	646000	41400
224	duplication	14	679601	703600	24000
225	duplication	14	704401	720200	15800
226	duplication	14	900401	961800	61400
227	duplication	14	1071801	1082400	10600
228	duplication	14	2713001	2717800	4800
229	duplication	14	2733001	2739800	6800
230	deletion	14	5946601	5949600	3000
231	deletion	14	7000601	7011600	11000
232	deletion	14	10555001	10559200	4200
233	duplication	14	14767801	14777600	9800
234	duplication	14	14853801	14870200	16400
235	duplication	14	15031601	15040400	8800
236	duplication	14	15074801	15085600	10800
237	duplication	14	15209601	15212200	2600
238	duplication	14	15319001	15330600	11600
239	duplication	14	15358001	15373200	15200
240	duplication	14	15406801	15412400	5600
241	deletion	14	27981401	27984000	2600
242	deletion	14	33655001	33667000	12000
243	deletion	14	34399201	34404200	5000
244	deletion	14	39162601	39178800	16200
245	deletion	14	54112601	54126800	14200
246	deletion	14	57559001	57561200	2200
247	deletion	14	63950801	63953400	2600
248	deletion	14	77516401	77518000	1600
249	deletion	15	5036601	5051600	15000
250	duplication	15	8209601	8224400	14800
251	deletion	15	41791801	41794000	2200
252	deletion	15	43167801	43178000	10200
253	deletion	15	45243201	45247000	3800
254	deletion	15	46944001	46952200	8200
255	deletion	15	48320001	48328000	8000
256	deletion	15	50000801	50012000	11200
257	deletion	15	50397401	50400400	3000
258	deletion	15	50789801	50845400	55600
259	deletion	15	57764601	57779400	14800
260	deletion	15	80478401	80628600	150200
261	deletion	15	80687601	80842600	155000
262	duplication	15	81894801	81906400	11600
263	duplication	16	6137001	6142400	5400
264	duplication	16	7036401	7067800	31400
265	duplication	16	7138801	7205800	67000
266	duplication	16	7249601	7302200	52600
267	duplication	16	7363601	7379800	16200
268	duplication	16	7388801	7402200	13400
269	duplication	16	7404201	7426800	22600
270	duplication	16	7436001	7446000	10000
271	duplication	16	7448401	7459400	11000
272	duplication	16	7491801	7505800	14000
273	duplication	16	7551001	7572200	21200
274	duplication	16	7573401	7576200	2800
275	duplication	16	7590401	7599600	9200
276	duplication	16	7627401	7638000	10600
277	duplication	16	55854401	55858600	4200
278	deletion	16	69121801	69130800	9000
279	deletion	16	71461801	71465000	3200
280	duplication	16	78291601	78302200	10600
281	deletion	16	78570001	78580200	10200
282	deletion	16	79652801	79655000	2200
283	deletion	17	5924801	5927000	2200
284	deletion	17	8895001	8991600	96600
285	deletion	17	21083401	21096600	13200
286	deletion	17	22079601	22087000	7400
287	deletion	17	37063601	37077000	13400
288	deletion	17	40316001	40322600	6600
289	duplication	17	51372601	51397600	25000
290	deletion	17	72515201	72521600	6400
291	deletion	17	72522801	72525800	3000
292	deletion	17	72850801	72855400	4600
293	deletion	18	754801	759200	4400
294	deletion	18	4709001	4715800	6800
295	deletion	18	6550201	6554200	4000
296	deletion	18	49701001	49715600	14600
297	duplication	18	50958601	50962800	4200
298	duplication	18	50988601	50997600	9000
299	duplication	18	51055401	51062600	7200
300	duplication	18	57564801	57572400	7600
301	duplication	18	57605201	57614400	9200
302	duplication	18	57984801	57996000	11200
303	deletion	18	58003001	58019400	16400
304	duplication	18	60067601	60080600	13000
305	duplication	18	61352401	61369000	16600
306	deletion	18	61532601	61554200	21600
307	deletion	18	61567601	61575800	8200
308	deletion	18	62377001	62380400	3400
309	deletion	18	63090201	63120600	30400
310	both	18	63508401	63557400	49000
311	duplication	18	63914801	63920400	5600
312	deletion	19	2856201	2866800	10600
313	deletion	19	3571401	3577400	6000
314	duplication	19	9350201	9356600	6400
315	duplication	19	27886801	27900400	13600
316	deletion	19	41868401	41879200	10800
317	deletion	19	61269201	61272200	3000
318	duplication	19	64028401	64042000	13600
319	deletion	20	7366601	7370600	4000
320	deletion	20	29673801	29676200	2400
321	deletion	20	43834001	43840000	6000
322	deletion	20	43988001	43997200	9200
323	deletion	20	44925201	44930600	5400
324	deletion	20	44940001	44944200	4200
325	deletion	20	45980601	45987000	6400
326	deletion	20	53280201	53298200	18000
327	deletion	20	55667401	55680800	13400
328	duplication	21	1525601	1557600	32000
329	duplication	21	1914801	1933000	18200
330	duplication	21	1947001	1960000	13000
331	duplication	21	6095401	6101600	6200
332	deletion	21	10776001	10780000	4000
333	deletion	21	15048601	15054000	5400
334	deletion	21	20080001	20086800	6800
335	deletion	21	20549201	20557600	8400
336	duplication	21	55441401	55449400	8000
337	deletion	21	56456401	56461200	4800
338	deletion	21	64345001	64352000	7000
339	deletion	21	65937001	65942400	5400
340	deletion	21	66816801	66819000	2200
341	deletion	21	70680601	70727600	47000
342	duplication	21	71496601	71502600	6000
343	duplication	21	71511201	71537600	26400
344	deletion	22	1695401	1703200	7800
345	deletion	22	2596601	2610200	13600
346	deletion	22	6494001	6505200	11200
347	deletion	22	6551401	6578200	26800
348	deletion	22	18087601	18094000	6400
349	deletion	22	53507801	53515000	7200
350	deletion	22	54635001	54636800	1800
351	deletion	22	58808401	58811000	2600
352	deletion	23	15102201	15104800	2600
353	deletion	23	18668401	18673400	5000
354	deletion	23	26601201	26615000	13800
355	duplication	23	28543401	28553000	9600
356	deletion	23	28821201	28840600	19400
357	deletion	23	52426001	52428000	2000
358	duplication	24	252401	265000	12600
359	deletion	24	12435601	12438200	2600
360	deletion	24	24672001	24674000	2000
361	duplication	24	47067201	47071600	4400
362	duplication	24	62361001	62369600	8600
363	deletion	25	3478001	3489800	11800
364	deletion	25	11703601	11706600	3000
365	deletion	25	32369001	32373800	4800
366	deletion	25	35188401	35215600	27200
367	deletion	25	36765801	36780600	14800
368	deletion	25	38138801	38140800	2000
369	deletion	25	41136201	41354600	218400
370	deletion	25	41879801	41882000	2200
371	duplication	25	42873401	42886400	13000
372	duplication	26	42788001	42796000	8000
373	duplication	26	50589801	50608200	18400
374	duplication	26	50623801	50639200	15400
375	duplication	27	5099401	5107400	8000
376	duplication	27	5235801	5242400	6600
377	duplication	27	5254401	5284200	29800
378	both	27	5658801	5765600	106800
379	duplication	27	5922401	5961200	38800
380	duplication	27	6223401	6235800	12400
381	both	27	6448001	6492600	44600
382	deletion	27	13436001	13439200	3200
383	deletion	27	26878401	26884800	6400
384	duplication	27	38388201	38398400	10200
385	deletion	27	44345001	44347600	2600
386	deletion	28	271201	274400	3200
387	deletion	28	1033801	1037000	3200
388	duplication	28	38878801	38883800	5000
389	deletion	29	1802001	1818800	16800
390	duplication	29	5544801	5547800	3000
391	deletion	29	6875001	6887800	12800
392	deletion	29	7871601	7884000	12400
393	deletion	29	21328001	21332200	4200
394	deletion	29	21738201	21752400	14200
395	deletion	29	23368401	23375600	7200
396	deletion	29	27753801	27757200	3400
397	deletion	29	28024601	28039800	15200
398	deletion	29	44134401	44136600	2200
399	deletion	29	47692201	47701800	9600
400	deletion	29	49919601	50195200	275600
401	duplication	X	2975201	2985000	9800
402	duplication	X	5095401	5101000	5600
403	duplication	X	10454601	10464800	10200
404	duplication	X	10468801	10473600	4800
405	duplication	X	18636601	18645800	9200
406	duplication	X	18855801	18878400	22600
407	duplication	X	18957201	18963800	6600
408	duplication	X	25170601	25177800	7200
409	duplication	X	32397001	32402600	5600
410	duplication	X	32575601	32598400	22800
411	duplication	X	34758801	34769600	10800
412	duplication	X	35744201	35748800	4600
413	duplication	X	37814401	37837800	23400
414	duplication	X	37939201	37947800	8600
415	duplication	X	38084401	38091800	7400
416	duplication	X	39159001	39222800	63800
417	duplication	X	40550401	40566200	15800
418	duplication	X	40992401	41004600	12200
419	duplication	X	48861601	48865000	3400
420	duplication	X	53833801	53843600	9800
421	duplication	X	53972001	53975000	3000
422	duplication	X	56439401	56446800	7400
423	duplication	X	56646401	56652600	6200
424	duplication	X	56665201	56670200	5000
425	duplication	X	57063001	57069200	6200
426	duplication	X	57366601	57387200	20600
427	duplication	X	57467201	57476600	9400
428	duplication	X	57508801	57512600	3800
429	duplication	X	58025001	58033000	8000
430	duplication	X	58409201	58420600	11400
431	duplication	X	58438601	58448200	9600
432	duplication	X	58455201	58513800	58600
433	duplication	X	63864001	63871400	7400
434	duplication	X	63910401	63939400	29000
435	duplication	X	63958401	63972400	14000
436	duplication	X	64153201	64158400	5200
437	duplication	X	64232401	64241400	9000
438	duplication	X	84209601	84214600	5000
439	duplication	X	91373001	91387200	14200
440	duplication	X	91412801	91421200	8400
441	duplication	X	91574801	91580600	5800
442	duplication	X	91642601	91646800	4200
443	both	X	94568201	94604200	36000
444	duplication	X	94737601	94762200	24600
445	duplication	X	94920601	94927000	6400
446	duplication	X	94971201	95012400	41200
447	duplication	X	95111801	95135800	24000
448	duplication	X	95151601	95167000	15400
449	duplication	X	95171401	95175800	4400
450	duplication	X	95814201	95819200	5000
451	duplication	X	95839201	95842800	3600
452	duplication	X	102726401	102742400	16000
453	duplication	X	104187201	104201000	13800
454	duplication	X	118908201	118911000	2800
455	duplication	X	118935001	118943800	8800
456	duplication	X	118967801	118994000	26200
457	duplication	X	119594201	119606600	12400
458	duplication	X	123798601	123808000	9400
459	duplication	X	123958801	123992000	33200
460	duplication	X	124232201	124248800	16600
461	duplication	X	124255201	124271400	16200
462	duplication	X	124277401	124284600	7200
463	duplication	X	127171001	127184800	13800
464	duplication	X	127208201	127225400	17200
465	duplication	X	127342001	127345800	3800
466	duplication	X	127359401	127364800	5400
467	duplication	X	128116801	128119600	2800
468	duplication	X	128149001	128153000	4000
469	duplication	X	128190001	128246200	56200
470	duplication	X	131112201	131118600	6400
471	duplication	X	131138201	131141800	3600
472	duplication	X	131264001	131272400	8400
473	duplication	X	137122001	137136800	14800
474	duplication	X	137197801	137211400	13600
475	duplication	X	138033001	138070600	37600
476	duplication	X	138071401	138105000	33600
477	duplication	X	138334001	138346400	12400
478	duplication	X	139257001	139262400	5400
479	duplication	X	139263801	139280600	16800
480	duplication	X	139420201	139428000	7800
481	duplication	X	139696201	139703000	6800
482	duplication	X	139760201	139776400	16200
483	duplication	X	143389201	143400600	11400
484	duplication	X	143856001	143897600	41600
485	duplication	X	144342801	144412000	69200
486	duplication	X	144658801	144674200	15400
487	duplication	X	144677201	144708200	31000
based on UMD 3.1 bovine genome assembly
