# Supplementary material for: CNV discovery for milk composition traits in dairy cattle using whole genome resequencing
Source: BMC Genomics. 2017 Mar 29;18:265. doi: 10.1186/s12864-017-3636-3 (PMC5371188; doi:10.1186/s12864-017-3636-3)
Supplement: Supplementary file 4 — The detailed features of genes completely or partial overlapped with differential CNVRs. (XLSX 28 kb) [file 12864_2017_3636_MOESM4_ESM.xlsx]

## Sheet: Table S4
Table S4. The detailed features of genes completely or partially overlapped with differential CNVRs
CNVR ID	Chr.	CNV Start (bp)	CNV End (bp)	Ensembl Gene ID	Gene Start (bp)	Gene End (bp)	Associated Gene Name	Gene type	Description
CNVR13	1	119191001	119196200	ENSBTAG00000011147	119160737	119290651	RNF13	protein_coding	ring finger protein 13 [Source:HGNC Symbol;Acc:HGNC:10057]
CNVR14	1	126345201	126350400	ENSBTAG00000031178	126040089	126704342	SLC9A9	protein_coding	solute carrier family 9, subfamily A (NHE9, cation proton antiporter 9), member 9 [Source:HGNC Symbol;Acc:HGNC:20653]
CNVR15	1	130403601	130417800	ENSBTAG00000048200	130413417	130413546	SNORA48	snoRNA	Small nucleolar RNA SNORA48 [Source:RFAM;Acc:RF00554]
CNVR21	2	44670001	44674000	ENSBTAG00000006907	44546002	44754701	NEB	protein_coding	nebulin [Source:HGNC Symbol;Acc:HGNC:7720]
CNVR21	2	44670001	44674000	ENSBTAG00000006907	44546002	44754701	NEB	protein_coding	nebulin [Source:HGNC Symbol;Acc:HGNC:7720]
CNVR25	2	136147001	136198000	ENSBTAG00000008314	136125304	136154362	SDHB	protein_coding	succinate dehydrogenase complex subunit B, iron sulfur (Ip) [Source:HGNC Symbol;Acc:HGNC:10681]
CNVR25	2	136147001	136198000	ENSBTAG00000008309	136162616	136182586	ATP13A2	protein_coding	ATPase type 13A2 [Source:HGNC Symbol;Acc:HGNC:30213]
CNVR25	2	136147001	136198000	ENSBTAG00000003832	136187693	136192151	MFAP2	protein_coding	microfibrillar associated protein 2 [Source:HGNC Symbol;Acc:HGNC:7033]
CNVR25	2	136147001	136198000	ENSBTAG00000003822	136193743	136239981	CROCC	protein_coding	ciliary rootlet coiled-coil, rootletin [Source:HGNC Symbol;Acc:HGNC:21299]
CNVR31	3	11777001	11788600	ENSBTAG00000000963	11783242	11785396		protein_coding	Uncharacterized protein [Source:UniProtKB/TrEMBL;Acc:M0QVY3]
CNVR37	3	26212401	26228600	ENSBTAG00000001748	26213057	26227392	TRIM45	protein_coding	tripartite motif containing 45 [Source:HGNC Symbol;Acc:HGNC:19018]
CNVR43	3	115929401	115944000	ENSBTAG00000016504	115843770	116226449	AGAP1	protein_coding	ArfGAP with GTPase domain, ankyrin repeat and PH domain 1 [Source:HGNC Symbol;Acc:HGNC:16922]
CNVR46	3	120070401	120082200	ENSBTAG00000038082	120079762	120081083		protein_coding	Olfactory receptor [Source:UniProtKB/TrEMBL;Acc:G5E6B4]
CNVR47	3	120960201	120962800	ENSBTAG00000004315	120904562	120960962	HDLBP	protein_coding	high density lipoprotein binding protein [Source:HGNC Symbol;Acc:HGNC:4857]
CNVR54	4	32868801	32873200	ENSBTAG00000033449	32858616	32873479	SLC25A40	protein_coding	solute carrier family 25 member 40 [Source:HGNC Symbol;Acc:HGNC:29680]
CNVR62	4	83418601	83427800	ENSBTAG00000010300	83370102	83441467		protein_coding	Uncharacterized protein [Source:UniProtKB/TrEMBL;Acc:E1BG20]
CNVR62	4	83418601	83427800	ENSBTAG00000010300	83370102	83441467		protein_coding	Uncharacterized protein [Source:UniProtKB/TrEMBL;Acc:E1BG20]
CNVR62	4	83418601	83427800	ENSBTAG00000047684	83419664	83420214		protein_coding	Uncharacterized protein [Source:UniProtKB/TrEMBL;Acc:A0A0B4J193]
CNVR63	4	86076801	86084200	ENSBTAG00000015337	86039505	86111099	TSPAN12	protein_coding	tetraspanin 12 [Source:HGNC Symbol;Acc:HGNC:21641]
CNVR64	4	99906401	99912600	ENSBTAG00000031548	99787244	99948547		protein_coding	uncharacterized protein LOC514257 [Source:RefSeq peptide;Acc:NP_001069125]
CNVR64	4	99906401	99912600	ENSBTAG00000047605	99882313	99932341		protein_coding	Uncharacterized protein [Source:UniProtKB/TrEMBL;Acc:E1BIE9]
CNVR65	4	106482401	106515600	ENSBTAG00000047562	106485261	106485682		protein_coding	Uncharacterized protein [Source:UniProtKB/TrEMBL;Acc:G3MZH5]
CNVR65	4	106482401	106515600	ENSBTAG00000038385	106487478	106487965		protein_coding	Uncharacterized protein [Source:UniProtKB/TrEMBL;Acc:E1BAZ7]
CNVR65	4	106482401	106515600	ENSBTAG00000047725	106491637	106492130		protein_coding	Uncharacterized protein [Source:UniProtKB/TrEMBL;Acc:E1B872]
CNVR65	4	106482401	106515600	ENSBTAG00000031232	106495474	106495981		protein_coding	Uncharacterized protein [Source:UniProtKB/TrEMBL;Acc:G3MXC7]
CNVR65	4	106482401	106515600	ENSBTAG00000047657	106499948	106500417		protein_coding	Uncharacterized protein [Source:UniProtKB/TrEMBL;Acc:E1BEU5]
CNVR65	4	106482401	106515600	ENSBTAG00000047922	106501806	106502222		protein_coding	Uncharacterized protein [Source:UniProtKB/TrEMBL;Acc:G3MYM5]
CNVR65	4	106482401	106515600	ENSBTAG00000046496	106504178	106504600		protein_coding	Uncharacterized protein [Source:UniProtKB/TrEMBL;Acc:G3MWL4]
CNVR65	4	106482401	106515600	ENSBTAG00000038943	106506512	106507022		protein_coding	Uncharacterized protein [Source:UniProtKB/TrEMBL;Acc:E1BI03]
CNVR66	4	113918001	113929000	ENSBTAG00000030940	113910742	113941457		protein_coding	GTPase, IMAP family member 7; Uncharacterized protein [Source:UniProtKB/TrEMBL;Acc:Q2KJJ4]
CNVR68	4	118258801	118289400	ENSBTAG00000024552	118265405	118274566	SHH	protein_coding	sonic hedgehog [Source:HGNC Symbol;Acc:HGNC:10848]
CNVR71	5	81715201	81722800	ENSBTAG00000012448	81582317	81992463	CCDC91	protein_coding	Bos taurus coiled-coil domain containing 91 (CCDC91), mRNA. [Source:RefSeq mRNA;Acc:NM_001193032]
CNVR78	5	103122001	103159200	ENSBTAG00000039470	103132709	103261137		protein_coding	Uncharacterized protein [Source:UniProtKB/TrEMBL;Acc:E1BBT3]
CNVR79	5	103253201	103327200	ENSBTAG00000039470	103132709	103261137		protein_coding	Uncharacterized protein [Source:UniProtKB/TrEMBL;Acc:E1BBT3]
CNVR79	5	103253201	103327200	ENSBTAG00000039470	103132709	103261137		protein_coding	Uncharacterized protein [Source:UniProtKB/TrEMBL;Acc:E1BBT3]
CNVR79	5	103253201	103327200	ENSBTAG00000039256	103276708	103332323		protein_coding	Uncharacterized protein [Source:UniProtKB/TrEMBL;Acc:G3X8C9]
CNVR81	6	7173601	7183400	ENSBTAG00000010350	7151718	7207800	USP53	protein_coding	ubiquitin specific peptidase 53 [Source:HGNC Symbol;Acc:HGNC:29255]
CNVR84	6	36403001	36414200	ENSBTAG00000024957	36285494	36432426	SNCA	protein_coding	synuclein alpha [Source:HGNC Symbol;Acc:HGNC:11138]
CNVR90	6	92724201	92730600	ENSBTAG00000010954	92607226	92755605	ART3	protein_coding	ADP-ribosyltransferase 3 [Source:HGNC Symbol;Acc:HGNC:725]
CNVR91	6	99347401	99351400	ENSBTAG00000022449	99233279	99410753	SCD5	protein_coding	stearoyl-CoA desaturase 5 [Source:HGNC Symbol;Acc:HGNC:21088]
CNVR92	6	108521201	108528600	ENSBTAG00000024787	108508717	108523815	HAUS3	protein_coding	HAUS augmin like complex subunit 3 [Source:HGNC Symbol;Acc:HGNC:28719]
CNVR95	6	108707001	108722200	ENSBTAG00000017296	108563826	108711716	POLN	protein_coding	polymerase (DNA directed) nu [Source:HGNC Symbol;Acc:HGNC:18870]
CNVR95	6	108707001	108722200	ENSBTAG00000031364	108717034	108719413	NAT8L	protein_coding	N-acetyltransferase 8-like (GCN5-related, putative) [Source:HGNC Symbol;Acc:HGNC:26742]
CNVR99	6	117787801	117809200	ENSBTAG00000019584	117798819	117856796		protein_coding	Alpha-mannosidase [Source:UniProtKB/TrEMBL;Acc:G5E5M8]
CNVR100	7	9580001	9608800	ENSBTAG00000036331	9595048	9595989		protein_coding	Olfactory receptor [Source:UniProtKB/TrEMBL;Acc:G3X7E4]
CNVR103	7	9900401	9915800	ENSBTAG00000046297	9911860	9912813		protein_coding	Uncharacterized protein [Source:UniProtKB/TrEMBL;Acc:G3MWZ0]
CNVR104	7	10131001	10167600	ENSBTAG00000024397	10150808	10151876		protein_coding	Uncharacterized protein [Source:UniProtKB/TrEMBL;Acc:G5E5K8]
CNVR105	7	10368801	10473200	ENSBTAG00000048066	10430013	10431363		protein_coding	Uncharacterized protein [Source:UniProtKB/TrEMBL;Acc:G5E6D4]
CNVR105	7	10368801	10473200	ENSBTAG00000047817	10454413	10455333		protein_coding	Uncharacterized protein [Source:UniProtKB/TrEMBL;Acc:G3N289]
CNVR106	7	11576401	11729800	ENSBTAG00000033061	11600990	11601710		protein_coding	Uncharacterized protein [Source:UniProtKB/TrEMBL;Acc:G3X6T8]
CNVR106	7	11576401	11729800	ENSBTAG00000026148	11620385	11663606		protein_coding	Uncharacterized protein [Source:UniProtKB/TrEMBL;Acc:G3X7G6]
CNVR107	7	11809601	11823800	ENSBTAG00000003528	11786311	11831715		protein_coding	Uncharacterized protein [Source:UniProtKB/TrEMBL;Acc:G5E558]
CNVR121	8	7097001	7118800	ENSBTAG00000035768	7099561	7102535		protein_coding	Uncharacterized protein [Source:UniProtKB/TrEMBL;Acc:G5E622]
CNVR122	8	7150001	7161400	ENSBTAG00000039873	7160381	7162249		protein_coding	Uncharacterized protein [Source:UniProtKB/TrEMBL;Acc:G5E6C5]
CNVR123	8	19957801	19962000	ENSBTAG00000043473	19959636	19959745	U6	snRNA	U6 spliceosomal RNA [Source:RFAM;Acc:RF00026]
CNVR125	8	22609401	22631200	ENSBTAG00000047551	22607643	22634001	IFNT2	protein_coding	interferon tau-2 precursor [Source:RefSeq peptide;Acc:NP_001015511]
CNVR126	8	23219001	23246800	ENSBTAG00000045674	23231884	23232444		protein_coding	interferon beta-1 precursor [Source:RefSeq peptide;Acc:NP_776775]
CNVR127	8	23631401	23637800	ENSBTAG00000038181	23386997	23662561	FOCAD	protein_coding	focadhesin [Source:HGNC Symbol;Acc:HGNC:23377]
CNVR128	8	37654001	37697800	ENSBTAG00000038698	37668585	37679538		protein_coding	Uncharacterized protein [Source:UniProtKB/TrEMBL;Acc:E1BKG9]
CNVR132	8	70885601	70922600	ENSBTAG00000031916	70834527	70896918	RHOBTB2	protein_coding	rho-related BTB domain-containing protein 2 [Source:RefSeq peptide;Acc:NP_001096574]
CNVR133	8	70924401	70957800	ENSBTAG00000047389	70935041	70946952	TNFRSF10D	protein_coding	tumor necrosis factor receptor superfamily, member 10d, decoy with truncated death domain [Source:RefSeq peptide;Acc:NP_001095797]
CNVR133	8	70924401	70957800	ENSBTAG00000047389	70935041	70946952	TNFRSF10D	protein_coding	tumor necrosis factor receptor superfamily, member 10d, decoy with truncated death domain [Source:RefSeq peptide;Acc:NP_001095797]
CNVR138	8	74300001	74317200	ENSBTAG00000040390	74118850	74327065		protein_coding
CNVR139	8	76337601	76346800	ENSBTAG00000032093	76329357	76348121	SPINK4	protein_coding	Bos taurus serine peptidase inhibitor, Kazal type 4 (SPINK4), mRNA. [Source:RefSeq mRNA;Acc:NM_001114522]
CNVR140	8	81509001	81512800	ENSBTAG00000046803	81511017	81512051	GAS1	protein_coding	growth arrest specific 1 [Source:HGNC Symbol;Acc:HGNC:4165]
CNVR141	8	92018801	92033600	ENSBTAG00000042575	92031273	92031373	U6	snRNA	U6 spliceosomal RNA [Source:RFAM;Acc:RF00026]
CNVR142	8	105168001	105227800	ENSBTAG00000019807	105095607	105201635	COL27A1	protein_coding	collagen, type XXVII, alpha 1 [Source:HGNC Symbol;Acc:HGNC:22986]
CNVR142	8	105168001	105227800	ENSBTAG00000017294	105216969	105220438		protein_coding	Alpha-1-acid glycoprotein [Source:UniProtKB/TrEMBL;Acc:Q5GN72]
CNVR142	8	105168001	105227800	ENSBTAG00000017306	105223466	105308444	AKNA	protein_coding	AT-hook transcription factor [Source:HGNC Symbol;Acc:HGNC:24108]
CNVR146	8	112083401	112085200	ENSBTAG00000000712	112057391	112089639	FBXW2	protein_coding	F-box and WD repeat domain containing 2 [Source:HGNC Symbol;Acc:HGNC:13608]
CNVR148	9	11715001	11720400	ENSBTAG00000020238	11681040	11932521	RIMS1	protein_coding	regulating synaptic membrane exocytosis 1 [Source:HGNC Symbol;Acc:HGNC:17282]
CNVR151	9	42029601	42035600	ENSBTAG00000011234	42008606	42118673	FOXO3	protein_coding	forkhead box O3 [Source:HGNC Symbol;Acc:HGNC:3821]
CNVR152	9	49039401	49050000	ENSBTAG00000033153	48476204	49218551	GRIK2	protein_coding	glutamate receptor, ionotropic kainate 2 [Source:RefSeq peptide;Acc:NP_001179992]
CNVR153	9	49820601	49825800	ENSBTAG00000020482	49714504	50103135	ASCC3	protein_coding	Bos taurus activating signal cointegrator 1 complex subunit 3 (ASCC3), mRNA. [Source:RefSeq mRNA;Acc:NM_001206118]
CNVR153	9	49820601	49825800	ENSBTAG00000020482	49714504	50103135	ASCC3	protein_coding	Bos taurus activating signal cointegrator 1 complex subunit 3 (ASCC3), mRNA. [Source:RefSeq mRNA;Acc:NM_001206118]
CNVR155	9	55131801	55137000	ENSBTAG00000005026	55111158	55194776	MANEA	protein_coding	mannosidase, endo-alpha [Source:HGNC Symbol;Acc:HGNC:21072]
CNVR157	9	70552601	70555200	ENSBTAG00000012418	70518631	70573296	MED23	protein_coding	mediator of RNA polymerase II transcription subunit 23 [Source:RefSeq peptide;Acc:NP_001192691]
CNVR161	10	22459201	22494000	ENSBTAG00000000432	22106909	23304334	TRAC	protein_coding	T-cell receptor alpha constant [Source:HGNC Symbol;Acc:HGNC:12029]
CNVR161	10	22459201	22494000	ENSBTAG00000000432	22106909	23304334	TRAC	protein_coding	T-cell receptor alpha constant [Source:HGNC Symbol;Acc:HGNC:12029]
CNVR161	10	22459201	22494000	ENSBTAG00000000432	22106909	23304334	TRAC	protein_coding	T-cell receptor alpha constant [Source:HGNC Symbol;Acc:HGNC:12029]
CNVR161	10	22459201	22494000	ENSBTAG00000000432	22106909	23304334	TRAC	protein_coding	T-cell receptor alpha constant [Source:HGNC Symbol;Acc:HGNC:12029]
CNVR161	10	22459201	22494000	ENSBTAG00000000432	22106909	23304334	TRAC	protein_coding	T-cell receptor alpha constant [Source:HGNC Symbol;Acc:HGNC:12029]
CNVR161	10	22459201	22494000	ENSBTAG00000039402	22318715	22462591		protein_coding	Uncharacterized protein [Source:UniProtKB/TrEMBL;Acc:G3X848]
CNVR162	10	22502201	22557200	ENSBTAG00000046962	22552579	22553139		protein_coding	Uncharacterized protein [Source:UniProtKB/TrEMBL;Acc:G3N165]
CNVR164	10	22655801	22679600	ENSBTAG00000045758	22674452	22675008		protein_coding	Uncharacterized protein [Source:UniProtKB/TrEMBL;Acc:E1BGC4]
CNVR165	10	23093201	23107000	ENSBTAG00000038098	23099397	23099928	TRAV29DV5	protein_coding	T cell receptor alpha variable 29/delta variable 5 (gene/pseudogene) [Source:HGNC Symbol;Acc:HGNC:12127]
CNVR166	10	23436001	23497800	ENSBTAG00000046477	23448188	23448748		protein_coding	Uncharacterized protein [Source:UniProtKB/TrEMBL;Acc:G3MYI5]
CNVR166	10	23436001	23497800	ENSBTAG00000047683	23470079	23470639		protein_coding	Uncharacterized protein [Source:UniProtKB/TrEMBL;Acc:G3N2W9]
CNVR167	10	23540601	23633400	ENSBTAG00000047001	23549339	23549910		protein_coding	Uncharacterized protein [Source:UniProtKB/TrEMBL;Acc:G3MYQ4]
CNVR167	10	23540601	23633400	ENSBTAG00000047981	23577090	23577668		protein_coding	Uncharacterized protein [Source:UniProtKB/TrEMBL;Acc:G3MZT4]
CNVR167	10	23540601	23633400	ENSBTAG00000046500	23592376	23593078		protein_coding	TRA@ protein; Uncharacterized protein [Source:UniProtKB/TrEMBL;Acc:Q3T019]
CNVR167	10	23540601	23633400	ENSBTAG00000047097	23631953	23632510		protein_coding	Uncharacterized protein [Source:UniProtKB/TrEMBL;Acc:G3MWQ2]
CNVR172	10	25154401	25170400	ENSBTAG00000046995	25161287	25162115		protein_coding	Uncharacterized protein [Source:UniProtKB/TrEMBL;Acc:F1N3R3]
CNVR172	10	25154401	25170400	ENSBTAG00000046426	25167874	25168957		protein_coding	Uncharacterized protein [Source:UniProtKB/TrEMBL;Acc:G5E615]
CNVR172	10	25154401	25170400	ENSBTAG00000046426	25167874	25168957		protein_coding	Uncharacterized protein [Source:UniProtKB/TrEMBL;Acc:G5E615]
CNVR175	10	27726601	27734600	ENSBTAG00000046370	27726092	27727613		protein_coding	Olfactory receptor [Source:UniProtKB/TrEMBL;Acc:G3N3Q1]
CNVR176	10	32526801	32538400	ENSBTAG00000002179	32328992	32570684	C15orf41	protein_coding	chromosome 15 open reading frame 41 [Source:HGNC Symbol;Acc:HGNC:26929]
CNVR176	10	32526801	32538400	ENSBTAG00000047974	32531490	32537714		protein_coding	Uncharacterized protein [Source:UniProtKB/TrEMBL;Acc:G3X7N1]
CNVR179	10	41943001	41947400	ENSBTAG00000047222	41943807	41944589		protein_coding	melanoma-associated antigen 10-like [Source:RefSeq peptide;Acc:NP_001193285]
CNVR181	10	81406001	81414200	ENSBTAG00000009998	81396104	81494769	GALNT16	protein_coding	polypeptide N-acetylgalactosaminyltransferase 16 [Source:HGNC Symbol;Acc:HGNC:23233]
CNVR186	11	55417201	55420400	ENSBTAG00000031669	54723190	55906462		protein_coding	CTNNA2 protein; Uncharacterized protein [Source:UniProtKB/TrEMBL;Acc:A6QPC5]
CNVR188	11	93683001	93699400	ENSBTAG00000045545	93691882	93692865		protein_coding	Olfactory receptor [Source:UniProtKB/TrEMBL;Acc:G3N217]
CNVR189	11	106948401	106961800	ENSBTAG00000047998	106856171	106994803	COL5A1	protein_coding	collagen, type V, alpha 1 [Source:HGNC Symbol;Acc:HGNC:2209]
CNVR193	12	8499801	8525600	ENSBTAG00000046667	8501888	8502006	5S_rRNA	rRNA	5S ribosomal RNA [Source:RFAM;Acc:RF00001]
CNVR198	12	72084801	72141400	ENSBTAG00000045751	72065148	72204484		protein_coding	Uncharacterized protein [Source:UniProtKB/TrEMBL;Acc:G3MW12]
CNVR202	12	73838001	74076800	ENSBTAG00000047764	73890112	73977633		protein_coding	Uncharacterized protein [Source:UniProtKB/TrEMBL;Acc:G5E593]
CNVR205	12	75524601	75530800	ENSBTAG00000026070	75457897	75536848		protein_coding	Uncharacterized protein [Source:UniProtKB/TrEMBL;Acc:G5E5W7]
CNVR206	12	75815801	75867600	ENSBTAG00000039714	75664652	75870596		protein_coding	Uncharacterized protein [Source:UniProtKB/TrEMBL;Acc:G3MW11]
CNVR225	14	704401	720200	ENSBTAG00000042158	716784	716890	U6	snRNA	U6 spliceosomal RNA [Source:RFAM;Acc:RF00026]
CNVR226	14	900401	961800	ENSBTAG00000045763	949553	950464		pseudogene
CNVR226	14	900401	961800	ENSBTAG00000045557	954555	954673	5S_rRNA	rRNA	5S ribosomal RNA [Source:RFAM;Acc:RF00001]
CNVR228	14	2713001	2717800	ENSBTAG00000004595	2715416	2742638	GML	protein_coding	glycosylphosphatidylinositol anchored molecule like [Source:HGNC Symbol;Acc:HGNC:4375]
CNVR245	14	54112601	54126800	ENSBTAG00000038281	53901591	54429251	CSMD3	protein_coding	CUB and Sushi multiple domains 3 [Source:HGNC Symbol;Acc:HGNC:19291]
CNVR247	14	63950801	63953400	ENSBTAG00000014396	63951758	63957275	KLF10	protein_coding	Kruppel-like factor 10 [Source:HGNC Symbol;Acc:HGNC:11810]
CNVR250	15	8209601	8224400	ENSBTAG00000024648	8104485	8222755	PGR	protein_coding	progesterone receptor [Source:HGNC Symbol;Acc:HGNC:8910]
CNVR251	15	41791801	41794000	ENSBTAG00000002914	41624351	41980708	GALNT18	protein_coding	polypeptide N-acetylgalactosaminyltransferase 18 [Source:HGNC Symbol;Acc:HGNC:30488]
CNVR252	15	43167801	43178000	ENSBTAG00000043981	42970987	43480821	SBF2	protein_coding	SET binding factor 2 [Source:HGNC Symbol;Acc:HGNC:2135]
CNVR252	15	43167801	43178000	ENSBTAG00000043981	42970987	43480821	SBF2	protein_coding	SET binding factor 2 [Source:HGNC Symbol;Acc:HGNC:2135]
CNVR252	15	43167801	43178000	ENSBTAG00000043981	42970987	43480821	SBF2	protein_coding	SET binding factor 2 [Source:HGNC Symbol;Acc:HGNC:2135]
CNVR255	15	48320001	48328000	ENSBTAG00000005609	48323709	48332456		protein_coding	Uncharacterized protein [Source:UniProtKB/TrEMBL;Acc:G5E5Y3]
CNVR256	15	50000801	50012000	ENSBTAG00000008312	50008044	50009176		protein_coding	Olfactory receptor [Source:UniProtKB/TrEMBL;Acc:F1MXM2]
CNVR258	15	50789801	50845400	ENSBTAG00000046853	50789275	50790213		protein_coding	Uncharacterized protein [Source:UniProtKB/TrEMBL;Acc:G3MY37]
CNVR258	15	50789801	50845400	ENSBTAG00000047498	50816981	50817919		protein_coding	Uncharacterized protein [Source:UniProtKB/TrEMBL;Acc:G3N0W2]
CNVR258	15	50789801	50845400	ENSBTAG00000043761	50835619	50835723	U6	snRNA	U6 spliceosomal RNA [Source:RFAM;Acc:RF00026]
CNVR258	15	50789801	50845400	ENSBTAG00000047630	50840306	50841261		pseudogene
CNVR260	15	80478401	80628600	ENSBTAG00000035986	80477852	80478754		protein_coding	Uncharacterized protein [Source:UniProtKB/TrEMBL;Acc:F1MZ26]
CNVR260	15	80478401	80628600	ENSBTAG00000035985	80484654	80485613		protein_coding	Olfactory receptor [Source:UniProtKB/TrEMBL;Acc:E1BFA3]
CNVR260	15	80478401	80628600	ENSBTAG00000046710	80502821	80503741		protein_coding	Uncharacterized protein [Source:UniProtKB/TrEMBL;Acc:G3MX07]
CNVR260	15	80478401	80628600	ENSBTAG00000046274	80507650	80508576		protein_coding	Uncharacterized protein [Source:UniProtKB/TrEMBL;Acc:G3MX36]
CNVR260	15	80478401	80628600	ENSBTAG00000035059	80515014	80515961		protein_coding	Olfactory receptor [Source:UniProtKB/TrEMBL;Acc:E1BN41]
CNVR260	15	80478401	80628600	ENSBTAG00000022858	80555499	80556455		protein_coding	Olfactory receptor [Source:UniProtKB/TrEMBL;Acc:E1BF80]
CNVR260	15	80478401	80628600	ENSBTAG00000023310	80586288	80587247		protein_coding	Olfactory receptor [Source:UniProtKB/TrEMBL;Acc:E1BKX6]
CNVR260	15	80478401	80628600	ENSBTAG00000024423	80602080	80603051		protein_coding	Uncharacterized protein [Source:UniProtKB/TrEMBL;Acc:E1BPU4]
CNVR261	15	80687601	80842600	ENSBTAG00000038049	80695336	80696395		protein_coding	Olfactory receptor [Source:UniProtKB/TrEMBL;Acc:F1MC97]
CNVR261	15	80687601	80842600	ENSBTAG00000014513	80715053	80715995		pseudogene
CNVR261	15	80687601	80842600	ENSBTAG00000035989	80737480	80738442		protein_coding	Olfactory receptor [Source:UniProtKB/TrEMBL;Acc:F1MFI3]
CNVR261	15	80687601	80842600	ENSBTAG00000045723	80807806	80808747		protein_coding	Olfactory receptor [Source:UniProtKB/TrEMBL;Acc:G3MZ67]
CNVR261	15	80687601	80842600	ENSBTAG00000046167	80827951	80829405	OR5J2	protein_coding	olfactory receptor family 5 subfamily J member 2 [Source:HGNC Symbol;Acc:HGNC:19612]
CNVR261	15	80687601	80842600	ENSBTAG00000035031	80842358	80843299		protein_coding	Uncharacterized protein [Source:UniProtKB/TrEMBL;Acc:F1MXR1]
CNVR280	16	78291601	78302200	ENSBTAG00000008944	78094758	78320235	CRB1	protein_coding	crumbs family member 1, photoreceptor morphogenesis associated [Source:HGNC Symbol;Acc:HGNC:2343]
CNVR281	16	78570001	78580200	ENSBTAG00000037661	78480806	78590234		protein_coding	Uncharacterized protein [Source:UniProtKB/TrEMBL;Acc:F1MUA1]
CNVR286	17	22079601	22087000	ENSBTAG00000044703	22084816	22084943	SNORA25	snoRNA	Small nucleolar RNA SNORA25 [Source:RFAM;Acc:RF00402]
CNVR289	17	51372601	51397600	ENSBTAG00000047085	51374860	51380364	PRAME	protein_coding	Bos taurus preferentially expressed antigen in melanoma (PRAME), mRNA. [Source:RefSeq mRNA;Acc:NM_001245953]
CNVR290	17	72515201	72521600	ENSBTAG00000001295	72509511	72597379	DEPDC5	protein_coding	DEP domain containing 5 [Source:HGNC Symbol;Acc:HGNC:18423]
CNVR292	17	72850801	72855400	ENSBTAG00000031160	72826680	73152862		protein_coding	Bos taurus immunoglobulin lambda-like polypeptide 1 (IGLL1), mRNA. [Source:RefSeq mRNA;Acc:NM_001083800]
CNVR292	17	72850801	72855400	ENSBTAG00000031160	72826680	73152862		protein_coding	Bos taurus immunoglobulin lambda-like polypeptide 1 (IGLL1), mRNA. [Source:RefSeq mRNA;Acc:NM_001083800]
CNVR292	17	72850801	72855400	ENSBTAG00000031160	72826680	73152862		protein_coding	Bos taurus immunoglobulin lambda-like polypeptide 1 (IGLL1), mRNA. [Source:RefSeq mRNA;Acc:NM_001083800]
CNVR295	18	6550201	6554200	ENSBTAG00000044192	6551586	6552719	MAF	protein_coding	v-maf avian musculoaponeurotic fibrosarcoma oncogene homolog [Source:HGNC Symbol;Acc:HGNC:6776]
CNVR296	18	49701001	49715600	ENSBTAG00000002579	49659188	49718941	FBL	protein_coding	fibrillarin [Source:HGNC Symbol;Acc:HGNC:3599]
CNVR296	18	49701001	49715600	ENSBTAG00000008502	49711779	49714686	ZNF761	protein_coding	Uncharacterized protein [Source:UniProtKB/TrEMBL;Acc:E1BN88]
CNVR301	18	57605201	57614400	ENSBTAG00000030440	57612011	57616992		protein_coding	Uncharacterized protein [Source:UniProtKB/TrEMBL;Acc:F1N5A5]
CNVR303	18	58003001	58019400	ENSBTAG00000029918	58014868	58014937	bta-mir-99b	miRNA	bta-mir-99b [Source:miRBase;Acc:MI0005469]
CNVR303	18	58003001	58019400	ENSBTAG00000029880	58015036	58015114	bta-let-7e	miRNA	bta-let-7e [Source:miRBase;Acc:MI0005455]
CNVR303	18	58003001	58019400	ENSBTAG00000029844	58015535	58015620	bta-mir-125a	miRNA	bta-mir-125a [Source:miRBase;Acc:MI0004752]
CNVR303	18	58003001	58019400	ENSBTAG00000048204	58015811	58025331		protein_coding	Uncharacterized protein [Source:UniProtKB/TrEMBL;Acc:G3MZ09]
CNVR303	18	58003001	58019400	ENSBTAG00000048204	58015811	58025331		protein_coding	Uncharacterized protein [Source:UniProtKB/TrEMBL;Acc:G3MZ09]
CNVR304	18	60067601	60080600	ENSBTAG00000011844	60069203	60077406		protein_coding	Uncharacterized protein [Source:UniProtKB/TrEMBL;Acc:F1MX34]
CNVR305	18	61352401	61369000	ENSBTAG00000036224	61318606	61401807		protein_coding	uncharacterized protein LOC788038 [Source:RefSeq peptide;Acc:NP_001095817]
CNVR308	18	62377001	62380400	ENSBTAG00000037582	62378122	62380014	ZNF865	protein_coding	zinc finger protein 865 [Source:HGNC Symbol;Acc:HGNC:38705]
CNVR309	18	63090201	63120600	ENSBTAG00000003470	63090945	63104304	TTYH1	protein_coding	tweety family member 1 [Source:HGNC Symbol;Acc:HGNC:13476]
CNVR309	18	63090201	63120600	ENSBTAG00000011689	63107489	63117295	LENG8	protein_coding	leukocyte receptor cluster (LRC) member 8 [Source:HGNC Symbol;Acc:HGNC:15500]
CNVR309	18	63090201	63120600	ENSBTAG00000011693	63117358	63118908	LENG9	protein_coding	leukocyte receptor cluster (LRC) member 9 [Source:HGNC Symbol;Acc:HGNC:16306]
CNVR309	18	63090201	63120600	ENSBTAG00000045989	63119873	63124888	CDC42EP5	protein_coding	CDC42 effector protein (Rho GTPase binding) 5 [Source:HGNC Symbol;Acc:HGNC:17408]
CNVR310	18	63508401	63557400	ENSBTAG00000038890	63520186	63521088		protein_coding	Uncharacterized protein [Source:UniProtKB/TrEMBL;Acc:E1BFK1]
CNVR310	18	63508401	63557400	ENSBTAG00000030360	63545270	63546178		protein_coding	Uncharacterized protein [Source:UniProtKB/TrEMBL;Acc:E1BJZ2]
CNVR311	18	63914801	63920400	ENSBTAG00000037881	63915227	63915565		protein_coding	Uncharacterized protein [Source:UniProtKB/TrEMBL;Acc:E1BD29]
CNVR314	19	9350201	9356600	ENSBTAG00000045921	9351922	9352851		protein_coding	Uncharacterized protein [Source:UniProtKB/TrEMBL;Acc:G3N082]
CNVR315	19	27886801	27900400	ENSBTAG00000031725	27893175	27901018	TNFSF12	protein_coding	tumor necrosis factor superfamily member 12 [Source:HGNC Symbol;Acc:HGNC:11927]
CNVR329	21	1914801	1933000	ENSBTAG00000035333	1899414	1917513		protein_coding	Uncharacterized protein [Source:UniProtKB/TrEMBL;Acc:E1B9F5]
CNVR331	21	6095401	6101600	ENSBTAG00000048048	6101145	6102636		protein_coding	Uncharacterized protein [Source:UniProtKB/TrEMBL;Acc:G3MY71]
CNVR331	21	6095401	6101600	ENSBTAG00000048048	6101145	6102636		protein_coding	Uncharacterized protein [Source:UniProtKB/TrEMBL;Acc:G3MY71]
CNVR334	21	20080001	20086800	ENSBTAG00000047729	20082490	20103922		protein_coding	Uncharacterized protein [Source:UniProtKB/TrEMBL;Acc:G3N037]
CNVR334	21	20080001	20086800	ENSBTAG00000001308	20084904	20193047		protein_coding	Uncharacterized protein [Source:UniProtKB/TrEMBL;Acc:F1MBW1]
CNVR336	21	55441401	55449400	ENSBTAG00000002613	55398774	55477656	MIS18BP1	protein_coding	MIS18 binding protein 1 [Source:HGNC Symbol;Acc:HGNC:20190]
CNVR339	21	65937001	65942400	ENSBTAG00000018019	65841997	65938304	BCL11B	protein_coding	B-cell CLL/lymphoma 11B (zinc finger protein) [Source:HGNC Symbol;Acc:HGNC:13222]
CNVR340	21	66816801	66819000	ENSBTAG00000020819	66817739	66842006	YY2	protein_coding	YY2 transcription factor [Source:HGNC Symbol;Acc:HGNC:31684]
CNVR341	21	70680601	70727600	ENSBTAG00000022775	70707408	70715785	C14orf180	protein_coding	chromosome 14 open reading frame 180 [Source:HGNC Symbol;Acc:HGNC:33795]
CNVR341	21	70680601	70727600	ENSBTAG00000006673	70717761	70727303	TMEM179	protein_coding	transmembrane protein 179 [Source:HGNC Symbol;Acc:HGNC:20137]
CNVR343	21	71511201	71537600	ENSBTAG00000048268	71530013	71531441		protein_coding	Uncharacterized protein [Source:UniProtKB/TrEMBL;Acc:G3N1H5]
CNVR343	21	71511201	71537600	ENSBTAG00000048268	71530013	71531441		protein_coding	Uncharacterized protein [Source:UniProtKB/TrEMBL;Acc:G3N1H5]
CNVR344	22	1695401	1703200	ENSBTAG00000000220	1471988	1717590	NEK10	protein_coding	NIMA-related kinase 10 [Source:HGNC Symbol;Acc:HGNC:18592]
CNVR344	22	1695401	1703200	ENSBTAG00000000220	1471988	1717590	NEK10	protein_coding	NIMA-related kinase 10 [Source:HGNC Symbol;Acc:HGNC:18592]
CNVR350	22	54635001	54636800	ENSBTAG00000031287	54635351	54636965	TMEM158	protein_coding	transmembrane protein 158 (gene/pseudogene) [Source:HGNC Symbol;Acc:HGNC:30293]
CNVR351	22	58808401	58811000	ENSBTAG00000001668	58809372	58873170	WNT7A	protein_coding	wingless-type MMTV integration site family member 7A [Source:HGNC Symbol;Acc:HGNC:12786]
CNVR353	23	18668401	18673400	ENSBTAG00000004104	18671464	18805208	RUNX2	protein_coding	runt-related transcription factor 2 [Source:HGNC Symbol;Acc:HGNC:10472]
CNVR356	23	28821201	28840600	ENSBTAG00000025398	28828555	28829049		protein_coding	Uncharacterized protein [Source:UniProtKB/TrEMBL;Acc:F1N0Q5]
CNVR360	24	24672001	24674000	ENSBTAG00000020003	24673956	24787757	KLHL14	protein_coding	kelch like family member 14 [Source:HGNC Symbol;Acc:HGNC:29266]
CNVR362	24	62361001	62369600	ENSBTAG00000039037	62364703	62384881		protein_coding	Bos taurus serpin peptidase inhibitor, clade B like (LOC786410), mRNA. [Source:RefSeq mRNA;Acc:NM_001206713]
CNVR364	25	11703601	11706600	ENSBTAG00000046399	11704358	11718601	SHISA9	protein_coding	shisa family member 9 [Source:HGNC Symbol;Acc:HGNC:37231]
CNVR365	25	32369001	32373800	ENSBTAG00000047264	32367421	32390408		protein_coding	Uncharacterized protein [Source:UniProtKB/TrEMBL;Acc:G3MZ70]
CNVR366	25	35188401	35215600	ENSBTAG00000009691	35192687	35204610	SH2B2	protein_coding	SH2B adaptor protein 2 [Source:HGNC Symbol;Acc:HGNC:17381]
CNVR367	25	36765801	36780600	ENSBTAG00000010496	36741209	36770974	STAG3	protein_coding	stromal antigen 3 [Source:HGNC Symbol;Acc:HGNC:11356]
CNVR367	25	36765801	36780600	ENSBTAG00000008869	36771162	36776599	GPC2	protein_coding	glypican 2 [Source:HGNC Symbol;Acc:HGNC:4450]
CNVR367	25	36765801	36780600	ENSBTAG00000015017	36778153	36783806	GAL3ST4	protein_coding	galactose-3-O-sulfotransferase 4 [Source:HGNC Symbol;Acc:HGNC:24145]
CNVR369	25	41136201	41354600	ENSBTAG00000017871	41099259	41171209	GNA12	protein_coding	guanine nucleotide binding protein (G protein) alpha 12 [Source:HGNC Symbol;Acc:HGNC:4380]
CNVR369	25	41136201	41354600	ENSBTAG00000026194	41183195	41190361	AMZ1	protein_coding	archaelysin family metallopeptidase 1 [Source:HGNC Symbol;Acc:HGNC:22231]
CNVR369	25	41136201	41354600	ENSBTAG00000014502	41207310	41216105	BRAT1	protein_coding	BRCA1-associated ATM activator 1 [Source:RefSeq peptide;Acc:NP_001193384]
CNVR369	25	41136201	41354600	ENSBTAG00000014503	41225570	41256752	IQCE	protein_coding	IQ motif containing E [Source:HGNC Symbol;Acc:HGNC:29171]
CNVR369	25	41136201	41354600	ENSBTAG00000005934	41273562	41295884	TTYH3	protein_coding	tweety family member 3 [Source:HGNC Symbol;Acc:HGNC:22222]
CNVR369	25	41136201	41354600	ENSBTAG00000040361	41304501	41313035	LFNG	protein_coding	LFNG O-fucosylpeptide 3-beta-N-acetylglucosaminyltransferase [Source:HGNC Symbol;Acc:HGNC:6560]
CNVR369	25	41136201	41354600	ENSBTAG00000020896	41349162	41350363	GRIFIN	protein_coding	galectin-related inter-fiber protein [Source:HGNC Symbol;Acc:HGNC:4577]
CNVR372	26	42788001	42796000	ENSBTAG00000022715	42782329	42813472	DMBT1	protein_coding	deleted in malignant brain tumors 1 [Source:HGNC Symbol;Acc:HGNC:2926]
CNVR373	26	50589801	50608200	ENSBTAG00000046929	50598824	50598943	5S_rRNA	rRNA	5S ribosomal RNA [Source:RFAM;Acc:RF00001]
CNVR374	26	50623801	50639200	ENSBTAG00000026185	50636586	50638962		protein_coding	Olfactory receptor [Source:UniProtKB/TrEMBL;Acc:F1MR32]
CNVR378	27	5658801	5765600	ENSBTAG00000010248	5715153	5716104		protein_coding	Uncharacterized protein [Source:UniProtKB/TrEMBL;Acc:F6R9K7]
CNVR381	27	6448001	6492600	ENSBTAG00000046071	6476079	6478832		protein_coding	Uncharacterized protein [Source:UniProtKB/TrEMBL;Acc:G3MZP3]
CNVR382	27	13436001	13439200	ENSBTAG00000007422	13412793	13454689	TRAPPC11	protein_coding	trafficking protein particle complex 11 [Source:HGNC Symbol;Acc:HGNC:25751]
CNVR399	29	47692201	47701800	ENSBTAG00000008623	47692830	47699877	FGF3	protein_coding	fibroblast growth factor 3 [Source:HGNC Symbol;Acc:HGNC:3681]
CNVR400	29	49919601	50195200	ENSBTAG00000002702	49879043	49926003	TSPAN32	protein_coding	tetraspanin 32 [Source:HGNC Symbol;Acc:HGNC:13410]
CNVR400	29	49919601	50195200	ENSBTAG00000026769	49955760	49957635	ASCL2	protein_coding	achaete-scute family bHLH transcription factor 2 [Source:HGNC Symbol;Acc:HGNC:739]
CNVR400	29	49919601	50195200	ENSBTAG00000046025	49990736	49990808		miRNA
CNVR400	29	49919601	50195200	ENSBTAG00000026768	50027265	50034123	TH	protein_coding	tyrosine hydroxylase [Source:HGNC Symbol;Acc:HGNC:11782]
CNVR400	29	49919601	50195200	ENSBTAG00000013003	50036101	50037262	INS	protein_coding	insulin [Source:HGNC Symbol;Acc:HGNC:6081]
CNVR400	29	49919601	50195200	ENSBTAG00000013066	50046626	50065230	IGF2	protein_coding	Insulin-like growth factor II Insulin-like growth factor II Preptin [Source:UniProtKB/Swiss-Prot;Acc:P07456]
CNVR400	29	49919601	50195200	ENSBTAG00000013066	50046626	50065230	IGF2	protein_coding	Insulin-like growth factor II Insulin-like growth factor II Preptin [Source:UniProtKB/Swiss-Prot;Acc:P07456]
CNVR400	29	49919601	50195200	ENSBTAG00000036388	50061107	50061174	bta-mir-483	miRNA	bta-mir-483 [Source:miRBase;Acc:MI0009841]
CNVR400	29	49919601	50195200	ENSBTAG00000000103	50182529	50187374		protein_coding	Mitochondrial ribosomal protein L23; Uncharacterized protein [Source:UniProtKB/TrEMBL;Acc:Q32PA7]
CNVR406	X	18855801	18878400	ENSBTAG00000047954	18874919	18886469		protein_coding
CNVR410	X	32575601	32598400	ENSBTAG00000033874	32590619	32592442		protein_coding	Uncharacterized protein [Source:UniProtKB/TrEMBL;Acc:G3X7X1]
CNVR416	X	39159001	39222800	ENSBTAG00000022807	39181442	39332211		protein_coding	Uncharacterized protein [Source:UniProtKB/TrEMBL;Acc:G5E5U0]
CNVR416	X	39159001	39222800	ENSBTAG00000022807	39181442	39332211		protein_coding	Uncharacterized protein [Source:UniProtKB/TrEMBL;Acc:G5E5U0]
CNVR416	X	39159001	39222800	ENSBTAG00000022807	39181442	39332211		protein_coding	Uncharacterized protein [Source:UniProtKB/TrEMBL;Acc:G5E5U0]
CNVR416	X	39159001	39222800	ENSBTAG00000045951	39208523	39221527		protein_coding	Uncharacterized protein [Source:UniProtKB/TrEMBL;Acc:G5E5W5]
CNVR416	X	39159001	39222800	ENSBTAG00000046709	39209797	39211770		protein_coding	Uncharacterized protein [Source:UniProtKB/TrEMBL;Acc:G3N1F8]
CNVR422	X	56439401	56446800	ENSBTAG00000022501	56352219	56473249		protein_coding	Uncharacterized protein [Source:UniProtKB/TrEMBL;Acc:F1MPI0]
CNVR427	X	57467201	57476600	ENSBTAG00000027843	57476264	57477875	TCEAL8	protein_coding	transcription elongation factor A (SII)-like 8 [Source:HGNC Symbol;Acc:HGNC:28683]
CNVR430	X	58409201	58420600	ENSBTAG00000014287	58419391	58420170		protein_coding	Uncharacterized protein [Source:UniProtKB/TrEMBL;Acc:G3MZF9]
CNVR432	X	58455201	58513800	ENSBTAG00000040363	58503872	58505529		protein_coding	Uncharacterized protein [Source:UniProtKB/TrEMBL;Acc:G5E6A3]
CNVR459	X	123958801	123992000	ENSBTAG00000037469	123975693	123977484		protein_coding	Uncharacterized protein [Source:UniProtKB/TrEMBL;Acc:G3MYW8]
CNVR460	X	124232201	124248800	ENSBTAG00000047665	124234859	124235818		protein_coding	Uncharacterized protein [Source:UniProtKB/TrEMBL;Acc:G5E515]
CNVR466	X	127359401	127364800	ENSBTAG00000046635	127361252	127364903	DDX53	protein_coding	DEAD (Asp-Glu-Ala-Asp) box polypeptide 53 [Source:HGNC Symbol;Acc:HGNC:20083]
CNVR468	X	128149001	128153000	ENSBTAG00000036343	128147348	128149769		protein_coding	Uncharacterized protein [Source:UniProtKB/TrEMBL;Acc:G5E655]
CNVR473	X	137122001	137136800	ENSBTAG00000017927	137102013	137145423	EGFL6	protein_coding	EGF-like-domain, multiple 6 [Source:HGNC Symbol;Acc:HGNC:3235]
CNVR484	X	143856001	143897600	ENSBTAG00000000211	143827184	143930209		protein_coding	Uncharacterized protein [Source:UniProtKB/TrEMBL;Acc:F1MCL7]
CNVR484	X	143856001	143897600	ENSBTAG00000006472	143861798	143891357	GPR143	protein_coding	G protein-coupled receptor 143 [Source:HGNC Symbol;Acc:HGNC:20145]
