# Supplementary material for: CNV discovery for milk composition traits in dairy cattle using whole genome resequencing
Source: BMC Genomics. 2017 Mar 29;18:265. doi: 10.1186/s12864-017-3636-3 (PMC5371188; doi:10.1186/s12864-017-3636-3)
Supplement: Supplementary file 5 — Functional enrichment of GO and KEGG pathway analysis of genes covered by differential CNVRs. (XLSX 17 kb) [file 12864_2017_3636_MOESM5_ESM.xlsx]

## Sheet: GO
Table S5. Functional enrichment of GO analysis of genes covered by differential CNVRs
ID	Term	P-Value
GO:0042416	dopamine biosynthetic process	0.000850271
GO:0005794	Golgi apparatus	0.00135432
GO:0043205	fibril	0.0016517
GO:0005774	vacuolar membrane	0.00227621
GO:0044437	vacuolar part	0.00240017
GO:0042423	catecholamine biosynthetic process	0.00270262
GO:0009713	catechol-containing compound biosynthetic process	0.00270262
GO:0048169	regulation of long-term neuronal synaptic plasticity	0.00270262
GO:0060079	regulation of excitatory postsynaptic membrane potential	0.00399451
GO:0019894	kinesin binding	0.00399451
GO:0000139	Golgi membrane	0.00429509
GO:0035019	somatic stem cell maintenance	0.00447726
GO:0060078	regulation of postsynaptic membrane potential	0.00498555
GO:0042417	dopamine metabolic process	0.00498555
GO:0050805	negative regulation of synaptic transmission	0.00498555
GO:0010676	positive regulation of cellular carbohydrate metabolic process	0.00551909
GO:0019827	stem cell maintenance	0.00559499
GO:0005765	lysosomal membrane	0.00661945
GO:0048168	regulation of neuronal synaptic plasticity	0.00666073
GO:0001505	regulation of neurotransmitter levels	0.00717191
GO:0045913	positive regulation of carbohydrate metabolic process	0.00789985
GO:0046189	phenol-containing compound biosynthetic process	0.00789985
GO:0009712	catechol-containing compound metabolic process	0.00855523
GO:0006584	catecholamine metabolic process	0.00855523
GO:0044723	single-organism carbohydrate metabolic process	0.00943489
GO:0016757	transferase activity, transferring glycosyl groups	0.00980743
GO:0001541	ovarian follicle development	0.011409
GO:0050806	positive regulation of synaptic transmission	0.0129713
GO:0043523	regulation of neuron apoptotic process	0.0141821
GO:0098588	bounding membrane of organelle	0.0146105
GO:0005773	vacuole	0.014792
GO:0004866	endopeptidase inhibitor activity	0.0154748
GO:0043255	regulation of carbohydrate biosynthetic process	0.015478
GO:0061135	endopeptidase regulator activity	0.0172982
GO:0044431	Golgi apparatus part	0.0181885
GO:0030414	peptidase inhibitor activity	0.0192363
GO:0043066	negative regulation of apoptotic process	0.0196694
GO:1901214	regulation of neuron death	0.0207654
GO:0043069	negative regulation of programmed cell death	0.0208259
GO:0005975	carbohydrate metabolic process	0.0208259
GO:0051402	neuron apoptotic process	0.0218208
GO:0022602	ovulation cycle process	0.0220517
GO:0042981	regulation of apoptotic process	0.0230482
GO:0043413	macromolecule glycosylation	0.0234579
GO:0006486	protein glycosylation	0.0234579
GO:0043067	regulation of programmed cell death	0.0240337
GO:0007270	neuron-neuron synaptic transmission	0.0241071
GO:0042698	ovulation cycle	0.0241071
GO:0004984	olfactory receptor activity	0.0241852
GO:0050911	detection of chemical stimulus involved in sensory perception of smell	0.0241852
GO:0018958	phenol-containing compound metabolic process	0.0251631
GO:0015980	energy derivation by oxidation of organic compounds	0.0257414
GO:0046545	development of primary female sexual characteristics	0.0262376
GO:0008585	female gonad development	0.0262376
GO:0070085	glycosylation	0.0263302
GO:0048608	reproductive structure development	0.0264176
GO:0007608	sensory perception of smell	0.026435
GO:0050907	detection of chemical stimulus involved in sensory perception	0.026767
GO:0061134	peptidase regulator activity	0.0269263
GO:0060548	negative regulation of cell death	0.0270175
GO:0007269	neurotransmitter secretion	0.0273304
GO:0061458	reproductive system development	0.0276929
GO:0005506	iron ion binding	0.0281398
GO:0044420	extracellular matrix component	0.0284413
GO:0019216	regulation of lipid metabolic process	0.0287573
GO:0010951	negative regulation of endopeptidase activity	0.029382
GO:0010941	regulation of cell death	0.0312859
GO:0070997	neuron death	0.0312987
GO:0050906	detection of stimulus involved in sensory perception	0.0316935
GO:0009593	detection of chemical stimulus	0.0320656
GO:0045725	positive regulation of glycogen biosynthetic process	0.0329757
GO:2000465	regulation of glycogen (starch) synthase activity	0.0329757
GO:0001542	ovulation from ovarian follicle	0.0329757
GO:0051584	regulation of dopamine uptake involved in synaptic transmission	0.0329757
GO:0001921	positive regulation of receptor recycling	0.0329757
GO:0014047	glutamate secretion	0.0329757
GO:0048172	regulation of short-term neuronal synaptic plasticity	0.0329757
GO:0031115	negative regulation of microtubule polymerization	0.0329757
GO:0021902	commitment of neuronal cell to specific neuron type in forebrain	0.0329757
GO:0006307	DNA dealkylation involved in DNA repair	0.0329757
GO:0045009	chitosome	0.0329757
GO:0051940	regulation of catecholamine uptake involved in synaptic transmission	0.0329757
GO:1903489	positive regulation of lactation	0.0329757
GO:0033162	melanosome membrane	0.0329757
GO:0035235	ionotropic glutamate receptor signaling pathway	0.0329757
GO:0060856	establishment of blood-brain barrier	0.0329757
GO:0007606	sensory perception of chemical stimulus	0.0339669
GO:0051899	membrane depolarization	0.0342585
GO:0046660	female sex differentiation	0.0342585
GO:0004867	serine-type endopeptidase inhibitor activity	0.0342585
GO:0005764	lysosome	0.0351076
GO:0000323	lytic vacuole	0.0351076
GO:0010466	negative regulation of peptidase activity	0.0360194
GO:0014807	regulation of somitogenesis	0.038365
GO:0030220	platelet formation	0.038365
GO:0036041	long-chain fatty acid binding	0.038365
GO:0045920	negative regulation of exocytosis	0.038365
GO:0036344	platelet morphogenesis	0.038365
GO:0048387	negative regulation of retinoic acid receptor signaling pathway	0.038365
GO:0090494	dopamine uptake	0.038365
GO:0051590	positive regulation of neurotransmitter transport	0.038365
GO:0090493	catecholamine uptake	0.038365
GO:0070875	positive regulation of glycogen metabolic process	0.038365
GO:0031091	platelet alpha granule	0.038365
GO:1903487	regulation of lactation	0.038365
GO:0051580	regulation of neurotransmitter uptake	0.038365
GO:0031017	exocrine pancreas development	0.038365
GO:0006837	serotonin transport	0.038365
GO:0051583	dopamine uptake involved in synaptic transmission	0.038365
GO:0001527	microfibril	0.038365
GO:0051934	catecholamine uptake involved in synaptic transmission	0.038365
GO:1900078	positive regulation of cellular response to insulin stimulus	0.038365
GO:1902932	positive regulation of alcohol biosynthetic process	0.038365
GO:0030234	enzyme regulator activity	0.0383914
GO:0005578	proteinaceous extracellular matrix	0.0388717
GO:0048167	regulation of synaptic plasticity	0.0392139
GO:0048864	stem cell development	0.0403396
GO:2000377	regulation of reactive oxygen species metabolic process	0.0430971
GO:0010640	regulation of platelet-derived growth factor receptor signaling pathway	0.0437243
GO:0035584	calcium-mediated signaling using intracellular calcium source	0.0437243
GO:0070493	thrombin receptor signaling pathway	0.0437243
GO:0035067	negative regulation of histone acetylation	0.0437243
GO:0045502	dynein binding	0.0437243
GO:0060081	membrane hyperpolarization	0.0437243
GO:0048103	somatic stem cell division	0.0437243
GO:0021681	cerebellar granular layer development	0.0437243
GO:0097150	neuronal stem cell maintenance	0.0437243
GO:0042744	hydrogen peroxide catabolic process	0.0437243
GO:0008105	asymmetric protein localization	0.0437243
GO:0005159	insulin-like growth factor receptor binding	0.0437243
GO:0004559	alpha-mannosidase activity	0.0437243
GO:0035384	thioester biosynthetic process	0.0437243
GO:0071616	acyl-CoA biosynthetic process	0.0437243
GO:0032890	regulation of organic acid transport	0.0437243
GO:0042136	neurotransmitter biosynthetic process	0.0437243
GO:0007143	female meiotic division	0.0437243
GO:2000757	negative regulation of peptidyl-lysine acetylation	0.0437243
GO:1901338	catecholamine binding	0.0437243
GO:0032769	negative regulation of monooxygenase activity	0.0437243
GO:0003334	keratinocyte development	0.0437243
GO:0051048	negative regulation of secretion	0.0444221
GO:0005125	cytokine activity	0.0449088
GO:0009101	glycoprotein biosynthetic process	0.0456943
GO:0010675	regulation of cellular carbohydrate metabolic process	0.0471168
GO:0050808	synapse organization	0.0471168
GO:0023061	signal release	0.0480913
GO:0032846	positive regulation of homeostatic process	0.048486
GO:0007166	cell surface receptor signaling pathway	0.0485461
GO:0010039	response to iron ion	0.0490536
GO:0043539	protein serine/threonine kinase activator activity	0.0490536
GO:0035313	wound healing, spreading of epidermal cells	0.0490536
GO:0048569	post-embryonic organ development	0.0490536
GO:0015923	mannosidase activity	0.0490536
GO:0048385	regulation of retinoic acid receptor signaling pathway	0.0490536
GO:0010962	regulation of glucan biosynthetic process	0.0490536
GO:0005979	regulation of glycogen biosynthetic process	0.0490536
GO:1901984	negative regulation of protein acetylation	0.0490536
GO:0046688	response to copper ion	0.0490536
GO:0060712	spongiotrophoblast layer development	0.0490536
GO:0021544	subpallium development	0.0490536
GO:0030546	receptor activator activity	0.0490536
GO:0008198	ferrous iron binding	0.0490536
GO:0005615	extracellular space	0.0496195

## Sheet: KEGG
Table S5. Functional enrichment of KEGG pathway analysis of genes covered by differential CNVRs
ID	Term	P-Value
P00033	Insulin/IGF pathway-protein kinase B signaling cascade	0.000185882
bta04740	Olfactory transduction	0.000301522
bta04917	Prolactin signaling pathway	0.00643124
P00032	Insulin/IGF pathway-mitogen activated protein kinase kinase/MAP kinase cascade	0.00682459
bta00512	Mucin type O-Glycan biosynthesis	0.00948547
bta04340	Hedgehog signaling pathway	0.0201126
bta04152	AMPK signaling pathway	0.02554
bta05012	Parkinson's disease	0.0356718
