# Supplementary material for: CNV discovery for milk composition traits in dairy cattle using whole genome resequencing
Source: BMC Genomics. 2017 Mar 29;18:265. doi: 10.1186/s12864-017-3636-3 (PMC5371188; doi:10.1186/s12864-017-3636-3)
Supplement: Supplementary file 6 — Functional enrichment of GO and KEGG pathway analysis of genes covered by group-specific CNVRs. (XLSX 11 kb) [file 12864_2017_3636_MOESM6_ESM.xlsx]

## Sheet: high-group
Table S6. Functional enrichment of GO and KEGG pathway analysis of genes covered by high-group CNVRs
Category	Term	Count	%	P-Value	Genes
GOTERM_BP_DIRECT	GO:0006006~glucose metabolic process	2	4.65116	0.0227535	ENSBTAG00000013003, ENSBTAG00000013066
GOTERM_MF_DIRECT	GO:0005158~insulin receptor binding	2	4.65116	0.00663421	ENSBTAG00000013003, ENSBTAG00000013066
GOTERM_MF_DIRECT	GO:0005179~hormone activity	2	4.65116	0.0605615	ENSBTAG00000013003, ENSBTAG00000013066
KEGG_PATHWAY	bta04917:Prolactin signaling pathway	3	6.97674	0.00585056	ENSBTAG00000013003, ENSBTAG00000011234, ENSBTAG00000026768

## Sheet: low-group
Table S6. Functional enrichment of GO and KEGG pathway analysis of genes covered by low-group CNVRs
Category	Term	Count	%	P-Value	Genes
GOTERM_BP_DIRECT	GO:0042416~dopamine biosynthetic process	2	3.38983	0.0120311	ENSBTAG00000026768, ENSBTAG00000024957
GOTERM_BP_DIRECT	GO:0006006~glucose metabolic process	2	3.38983	0.045016	ENSBTAG00000013003, ENSBTAG00000013066
GOTERM_CC_DIRECT	GO:0005615~extracellular space	4	6.77966	0.0523861	ENSBTAG00000013003, ENSBTAG00000013066, ENSBTAG00000017294, ENSBTAG00000024957
GOTERM_MF_DIRECT	GO:0005158~insulin receptor binding	2	3.38983	0.0132317	ENSBTAG00000013003, ENSBTAG00000013066
KEGG_PATHWAY	bta04740:Olfactory transduction	10	16.9492	0.00122947	ENSBTAG00000035985, ENSBTAG00000045545, ENSBTAG00000035989, ENSBTAG00000045723, ENSBTAG00000023310, ENSBTAG00000046274, ENSBTAG00000035059, ENSBTAG00000035031, ENSBTAG00000045921, ENSBTAG00000024423
KEGG_PATHWAY	bta05012:Parkinson's disease	3	5.08475	0.0656819	ENSBTAG00000008314, ENSBTAG00000026768, ENSBTAG00000024957
