# Supplementary material for: CNV discovery for milk composition traits in dairy cattle using whole genome resequencing
Source: BMC Genomics. 2017 Mar 29;18:265. doi: 10.1186/s12864-017-3636-3 (PMC5371188; doi:10.1186/s12864-017-3636-3)
Supplement: Supplementary file 7 — QTLs covered by differential CNVRs. (XLSX 18 kb) [file 12864_2017_3636_MOESM7_ESM.xlsx]

## Sheet: Table S7
Table S7. QTLs covered by differential CNVRs
Chr.	CNVR_range	CNVR_length	QTL_range	QTL_ID	Traits1	Related genes
2	30450045-30455418	5374	23064199-37604171	2650	FP
2	31696457-31700066	3610	23064199-37604171	2650	FP
3	14265614-14268791	3178	5302702-16343932	2594	FP
3	18695389-18713176	17788	15003182-30955350	2442	FP
3	22378158-22383571	5414	15003182-30955350	2442	FP
3	28260625-28272130	11506	15003182-30955350	2442	FP	TRIM45
3	30308678-30311677	3000	15003182-30955350	2442	FP
4	29107182-29122791	15610	28268762-65753914	5055	FP
4	30787468-30791063	3596	28268762-65753914	5055	FP
4	61090582-61112867	22286	28268762-65753914	5055	FP
6	28205555-28274774	69220	9292395-45714260	1545	FP
6	36535092-36546291	11200	9292395-45714260	1545	FP	SNCA
7	41091784-41096590	4807	26808837-53095985	3434	FP
7	43145170-43148711	3542	26808837-53095985	3434	FP
14	5341762-5349852	8091	1546620-9069741	3618	FP
14	12964241-12979486	15246	6938373-19545150	2732	FP
14	13114001-13122118	8118	6938373-19545150	2732	FP
14	13136151-13142086	5936	6938373-19545150	2732	FP
14	13285719-13287933	2215	6938373-19545150	2732	FP
14	13330104-13335110	5007	6938373-19545150	2732	FP
17	22303038-22316237	13200	20742009-41380172	2561	FP
17	23268364-23274762	6399	20742009-41380172	2561	FP
17	37973665-37981145	7481	20742009-41380172	2561	FP
17	41337183-41343782	6600	20742009-41380172	2561	FP
19	27602084-27616059	13976	26059186-31254823	3628	FP	TNFSF12
20	31447879-31449470	1592	8227595-34247173	2747	FP
25	44065192-44078140	12949	44050471-44087629	52542	FP
26	5963320-5977227	13908	1048128-22313548	2735	FP
26	5991246-6008966	17721	1048128-22313548	2735	FP
27	6906197-6968567	62371	4928947-24369374	2740	FP
27	7206183-7222387	16205	4928947-24369374	2740	FP
27	15553896-15556645	2750	4928947-24369374	2740	FP	TRAPPC11
1	14890218-14900396	10179	11921588-15972606	2499	FY
2	30450045-30455418	5374	23064199-62205631	2737	FY
2	31696457-31700066	3610	23064199-62205631	2737	FY
2	46000927-46009581	8655	23064199-62205631	2737	FY
6	28205555-28274774	69220	9292395-48727488	1543	FY
6	36535092-36546291	11200	9292395-48727488	1543	FY	SNCA
10	23065769-23081081	15313	10323420-79980762	10295	FY
10	23079207-23097648	18442	10323420-79980762	10295	FY
10	23253240-23277254	24015	10323420-79980762	10295	FY
10	23329011-23379833	50823	10323420-79980762	10295	FY
10	23756758-23887996	131239	10323420-79980762	10295	FY
10	23870575-23876011	5437	10323420-79980762	10295	FY
10	23889597-23913615	24019	10323420-79980762	10295	FY
10	24387804-24394606	6803	10323420-79980762	10295	FY
10	26972620-26980617	7998	10323420-79980762	10295	FY
10	38566484-38572855	6372	10323420-79980762	10295	FY
14	5341762-5349852	8091	1546620-13199288	3408	FY
14	12964241-12979486	15246	1546620-13199288	3408	FY
14	13114001-13122118	8118	1546620-13199288	3408	FY
14	13136151-13142086	5936	1546620-13199288	3408	FY
14	13285719-13287933	2215	6938373-19545150	2733	FY
14	13330104-13335110	5007	6938373-19545150	2733	FY
14	49457830-49481381	23552	46178647-52998234	18878	FY
15	9012977-9018500	5524	7078115-18600230	1525	FY
15	16944865-16947504	2640	7078115-18600230	1525	FY	DDX10
17	22303038-22316237	13200	20742009-27109468	1530	FY
17	23268364-23274762	6399	20742009-27109468	1530	FY
17	37973665-37981145	7481	36623862-41380172	11326	FY
17	41337183-41343782	6600	36623862-41380172	11326	FY
18	49029921-49040764	10844	34957653-55073170	10442	FY
19	6962022-6965529	3508	5059148-33053867	10443	FY
19	8328747-8335146	6400	5059148-33053867	10443	FY
19	27602084-27616059	13976	5059148-33053867	10443	FY	TNFSF12
20	31447879-31449470	1592	29876187-35301025	11328	FY
23	15597493-15600092	2600	4386395-30095661	10450	FY
23	19191335-19196334	5000	4386395-30095661	10450	FY
23	27664285-27673904	9620	4386395-30095661	10450	FY
23	27950949-27970348	19400	4386395-30095661	10450	FY
25	44065192-44078140	12949	44050471-44087629	52533	FY
26	5963320-5977227	13908	5226222-20490419	10453	FY
26	5991246-6008966	17721	5226222-20490419	10453	FY
27	29554342-29561600	7259	24369374-31012979	2741	FY
27	29556761-29563037	6277	24369374-31012979	2741	FY
29	1642152-1651504	9353	65525-4845908	2692	FY
3	14265614-14268791	3178	5302702-16343932	2601	PP
3	18695389-18713176	17788	12993207-44877667	2443	PP
3	22378158-22383571	5414	12993207-44877667	2443	PP
3	28260625-28272130	11506	12993207-44877667	2443	PP	TRIM45
3	30308678-30311677	3000	12993207-44877667	2443	PP
6	6771460-6777633	6174	5023293-18528012	10208	PP
6	8794642-8811856	17215	5023293-18528012	10208	PP
6	28205555-28274774	69220	6462775-40398752	10440	PP
6	36535092-36546291	11200	6462775-40398752	10440	PP	SNCA
7	7859879-7880078	20200	7081101-22650129	3536	PP
7	7881682-7888481	6800	7081101-22650129	3536	PP
7	7957906-7982322	24417	7081101-22650129	3536	PP
7	13244789-13265793	21005	7081101-22650129	3536	PP
11	37605557-37608262	2706	20526954-62118964	1511	PP
11	57081629-57084828	3200	20526954-62118964	1511	PP	CTNNA2
13	16478944-16486467	7524	8230392-17905459	2672	PP
13	16743453-16765277	21825	8230392-17905459	2672	PP
14	5341762-5349852	8091	1546620-9069741	3619	PP
14	12964241-12979486	15246	1546620-31896975	3413	PP
14	13114001-13122118	8118	1546620-31896975	3413	PP
14	13136151-13142086	5936	1546620-31896975	3413	PP
14	13285719-13287933	2215	1546620-31896975	3413	PP
14	13330104-13335110	5007	1546620-31896975	3413	PP
14	26117371-26119954	2584	1546620-31896975	3413	PP
14	49457830-49481381	23552	46178647-52998234	18876	PP
15	47173905-47182030	8126	47106538-50231208	11345	PP
15	48739309-48742021	2713	47106538-50231208	11345	PP
16	75896829-75899028	2200	75004071-75998811	35779	PP
17	41337183-41343782	6600	41303273-41457071	4800	PP
19	6962022-6965529	3508	677484-57115120	10445	PP
19	8328747-8335146	6400	677484-57115120	10445	PP
19	27602084-27616059	13976	677484-57115120	10445	PP	TNFSF12
20	31447879-31449470	1592	5246556-31859813	10448	PP
22	2408424-2417712	9289	755748-11420954	10329	PP
22	6481160-6488726	7567	755748-11420954	10329	PP
23	15597493-15600092	2600	7957451-20620293	1411	PP
23	19191335-19196334	5000	7957451-20620293	1411	PP
25	4086022-4097937	11916	3670555-13822484	2607	PP
25	12791358-12794134	2777	3670555-13822484	2607	PP	SHISA9
25	44065192-44078140	12949	44050471-44087629	52544	PP
1	14890218-14900396	10179	1800633-25117557	2728	PY
1	50213450-50219950	6501	47896843-87234102	2508	PY
2	46000927-46009581	8655	39220111-54426732	4494	PY
3	14265614-14268791	3178	11584821-34476315	2437	PY
3	18695389-18713176	17788	11584821-34476315	2437	PY
3	22378158-22383571	5414	11584821-34476315	2437	PY
3	28260625-28272130	11506	11584821-34476315	2437	PY	TRIM45
3	30308678-30311677	3000	11584821-34476315	2437	PY
4	29107182-29122791	15610	28268762-41993317	10277	PY
4	30787468-30791063	3596	28268762-41993317	10277	PY
6	2526830-2536629	9800	767213-13254392	6065	PY
6	6771460-6777633	6174	767213-13254392	6065	PY
6	8794642-8811856	17215	767213-13254392	6065	PY
6	28205555-28274774	69220	9283340-50534735	1509	PY
6	36535092-36546291	11200	9283340-50534735	1509	PY	SNCA
7	7859879-7880078	20200	7081101-20666274	4497	PY
7	7881682-7888481	6800	7081101-20666274	4497	PY
7	7957906-7982322	24417	7081101-20666274	4497	PY
7	13244789-13265793	21005	7081101-20666274	4497	PY
7	41091784-41096590	4807	37171410-49308584	3410	PY
7	43145170-43148711	3542	37171410-49308584	3410	PY
10	23065769-23081081	15313	10323420-79980762	10297	PY
10	23079207-23097648	18442	10323420-79980762	10297	PY
10	23253240-23277254	24015	10323420-79980762	10297	PY
10	23329011-23379833	50823	10323420-79980762	10297	PY
10	23756758-23887996	131239	10323420-79980762	10297	PY
10	23870575-23876011	5437	10323420-79980762	10297	PY
10	23889597-23913615	24019	10323420-79980762	10297	PY
10	24387804-24394606	6803	10323420-79980762	10297	PY
10	26972620-26980617	7998	10323420-79980762	10297	PY
10	38566484-38572855	6372	10323420-79980762	10297	PY
14	5341762-5349852	8091	1546620-49707773	10099	PY
14	12964241-12979486	15246	1546620-49707773	10099	PY
14	13114001-13122118	8118	1546620-49707773	10099	PY
14	13136151-13142086	5936	1546620-49707773	10099	PY
14	13285719-13287933	2215	1546620-49707773	10099	PY
14	13330104-13335110	5007	1546620-49707773	10099	PY
14	26117371-26119954	2584	1546620-49707773	10099	PY
14	32832248-32836143	3896	1546620-49707773	10099	PY
14	49457830-49481381	23552	1546620-49707773	10099	PY
15	9012977-9018500	5524	7078115-18600230	1527	PY
15	16944865-16947504	2640	7078115-18600230	1527	PY	DDX10
16	4021666-4027067	5402	2409674-7067352	4505	PY	CFH
16	5034207-5042211	8005	2409674-7067352	4505	PY
16	5163974-5183248	19275	2409674-7067352	4505	PY
16	5269587-5276628	7042	2409674-7067352	4505	PY
16	5304713-5307516	2804	2409674-7067352	4505	PY
16	5366436-5399140	32705	2409674-7067352	4505	PY
16	5529737-5539289	9553	2409674-7067352	4505	PY
17	22303038-22316237	13200	20742009-41380172	2556	PY
17	23268364-23274762	6399	20742009-41380172	2556	PY
17	37973665-37981145	7481	20742009-41380172	2556	PY
17	41337183-41343782	6600	20742009-41380172	2556	PY
18	49029921-49040764	10844	35476300-50441761	2721	PY
20	31447879-31449470	1592	9570-45415528	10103	PY
22	18627211-18632620	5410	13580729-25594441	2687	PY
23	15597493-15600092	2600	7140631-31178891	10451	PY
23	19191335-19196334	5000	7140631-31178891	10451	PY
23	27664285-27673904	9620	7140631-31178891	10451	PY
23	27950949-27970348	19400	7140631-31178891	10451	PY
25	36808735-36835859	27125	36748181-36875488	6135	PY
25	44065192-44078140	12949	44050471-44087629	52545	PY
26	5963320-5977227	13908	5245244-21780458	10454	PY
26	5991246-6008966	17721	5245244-21780458	10454	PY
27	6906197-6968567	62371	1099081-32912109	10104	PY
27	7206183-7222387	16205	1099081-32912109	10104	PY
27	15553896-15556645	2750	1099081-32912109	10104	PY	TRAPPC11
27	29554342-29561600	7259	1099081-32912109	10104	PY
27	29556761-29563037	6277	1099081-32912109	10104	PY
29	5625170-5628170	3001	5494915-12524143	2693	PY
29	6966983-6980560	13578	5494915-12524143	2693	PY
29	8061114-8073652	12539	5494915-12524143	2693	PY
29	22109839-22112047	2209	12524143-37051999	2612	PY
29	22527849-22536140	8292	12524143-37051999	2612	PY
29	24135177-24139462	4286	12524143-37051999	2612	PY
29	28592562-28595500	2939	12524143-37051999	2612	PY
29	28602430-28606231	3802	12524143-37051999	2612	PY
based on BTAU 4.6 bovine genome assembly
1FY: fat yield; PY: protein yield; FP: fat percentage; PP: protein percentage
