# Supplementary material for: CNV discovery for milk composition traits in dairy cattle using whole genome resequencing
Source: BMC Genomics. 2017 Mar 29;18:265. doi: 10.1186/s12864-017-3636-3 (PMC5371188; doi:10.1186/s12864-017-3636-3)
Supplement: Supplementary file 8 — QTLs covered by group-specific CNVRs. (XLSX 17 kb) [file 12864_2017_3636_MOESM8_ESM.xlsx]

## Sheet: high_group
Table S8. QTLs covered by high-group CNVRs
Chr.	CNVR_range	QTL_range	QTL_ID	Traits1
2	30450045-30455418	23064199-37604171	2650	FP
3	18695389-18713176	15003182-30955350	2442	FP
3	22378158-22383571	15003182-30955350	2442	FP
3	30308678-30311677	15003182-30955350	2442	FP
4	29107182-29122791	28268762-65753914	5055	FP
14	5341762-5349852	1546620-9069741	3618	FP
14	13114001-13122118	6938373-19545150	2732	FP
14	13330104-13335110	6938373-19545150	2732	FP
17	22303038-22316237	20742009-41380172	2561	FP
17	23268364-23274762	20742009-41380172	2561	FP
19	27602084-27616059	26059186-31254823	3628	FP
20	31447879-31449470	8227595-34247173	2747	FP
27	15553896-15556645	4928947-24369374	2740	FP
2	30450045-30455418	23064199-62205631	2737	FY
10	23065769-23081081	10323420-79980762	10295	FY
10	23080899-23097648	10323420-79980762	10295	FY
10	23239575-23248174	10323420-79980762	10295	FY
10	23253240-23277254	10323420-79980762	10295	FY
14	5341762-5349852	1546620-13199288	3408	FY
14	13114001-13122118	1546620-13199288	3408	FY
14	13330104-13335110	6938373-19545150	2733	FY
15	9012977-9018500	7078115-18600230	1525	FY
17	22303038-22316237	20742009-27109468	1530	FY
17	23268364-23274762	20742009-27109468	1530	FY
18	49029921-49040764	34957653-55073170	10442	FY
19	27602084-27616059	5059148-33053867	10443	FY
20	31447879-31449470	29876187-35301025	11328	FY
23	27664285-27673904	4386395-30095661	10450	FY
23	27950949-27970348	4386395-30095661	10450	FY
27	29554342-29561600	24369374-31012979	2741	FY
29	1642152-1651504	65525-4845908	2692	FY
3	18695389-18713176	12993207-44877667	2443	PP
3	22378158-22383571	12993207-44877667	2443	PP
3	30308678-30311677	12993207-44877667	2443	PP
6	8794642-8811856	5023293-18528012	10208	PP
11	57081629-57084828	20526954-62118964	1511	PP
13	16744253-16765277	8230392-17905459	2672	PP
14	5341762-5349852	1546620-9069741	3619	PP
14	13114001-13122118	1546620-31896975	3413	PP
14	13330104-13335110	1546620-31896975	3413	PP
14	26117371-26119954	1546620-31896975	3413	PP
16	75896829-75899028	75004071-75998811	35779	PP
19	27602084-27616059	677484-57115120	10445	PP
20	31447879-31449470	5246556-31859813	10448	PP
22	2408424-2417712	755748-11420954	10329	PP
22	6481160-6488726	755748-11420954	10329	PP
3	18695389-18713176	11584821-34476315	2437	PY
3	22378158-22383571	11584821-34476315	2437	PY
3	30308678-30311677	11584821-34476315	2437	PY
4	29107182-29122791	28268762-41993317	10277	PY
6	8794642-8811856	767213-13254392	6065	PY
10	23065769-23081081	10323420-79980762	10297	PY
10	23080899-23097648	10323420-79980762	10297	PY
10	23239575-23248174	10323420-79980762	10297	PY
10	23253240-23277254	10323420-79980762	10297	PY
14	5341762-5349852	1546620-49707773	10099	PY
14	13114001-13122118	1546620-49707773	10099	PY
14	13330104-13335110	1546620-49707773	10099	PY
14	26117371-26119954	1546620-49707773	10099	PY
15	9012977-9018500	7078115-18600230	1527	PY
16	4021666-4027067	2409674-7067352	4505	PY
16	5034207-5042211	2409674-7067352	4505	PY
16	5269587-5276628	2409674-7067352	4505	PY
16	5304713-5307516	2409674-7067352	4505	PY
17	22303038-22316237	20742009-41380172	2556	PY
17	23268364-23274762	20742009-41380172	2556	PY
18	49029921-49040764	35476300-50441761	2721	PY
20	31447879-31449470	9570-45415528	10103	PY
22	18627211-18632620	13580729-25594441	2687	PY
23	27664285-27673904	7140631-31178891	10451	PY
23	27950949-27970348	7140631-31178891	10451	PY
27	15553896-15556645	1099081-32912109	10104	PY
27	29554342-29561600	1099081-32912109	10104	PY
29	6966983-6980560	5494915-12524143	2693	PY
29	8061114-8073652	5494915-12524143	2693	PY
29	22527849-22536140	12524143-37051999	2612	PY
29	24135177-24139462	12524143-37051999	2612	PY
29	28602430-28606231	12524143-37051999	2612	PY
based on BTAU 4.6 bovine genome assembly
1FY: fat yield; PY: protein yield; FP: fat percentage; PP: protein percentage

## Sheet: low_group
Table S8. QTLs covered by low-group CNVRs
Chr.	CNVR_range	QTL_range	QTL_ID	Traits1
2	31696457-31700066	23064199-37604171	2650	FP
3	14265614-14268791	5302702-16343932	2594	FP
3	28260625-28272130	15003182-30955350	2442	FP
4	30787468-30791063	28268762-65753914	5055	FP
4	61090582-61112867	28268762-65753914	5055	FP
6	28205555-28274774	9292395-45714260	1545	FP
6	36535092-36546291	9292395-45714260	1545	FP
7	43145170-43148711	26808837-53095985	3434	FP
14	12964241-12979486	6938373-19545150	2732	FP
14	13136151-13142086	6938373-19545150	2732	FP
14	13285719-13287933	6938373-19545150	2732	FP
17	37973665-37981145	20742009-41380172	2561	FP
17	41337183-41343782	20742009-41380172	2561	FP
26	5963320-5977227	1048128-22313548	2735	FP
26	5991246-6008966	1048128-22313548	2735	FP
27	6906197-6968567	4928947-24369374	2740	FP
27	7206183-7222387	4928947-24369374	2740	FP
27	15553896-15556645	4928947-24369374	2740	FP
2	31696457-31700066	23064199-62205631	2737	FY
2	46000927-46009581	23064199-62205631	2737	FY
6	28205555-28274774	9292395-48727488	1543	FY
6	36535092-36546291	9292395-48727488	1543	FY
10	23079207-23097648	10323420-79980762	10295	FY
10	23329011-23379833	10323420-79980762	10295	FY
10	23756758-23887996	10323420-79980762	10295	FY
10	23889597-23913615	10323420-79980762	10295	FY
10	24387804-24394606	10323420-79980762	10295	FY
10	26972620-26980617	10323420-79980762	10295	FY
10	38566484-38572855	10323420-79980762	10295	FY
14	12964241-12979486	1546620-13199288	3408	FY
14	13136151-13142086	1546620-13199288	3408	FY
14	13285719-13287933	6938373-19545150	2733	FY
14	49457830-49481381	46178647-52998234	18851	FY
15	16944865-16947504	7078115-18600230	1525	FY
17	37973665-37981145	36623862-41380172	11326	FY
17	41337183-41343782	36623862-41380172	11326	FY
19	6962022-6965529	5059148-33053867	10443	FY
19	8328747-8335146	5059148-33053867	10443	FY
23	15597493-15600092	4386395-30095661	10450	FY
23	19191335-19196334	4386395-30095661	10450	FY
26	5963320-5977227	5226222-20490419	10453	FY
26	5991246-6008966	5226222-20490419	10453	FY
27	29556761-29563037	24369374-31012979	2741	FY
3	14265614-14268791	5302702-16343932	2601	PP
3	28260625-28272130	12993207-44877667	2443	PP
6	6771460-6777633	5023293-18528012	10208	PP
6	28205555-28274774	6462775-40398752	10440	PP
6	36535092-36546291	6462775-40398752	10440	PP
7	7859879-7880078	7081101-22650129	3536	PP
7	7881682-7888481	7081101-22650129	3536	PP
7	7957906-7982322	7081101-22650129	3536	PP
7	13244789-13265793	7081101-22650129	3536	PP
11	37605557-37608262	20526954-62118964	1511	PP
13	16478944-16486467	8230392-17905459	2672	PP
13	16743453-16761409	8230392-17905459	2672	PP
14	12964241-12979486	1546620-31896975	3413	PP
14	13136151-13142086	1546620-31896975	3413	PP
14	13285719-13287933	1546620-31896975	3413	PP
14	49457830-49481381	46178647-52998234	18859	PP
15	47173905-47182030	47106538-50231208	11345	PP
15	48739309-48742021	47106538-50231208	11345	PP
17	41337183-41343782	41303273-41457071	4800	PP
19	6962022-6965529	677484-57115120	10445	PP
19	8328747-8335146	677484-57115120	10445	PP
23	15597493-15600092	7957451-20620293	1411	PP
23	19191335-19196334	7957451-20620293	1411	PP
25	4086022-4097937	3670555-13822484	2607	PP
25	12791358-12794134	3670555-13822484	2607	PP
1	50213450-50219950	47896843-87234102	2508	PY
2	46000927-46009581	39220111-54426732	4494	PY
3	14265614-14268791	11584821-34476315	2437	PY
3	28260625-28272130	11584821-34476315	2437	PY
4	30787468-30791063	28268762-41993317	10277	PY
6	2526830-2536629	767213-13254392	6065	PY
6	6771460-6777633	767213-13254392	6065	PY
6	28205555-28274774	9283340-50534735	1509	PY
6	36535092-36546291	9283340-50534735	1509	PY
7	7859879-7880078	7081101-20666274	4497	PY
7	7881682-7888481	7081101-20666274	4497	PY
7	7957906-7982322	7081101-20666274	4497	PY
7	13244789-13265793	7081101-20666274	4497	PY
7	43145170-43148711	37171410-49308584	3410	PY
10	23079207-23097648	10323420-79980762	10297	PY
10	23329011-23379833	10323420-79980762	10297	PY
10	23756758-23887996	10323420-79980762	10297	PY
10	23889597-23913615	10323420-79980762	10297	PY
10	24387804-24394606	10323420-79980762	10297	PY
10	26972620-26980617	10323420-79980762	10297	PY
10	38566484-38572855	10323420-79980762	10297	PY
14	12964241-12979486	1546620-49707773	10099	PY
14	13136151-13142086	1546620-49707773	10099	PY
14	13285719-13287933	1546620-49707773	10099	PY
14	49457830-49481381	1546620-49707773	10099	PY
15	16944865-16947504	7078115-18600230	1527	PY
16	5366436-5399140	2409674-7067352	4505	PY
17	37973665-37981145	20742009-41380172	2556	PY
17	41337183-41343782	20742009-41380172	2556	PY
23	15597493-15600092	7140631-31178891	10451	PY
23	19191335-19196334	7140631-31178891	10451	PY
25	36808735-36835859	36748181-36875488	6135	PY
26	5963320-5977227	5245244-21780458	10454	PY
26	5991246-6008966	5245244-21780458	10454	PY
27	6906197-6968567	1099081-32912109	10104	PY
27	7206183-7222387	1099081-32912109	10104	PY
27	15553896-15556645	1099081-32912109	10104	PY
27	29556761-29563037	1099081-32912109	10104	PY
29	5625170-5628170	5494915-12524143	2693	PY
29	22109839-22112047	12524143-37051999	2612	PY
29	28592562-28595500	12524143-37051999	2612	PY
based on BTAU 4.6 bovine genome assembly
1FY: fat yield; PY: protein yield; FP: fat percentage; PP: protein percentage
