# Supplementary material for: CNV discovery for milk composition traits in dairy cattle using whole genome resequencing
Source: BMC Genomics. 2017 Mar 29;18:265. doi: 10.1186/s12864-017-3636-3 (PMC5371188; doi:10.1186/s12864-017-3636-3)
Supplement: Supplementary file 9 — Detailed information on the significant SNPs identified in previous GWAS that are near to the 10 candidate genes identified in this study. (XLSX 17 kb) [file 12864_2017_3636_MOESM9_ESM.xlsx]

## Sheet: Table S9
Table S9. Detailed information on the significant SNPs identified in previous GWAS that are near to the 10 candidate genes identified in this study
Gene name	Gene position (bp)1	Nearest and most significant SNPs of GWAS			Traits2	Raw P value	Reference
		Distance (Mb)	Name	Positon (bp)
SNCA	Chr6: 36285494-36432426	6.38222	ARS-BFGL-NGS-7249	30050205	PY	8.38e-08	Jiang et al. [5]
		3.03605	Hapmap59369-rs29018333	33396376	PP	1.52e-08	Jiang et al. [5]
		1.63089	BTA-121739-no-rs	38063313	PP	7.08e-07	Jiang et al. [5]
		5.78417	BTB-00251047	42216599	PP	4.33e-07	Jiang et al. [5]
		5.36352	BTB-00250665	41795944	FY, PY	4.37E-17, 3.07E-15	Cole et al. [15]
		8.82095	Hapmap26267-BTC-039886	45253378	FY	1.71e-07	Cole et al. [15]
		9.38142	ARS-BFGL-NGS-2525	45813845	FY	4.36e-07	Cole et al. [15]
		7.86869	ULGR_BTC-054780	44301111	FY	1.40185e-08	Schopen et al. [7]
		8.49382	Hapmap26001-BTC-038813	44926243	C18 index, SFA/UFA, UFA	3.54E-06, 1.97E-05, 1.85E-05	Li et al. [10]
		8.66404	Hapmap31284-BTC-039204	45096462	C18 index	1.09e-05	Li et al. [10]
		9.70766	Hapmap49746-BTA-76106	46140090	C18 index	1.97e-05	Li et al. [10]
ART3	Chr6: 92607226-92755605	9.33882	Hapmap43417-BTA-96760	83416784	PY, PP	8.93E-08, 2.91E-08	Cole et al. [15]
		8.04202	BFGL-NGS-114609	84713584	FY, PY, FP, PP	2E-16, 1.44E-14, 4.79E-09, 2.18E-11	Cole et al. [15]
		5.93597	Hapmap50857-BTA-107920	86819633	PY, PP	9.1E-07, 2.38E-17	Cole et al. [15]
		5.15471	ARS-BFGL-NGS-82008	87600892	PP	6.62e-10	Cole et al. [15]
		3.93334	ARS-BFGL-NGS-17376	88822266	FY, PY, PP	4.72E-13, 3.86E-14, 1.55E-09	Cole et al. [15]
		3.86429	BTB-01654826	88891318	PY	1.09-07	Cole et al. [15]
		2.68022	BTB-00707501	90075383	FY, PY, FP, PP	2.13E-26, 1.46E-21, 2.00E-12, 1.29-E12	Cole et al. [15]
		0.167147	BTB-00267167	92922752	PY, PP	6.05E-07, 2.17E-07	Cole et al. [15]
		0.730751	ARS-BFGL-NGS-103781	93486356	FY, PY	1.67E-08, 6.54E-08	Cole et al. [15]
		3.16938	BTB-00271969	95924980	PY	2.15e-08	Cole et al. [15]
		5.58845	ARS-BFGL-NGS-5637	98344051	FY	1.25e-07	Cole et al. [15]
		6.22442	ARS-BFGL-NGS-105242	98980025	FY, PY, FP, PP	6.32E-21, 3.29E-21, 5.63E-12, 2.17E-20	Cole et al. [15]
		8.07239	BFGL-NGS-115903	100827998	FY, PY	2.23E-08, 7.27E-12	Cole et al. [15]
		5.75447	ULGR_BTC-043582	87001138	αS1-CN	5.0971e-15	Schopen et al. [7]
		5.57487	ULGR_BTC-0605504	87180731	β-CN	9.33548e-21	Schopen et al. [7]
		5.3593	rs29024684	87396306	α-LA	7.2806e-13	Schopen et al. [7]
		5.36499	rs43703016	87390612	κ-CN, β-LG, Casein index, PP	8.84E-19, 9.99E-09, 8.28E-11, 2.99E-11	Schopen et al. [7]
SCD5	Chr6: 99233279-99410753	9.33537	BTB-00707501	90075383	FY, PY, FP, PP	2.13E-26, 1.46E-21, 2E-12, 1.29-12	Cole et al. [15]
		6.488	BTB-00267167	92922752	PY, PP	6.05E-07, 2.17E-07	Cole et al. [15]
		5.9244	ARS-BFGL-NGS-103781	93486356	FY, PY	1.67E-08, 6.54E-08	Cole et al. [15]
		3.48577	BTB-00271969	95924980	PY	2.15e-08	Cole et al. [15]
		1.0667	ARS-BFGL-NGS-5637	98344051	FY	1.25e-07	Cole et al. [15]
		0.430728	ARS-BFGL-NGS-105242	98980025	FY, PY, FP, PP	6.32E-21, 3.29E-21, 5.63E-12, 2.17E-20	Cole et al. [15]
		1.41725	BFGL-NGS-115903	100827998	FY, PY	2.23E-08, 7.27E-12	Cole et al. [15]
		7.25799	ARS-BFGL-NGS-71420	106668742	FY, PY	6.67E-12, 1.64E-09	Cole et al. [15]
FOXO3	Chr9: 42008606-42118673	6.11614	Hapmap49959-BTA-32153	36002535	FY, PY	1.87E-16, 5.79E-15	Cole et al. [15]
		3.7333	ARS-BFGL-NGS-20610	38385371	FY, PY, FP, PP	8.70E-32, 6.59E-21, 6.08E-23, 3.22E-19	Cole et al. [15]
		2.80802	BFGL-NGS-118865	39310652	FY, PY	1.72E-11, 2.67E-12	Cole et al. [15]
		0.588288	ARS-BFGL-NGS-21330	42706961	FY, PY, FP, PP	1.19E-18, 4.86E-13, 2.46E-11, 4.11E-09	Cole et al. [15]
		2.37099	ARS-BFGL-NGS-25589	44489665	FY	2.93e-07	Cole et al. [15]
		4.6213	BTA-83605-no-rs	46739973	FY, PY, FP, PP	1.63E-35, 1.24E-21, 3.13E-11, 0.0143	Cole et al. [15]
		6.98035	Hapmap58739-rs29021754	49099022	FY, PY	7.94E-11, 5.92E-07	Cole et al. [15]
		8.473	Hapmap54273-rs29023608	50591670	FY, PY	1.41E-25, 5.36E-22	Cole et al. [15]
		8.51362	BTB-00391825	50632294	FY, PY, FP	1.48E-27, 2.55E-22, 8.38E-07	Cole et al. [15]
		8.53366	BTB-00391835	50652338	FY, PY, FP	3.10E-28, 214E-20, 3.38E-09	Cole et al. [15]
		7.42962	rs41592660	34689057	FP	0.0028	Kolbehdari et al. [4]
GALNT16	Chr10: 81396104-81494769	2.03908	Hapmap41666-BTA-86780	79455690	FP	3.62e-07	Cole et al. [15]
		0.795556	ARS-BFGL-NGS-101487	82290325	FP	1.18e-07	Cole et al. [15]
		8.12513	ARS-BFGL-NGS-31962	89619897	PY	6.34e-07	Cole et al. [15]
		8.78518	ARS-BFGL-NGS-19142	90279946	FY, PY	3.45E-23, 6.82E-19	Cole et al. [15]
		9.9039	BFGL-NGS-112358	91398665	FY, PY	1.88E-14, 1.11E-12	Cole et al. [15]
		7.36776	rs41593881	74127007	PP	0.00093	Kolbehdari et al. [4]
		8.7544	rs41617972	90249173	PP	3.5138e-07	Schopen et al. [7]
		8.80044	BTB-01203179	72694329	SFA, UFA	2.03E-05, 1.61E-05	Li et al. [10]
		8.02868	BTB-01332998	73466092	C18:1n9c, C18 index, SFA, UFA	1.02E-05, 6.76E-07, 8.08E-08, 3.54E-07	Li et al. [10]
		8.00722	ARS-BFGL-NGS-4783	73487550	C16:0, C18:1n9c, C18 index, SFA, UFA	1.37E-05, 5.75E-06, 3.30E-06, 6.07E-08, 4.01E-07	Li et al. [10]
		7.94319	ARS-BFGL-NGS-22113	73551579	C18 index	1.68e-05	Li et al. [10]
		7.83895	BTB-01501723	73655817	SFA, UFA	2.28E-05, 2.25E-05	Li et al. [10]
		0.013621	ARS-BFGL-NGS-14667	81481148	C16:0	1.79e-05	Li et al. [10]
		0.054837	BTA-77299-no-rs	81549606	C16:0	1.24e-05	Li et al. [10]
		2.68339	Hapmap44279-BTA-75297	84178157	C16:0	1.75e-05	Li et al. [10]
GALNT18	Chr15: 41624351-41980708	7.21742	BFGL-NGS-116109	34763290	FY, PY, PP	1.08E-13, 4.15E-14, 7.77E-08	Cole et al. [15]
		0.980049	BFGL-NGS-118358	42960757	FY, PY, FP, PP	6.75E-29, 3.15E-32, 1.96E-09, 3.32E-17	Cole et al. [15]
		4.07821	ARS-BFGL-NGS-72108	46058920	PP	5.12e-08	Cole et al. [15]
		9.06062	ARS-BFGL-NGS-38049	51041325	FP, PP	8.82E-08, 5.17E-07	Cole et al. [15]
		8.99681	BTA-36518-no-rs	32983903	C18 index	6.04e-06	Li et al. [10]
		8.00665	BTB-01465034	49987359	C18:0	9.65e-06	Li et al. [10]
WNT7A	Chr22: 58809372-58873170	8.16227	rs41637636	50710901	PP	0.00091	Kolbehdari et al. [4]
		8.39912	ARS-BFGL-NGS-39459	50474049	C18 index	8.15e-06	Li et al. [10]
TH	Chr29: 50027265-50034123	1.53285	ARS-BFGL-NGS-2893	48501273	FY, PY, FP, PP	1.98E-12, 2.78E-10, 8.87E-08, 1.47E-09	Cole et al. [15]
		1.13889	Hapmap40456-BTA-66218	48895237	FY	1.35e-08	Cole et al. [15]
		0.676988	BFGL-NGS-117323	49357135	FY, PY, FP	4.32E-19, 1.15E-13, 3.58E-08	Cole et al. [15]
		5.94523	ULGR_SNP_CAPN1-AF248054-7813	44088897	αS2-CN	2.87233e-07	Schopen et al. [7]
		5.74209	rs29026584	44292035	PP	8.73701e-08	Schopen et al. [7]
		5.34121	rs41586192	44692911	κ-CN	2.05882e-08	Schopen et al. [7]
		9.38748	ARS-BFGL-NGS-12970	40646639	C18 index	1.94e-05	Li et al. [10]
		5.83797	ARS-BFGL-NGS-19057	44196154	C14:0, C18:0	1.58E-05, 3.65E-06	Li et al. [10]
		5.66151	ARS-BFGL-NGS-106901	44372611	SFA, UFA	1.22E-05, 1.63E-05	Li et al. [10]
INS	Chr29: 50036101-50037262	1.53599	ARS-BFGL-NGS-2893	48501273	FY, PY, FP, PP	1.98E-12, 2.78E-10, 8.87E-08, 1.47E-09	Cole et al. [15]
		1.14203	Hapmap40456-BTA-66218	48895237	FY	1.35e-08	Cole et al. [15]
		0.680127	BFGL-NGS-117323	49357135	FY, PY, FP	4.32E-19, 1.15E-13, 3.58E-08	Cole et al. [15]
		5.94836	ULGR_SNP_CAPN1-AF248054-7813	44088897	αS2-CN	2.87233e-07	Schopen et al. [7]
		5.74523	rs29026584	44292035	PP	8.73701e-08	Schopen et al. [7]
		5.34435	rs41586192	44692911	κ-CN	2.05882e-08	Schopen et al. [7]
		9.39062	ARS-BFGL-NGS-12970	40646639	C18 index	1.94e-05	Li et al. [10]
		5.84111	ARS-BFGL-NGS-19057	44196154	C14:0, C18:0	1.58E-05, 3.65E-06	Li et al. [10]
		5.66465	ARS-BFGL-NGS-106901	44372611	SFA, UFA	1.22E-05, 1.63E-05	Li et al. [10]
IGF2	Chr29: 50046626-50065230	1.56396	ARS-BFGL-NGS-2893	48501273	FY, PY, FP, PP	1.98E-12, 2.78E-10, 8.87E-08, 1.47E-09	Cole et al. [15]
		1.16999	Hapmap40456-BTA-66218	48895237	FY	1.35e-08	Cole et al. [15]
		0.708095	BFGL-NGS-117323	49357135	FY, PY, FP	4.32E-19, 1.15E-13, 3.58E-08	Cole et al. [15]
		5.97633	ULGR_SNP_CAPN1-AF248054-7813	44088897	αS2-CN	2.87233e-07	Schopen et al. [7]
		5.7732	rs29026584	44292035	PP	8.73701e-08	Schopen et al. [7]
		5.37232	rs41586192	44692911	κ-CN	2.05882e-08	Schopen et al. [7]
		9.41859	ARS-BFGL-NGS-12970	40646639	C18 index	1.94e-05	Li et al. [10]
		5.86908	ARS-BFGL-NGS-19057	44196154	C14:0, C18:0	1.58E-05, 3.65E-06	Li et al. [10]
		5.69262	ARS-BFGL-NGS-106901	44372611	SFA, UFA	1.22E-05, 1.63E-05	Li et al. [10]
1Means the position on the bovine genome sequence of UMD3.1.
2FY: fat yield; PY: protein yield; FP: fat percentage; PP: protein percentage; SFA: saturated fatty acids; UFA: unsaturated fatty acids;
